# Supplementary material for: Crystal structures of the silver iodide sulfates Ag3ISO4 and Ag4I2SO4
Source: Acta Crystallogr E Crystallogr Commun. 2025 Oct 31;81(Pt 11):1080–5. doi: 10.1107/S2056989025008898 (PMC12589843; doi:10.1107/S2056989025008898)
Supplement: Supplementary file 1 [file e-81-01080-sup1.cif]

##############################################################################
#                                                                            #
# This CIF contains the data in a paper accepted for publication in          #
# Acta Crystallographica Section E. It conforms to the requirements of       #
# Notes for Authors for Acta Crystallographica Section E, and has been       #
# peer reviewed under the auspices of the IUCr Commission on Journals.       #
#                                                                            #
# Full details of the Crystallographic Information File format               #
# are given in the paper "The Crystallographic Information File (CIF):       #
# a New Standard Archive File for Crystallography" by S. R. Hall, F. H.      #
# Allen and I. D. Brown [Acta Cryst. (1991), A47, 655-685].                  #
#                                                                            #
# The current version of the core CIF dictionary is obtainable from          #
# ftp://ftp.iucr.org/pub/cif_core.dic.                                       #
#                                                                            #
# Software is freely available for graphical display of the structure(s)     #
# in this CIF. For information consult the CIF software page                 #
# http://www.iucr.org/resources/cif/software.                                #
#                                                                            #
# This file may be used for bona fide research purposes within the           #
# scientific community so long as proper attribution is given to the journal # 
# article from which it was obtained.                                        #
#                                                                            #
##############################################################################
data_global
_audit_creation_method     'APEX4 v2021.10-0'
_journal_date_recd_electronic     2025-09-01
_journal_date_accepted     2025-10-13
_journal_name_full     'Acta Crystallographica, Section E'
_journal_year     2025
_journal_volume     81
_journal_issue      1
_journal_page_first     0
_journal_page_last     0
_journal_paper_category     GI
_journal_paper_doi     10.1107/S2056989025008898
_journal_coeditor_code     WM5769
_publ_contact_author_name
;
Yuta Matsushima
;
_publ_contact_author_address
;
Applied Chemistry, Chemical Engineering, and Biochemical Engineering, Yamagata
 University, 4-3-16Jonan, Yonezawa-shi, Yamagata, 992-8510, Japan
;
_publ_contact_author_email     ymatsush@yz.yamagata-u.ac.jp
_publ_contact_author_fax      81238263165
_publ_contact_author_phone      81238263165
_publ_section_title
;
Crystal structures of the silver iodide sulfates Ag~3~ISO~4~ and Ag~4~I~2~SO~4~
;
_publ_section_title_footnote     .
loop_
    _publ_author_name
    _publ_author_footnote
    _publ_author_address
    'Matsushima, Yuta' .
;
Applied Chemistry, Chemical Engineering, and Biochemical Engineering, Yamagata
University, 4-3-16 Jonan, Yonezawa-shi, Yamagata, 992-8510,
Japan
;
    'Uchida, Kento'
;
Deceased 15 February 2024
;
;
Applied Chemistry, Chemical Engineering, and Biochemical Engineering, Yamagata
University, 4-3-16 Jonan, Yonezawa-shi, Yamagata, 992-8510,
Japan
;
    'Kawanago, Ryota' .
;
Applied Chemistry, Chemical Engineering, and Biochemical Engineering, Yamagata
University, 4-3-16 Jonan, Yonezawa-shi, Yamagata, 992-8510,
Japan
;
    'Yamamoto, Mizuki' .
;
Applied Chemistry, Chemical Engineering, and Biochemical Engineering, Yamagata
University, 4-3-16 Jonan, Yonezawa-shi, Yamagata, 992-8510,
Japan
;
    'Yamane, Hisanori' .
;
Institute of Multidisciplinary Research for Advanced Materials, Tohoku
University, 2-1-1 Katahira, Aoba-ku, Sendai, 980- 8577,
Japan
;
_publ_section_synopsis
;
The two compounds Ag~3~ISO~4~ and Ag~4~I~2~SO~4~, comprising Ag and I atoms and
SO~4~ tetrahedra, exhibit characteristic silver arrangements, with Ag~3~ISO~4~
containing triangularly arranged Ag atoms in zigzag ladder chains along the
<i>a-</i>axis direction and Ag~4~I~2~SO~4~ featuring discrete Ag~4~ clusters.
;
data_Ag3ISO4
_chemical_name_systematic
;
Trisilver iodide sulfate
;
_chemical_name_common     ?
_chemical_formula_moiety     'Ag3 I O4 S'
_chemical_formula_sum     'Ag3 I O4 S'
_chemical_formula_iupac     'Ag3 I S O4'
_chemical_formula_weight     546.57
_chemical_melting_point     ?
_space_group_crystal_system     orthorhombic
_space_group_name_H-M_alt     'P n m a'
_space_group_name_Hall     '-P 2ac 2n'
loop_
    _space_group_symop_operation_xyz
    'x, y, z'
    '-x+1/2, -y, z+1/2'
    '-x, y+1/2, -z'
    'x+1/2, -y+1/2, -z+1/2'
    '-x, -y, -z'
    'x-1/2, y, -z-1/2'
    'x, -y-1/2, z'
    '-x-1/2, y-1/2, z-1/2'
_cell_length_a     8.9418(6)
_cell_length_b     6.9182(5)
_cell_length_c     10.2660(7)
_cell_angle_alpha     90
_cell_angle_beta     90
_cell_angle_gamma     90
_cell_volume     635.07(8)
_cell_formula_units_Z     4
_cell_measurement_reflns_used     9985
_cell_measurement_theta_min     3.0211
_cell_measurement_theta_max     27.5053
_cell_measurement_temperature     300.(2)
_exptl_crystal_description     block
_exptl_crystal_colour     'translucent colourless-brown'
_exptl_crystal_size_max     0.054
_exptl_crystal_size_mid     0.040
_exptl_crystal_size_min     0.039
_exptl_crystal_density_diffrn     5.717
_exptl_crystal_density_meas     ?
_exptl_crystal_density_method     'not measured'
_exptl_crystal_F_000     968
_exptl_absorpt_coefficient_mu     14.280
_exptl_absorpt_correction_type     multi-scan
_exptl_absorpt_process_details
;
(<i>SADABS</i>; Krause <i>et al.</i>, 2015)
;
_exptl_absorpt_correction_T_min     0.6149
_exptl_absorpt_correction_T_max     0.7456
_exptl_special_details
;
;
_diffrn_ambient_temperature     300.(2)
_diffrn_source     'micro focus sealed tube'
_diffrn_radiation_type     MoK\a
_diffrn_radiation_wavelength     0.71073
_diffrn_measurement_device_type     'Bruker APEXII CCD'
_diffrn_measurement_method     '\f and \w scans'
_diffrn_detector_area_resol_mean     7.3910
_diffrn_reflns_number     16851
_diffrn_reflns_av_R_equivalents     0.0394
_diffrn_reflns_av_unetI/netI     0.0143
_diffrn_reflns_theta_min     3.02
_diffrn_reflns_theta_max     27.51
_diffrn_reflns_theta_full     25.24
_diffrn_measured_fraction_theta_max     0.996
_diffrn_measured_fraction_theta_full     0.996
_diffrn_reflns_limit_h_min     -11
_diffrn_reflns_limit_h_max     11
_diffrn_reflns_limit_k_min     -8
_diffrn_reflns_limit_k_max     8
_diffrn_reflns_limit_l_min     -13
_diffrn_reflns_limit_l_max     13
_refine_special_details
;
;
_reflns_number_total     790
_reflns_number_gt     770
_reflns_threshold_expression     'I > 2\s(I)'
_refine_ls_structure_factor_coef     Fsqd
_refine_ls_matrix_type     full
_refine_ls_R_factor_all     0.0209
_refine_ls_R_factor_gt     0.0202
_refine_ls_wR_factor_gt     0.0467
_refine_ls_wR_factor_ref     0.0470
_refine_ls_goodness_of_fit_ref     1.145
_refine_ls_restrained_S_all     1.145
_refine_ls_number_reflns     790
_refine_ls_number_parameters     49
_refine_ls_number_restraints     0
_refine_ls_number_constraints     ?
_refine_ls_hydrogen_treatment     undef
_refine_ls_weighting_scheme     calc
_refine_ls_weighting_details
              'w=1/[\s^2^(Fo^2^)+(0.0157P)^2^+3.7070P] where P=(Fo^2^+2Fc^2^)/3'
_refine_ls_shift/su_max     0.001
_refine_ls_shift/su_mean     0.000
_refine_diff_density_max     1.176
_refine_diff_density_min     -0.872
_refine_ls_extinction_method     none
_refine_ls_extinction_coef     ?
loop_
    _atom_type_symbol
    _atom_type_description
    _atom_type_scat_dispersion_real
    _atom_type_scat_dispersion_imag
    _atom_type_scat_source
    Ag Ag -0.8971 1.1015 'International Tables Vol C Tables 4.2.6.8 and 6.1.1.4'
    I I -0.4742 1.8119 'International Tables Vol C Tables 4.2.6.8 and 6.1.1.4'
    O O 0.0106 0.0060 'International Tables Vol C Tables 4.2.6.8 and 6.1.1.4'
    S S 0.1246 0.1234 'International Tables Vol C Tables 4.2.6.8 and 6.1.1.4'
_computing_data_collection
;
APEX3 (Bruker, 2017)
;
_computing_cell_refinement
;
SAINT (Bruker, 2017)
;
_computing_data_reduction
;
SAINT (Bruker, 2017)
;
_computing_structure_solution
;
<i>SHELXT</i> (Sheldrick, 2015a)
;
_computing_structure_refinement
;
SHELXL (Sheldrick, 2015b)
;
_computing_molecular_graphics
;
<i>VESTA</i> (Momma & Izumi, 2011)
;
_computing_publication_material
;
publCIF (Westrip, 2010)
;
loop_
    _atom_site_type_symbol
    _atom_site_label
    _atom_site_fract_x
    _atom_site_fract_y
    _atom_site_fract_z
    _atom_site_U_iso_or_equiv
    _atom_site_adp_type
    _atom_site_calc_flag
    _atom_site_occupancy
    _atom_site_disorder_assembly
    _atom_site_disorder_group
    Ag Ag1 0.32585(4) 0.52882(5) 0.31134(4) 0.03257(12) Uani d 1 . .
    Ag Ag2 0.36026(6) 0.250000 0.61963(5) 0.02763(13) Uani d 1 . .
    S S1 0.13364(15) 0.250000 0.10724(13) 0.0164(3) Uani d 1 . .
    O O1 0.1902(3) 0.0758(4) 0.0410(3) 0.0241(6) Uani d 1 . .
    O O2 0.4673(4) 0.250000 0.3981(4) 0.0228(9) Uani d 1 . .
    O O3 0.1830(5) 0.250000 0.2443(4) 0.0261(9) Uani d 1 . .
    I I1 0.00623(4) 0.250000 0.63835(4) 0.02701(12) Uani d 1 . .
loop_
    _atom_site_aniso_label
    _atom_site_aniso_U_11
    _atom_site_aniso_U_22
    _atom_site_aniso_U_33
    _atom_site_aniso_U_12
    _atom_site_aniso_U_13
    _atom_site_aniso_U_23
    Ag1 0.0456(2) 0.0224(2) 0.0297(2) -0.00483(15) -0.00981(15) 0.00358(13)
    Ag2 0.0364(3) 0.0214(2) 0.0251(2) 0.000000 0.00360(19) 0.000000
    S1 0.0173(6) 0.0124(6) 0.0196(6) 0.000000 -0.0023(5) 0.000000
    O1 0.0279(15) 0.0149(14) 0.0296(16) 0.0039(12) 0.0007(12) -0.0033(12)
    O2 0.0167(19) 0.022(2) 0.029(2) 0.000000 0.0022(17) 0.000000
    O3 0.032(2) 0.025(2) 0.021(2) 0.000000 -0.0065(18) 0.000000
    I1 0.0207(2) 0.0343(2) 0.0260(2) 0.000000 -0.00100(15) 0.000000
_geom_special_details
;
All esds (except the esd in the dihedral angle between two l.s. planes)
are estimated using the full covariance matrix.  The cell esds are taken
into account individually in the estimation of esds in distances, angles
and torsion angles; correlations between esds in cell parameters are only
used when they are defined by crystal symmetry.  An approximate (isotropic)
treatment of cell esds is used for estimating esds involving l.s. planes.
;
loop_
    _geom_bond_atom_site_label_1
    _geom_bond_atom_site_label_2
    _geom_bond_site_symmetry_2
    _geom_bond_distance
    _geom_bond_publ_flag
    Ag1 O1 8_666 2.384(3) yes
    Ag1 O3 . 2.413(3) yes
    Ag1 O2 . 2.473(3) yes
    Ag1 I1 2_564 2.7838(5) yes
    Ag1 Ag2 2_564 2.9973(6) yes
    Ag1 Ag1 7_575 3.0604(8) yes
    Ag1 Ag2 5_666 3.2744(6) yes
    Ag2 O1 2 2.436(3) yes
    Ag2 O1 8_666 2.436(3) yes
    Ag2 O2 . 2.467(4) yes
    Ag2 I1 6_657 2.8066(7) yes
    Ag2 I1 . 3.1714(7) yes
    S1 O1 7_565 1.474(3) yes
    S1 O1 . 1.474(3) yes
    S1 O3 . 1.475(4) yes
    S1 O2 6_556 1.488(4) yes
loop_
    _geom_angle_atom_site_label_1
    _geom_angle_atom_site_label_2
    _geom_angle_atom_site_label_3
    _geom_angle_site_symmetry_1
    _geom_angle_site_symmetry_3
    _geom_angle
    _geom_angle_publ_flag
    O1 Ag1 O3 8_666 . 111.03(13) ?
    O1 Ag1 O2 8_666 . 77.35(12) ?
    O3 Ag1 O2 . . 75.51(11) ?
    O1 Ag1 I1 8_666 2_564 126.05(7) ?
    O3 Ag1 I1 . 2_564 122.87(11) ?
    O2 Ag1 I1 . 2_564 112.50(9) ?
    O1 Ag1 Ag2 8_666 2_564 123.11(7) ?
    O3 Ag1 Ag2 . 2_564 85.82(8) ?
    O2 Ag1 Ag2 . 2_564 156.75(9) ?
    I1 Ag1 Ag2 2_564 2_564 66.419(15) ?
    O1 Ag1 Ag1 8_666 7_575 82.17(7) ?
    O3 Ag1 Ag1 . 7_575 143.06(8) ?
    O2 Ag1 Ag1 . 7_575 141.27(8) ?
    I1 Ag1 Ag1 2_564 7_575 56.657(9) ?
    Ag2 Ag1 Ag1 2_564 7_575 59.302(9) ?
    O1 Ag1 Ag2 8_666 5_666 76.94(7) ?
    O3 Ag1 Ag2 . 5_666 152.71(9) ?
    O2 Ag1 Ag2 . 5_666 81.26(8) ?
    I1 Ag1 Ag2 2_564 5_666 54.469(13) ?
    Ag2 Ag1 Ag2 2_564 5_666 112.299(13) ?
    Ag1 Ag1 Ag2 7_575 5_666 62.141(8) ?
    O1 Ag2 O1 2 8_666 135.36(14) ?
    O1 Ag2 O2 2 . 76.49(8) ?
    O1 Ag2 O2 8_666 . 76.49(8) ?
    O1 Ag2 I1 2 6_657 112.31(7) ?
    O1 Ag2 I1 8_666 6_657 112.31(7) ?
    O2 Ag2 I1 . 6_657 129.46(10) ?
    O1 Ag2 Ag1 2 2_565 125.95(7) ?
    O1 Ag2 Ag1 8_666 2_565 69.06(7) ?
    O2 Ag2 Ag1 . 2_565 145.14(4) ?
    I1 Ag2 Ag1 6_657 2_565 71.152(15) ?
    O1 Ag2 Ag1 2 8_656 69.06(7) ?
    O1 Ag2 Ag1 8_666 8_656 125.95(7) ?
    O2 Ag2 Ag1 . 8_656 145.14(4) ?
    I1 Ag2 Ag1 6_657 8_656 71.152(15) ?
    Ag1 Ag2 Ag1 2_565 8_656 61.397(17) ?
    O1 Ag2 I1 2 . 80.51(7) ?
    O1 Ag2 I1 8_666 . 80.51(7) ?
    O2 Ag2 I1 . . 116.30(10) ?
    I1 Ag2 I1 6_657 . 114.243(18) ?
    Ag1 Ag2 I1 2_565 . 53.563(13) ?
    Ag1 Ag2 I1 8_656 . 53.562(13) ?
    O1 Ag2 Ag1 2 5_666 131.52(7) ?
    O1 Ag2 Ag1 8_666 5_666 78.36(7) ?
    O2 Ag2 Ag1 . 5_666 82.36(9) ?
    I1 Ag2 Ag1 6_657 5_666 53.825(13) ?
    Ag1 Ag2 Ag1 2_565 5_666 95.464(13) ?
    Ag1 Ag2 Ag1 8_656 5_666 124.916(17) ?
    I1 Ag2 Ag1 . 5_666 147.406(12) ?
    O1 Ag2 Ag1 2 3_646 78.36(7) ?
    O1 Ag2 Ag1 8_666 3_646 131.52(7) ?
    O2 Ag2 Ag1 . 3_646 82.36(9) ?
    I1 Ag2 Ag1 6_657 3_646 53.825(13) ?
    Ag1 Ag2 Ag1 2_565 3_646 124.916(17) ?
    Ag1 Ag2 Ag1 8_656 3_646 95.464(13) ?
    I1 Ag2 Ag1 . 3_646 147.406(12) ?
    Ag1 Ag2 Ag1 5_666 3_646 55.720(16) ?
    O1 S1 O1 7_565 . 109.7(3) ?
    O1 S1 O3 7_565 . 109.73(16) ?
    O1 S1 O3 . . 109.73(16) ?
    O1 S1 O2 7_565 6_556 109.04(16) ?
    O1 S1 O2 . 6_556 109.04(16) ?
    O3 S1 O2 . 6_556 109.5(3) ?
    S1 O1 Ag1 . 8_655 123.18(18) ?
    S1 O1 Ag2 . 2_554 122.67(17) ?
    Ag1 O1 Ag2 8_655 2_554 100.99(11) ?
    S1 O2 Ag2 6_656 . 114.9(2) ?
    S1 O2 Ag1 6_656 7_565 119.86(13) ?
    Ag2 O2 Ag1 . 7_565 97.68(11) ?
    S1 O2 Ag1 6_656 . 119.86(13) ?
    Ag2 O2 Ag1 . . 97.68(11) ?
    Ag1 O2 Ag1 7_565 . 102.54(15) ?
    S1 O3 Ag1 . 7_565 115.50(15) ?
    S1 O3 Ag1 . . 115.50(15) ?
    Ag1 O3 Ag1 7_565 . 106.12(16) ?
    Ag1 I1 Ag1 2_565 8_656 66.688(19) ?
    Ag1 I1 Ag2 2_565 6_557 71.707(15) ?
    Ag1 I1 Ag2 8_656 6_557 71.707(15) ?
    Ag1 I1 Ag2 2_565 . 60.018(13) ?
    Ag1 I1 Ag2 8_656 . 60.018(13) ?
    Ag2 I1 Ag2 6_557 . 121.190(18) ?
_shelx_hkl_file
;
   0   1   0    0.40    0.20
   0   1   0    0.00    0.30
   0   1   0    0.00    0.50
   0   1   0   -0.20    0.40
   0  -1   0    0.00    0.40
   0  -1   0    0.80    0.40
   0  -1   0    0.10    0.60
   0  -1   0    0.90    1.20
   0  -1   0    0.10    0.30
   0   1   0    0.10    0.30
   0  -2   0  580.84   24.70
   0   2   0  558.54   24.10
   0   2   0  590.94   24.70
   0   2   0  543.95   24.90
   0  -2   0  540.75   24.70
   0  -2   0  552.44   24.00
   0  -2   0  539.15   24.60
   0   2   0  556.54   24.70
   0   2   0  587.64   25.20
   0  -3   0   -0.20    0.40
   0  -3   0    0.40    0.70
   0  -3   0    0.70    0.70
   0  -3   0    0.00    0.70
   0   3   0    0.80    0.80
   0   3   0   -0.40    0.90
   0   3   0   -0.20    0.60
   0  -3   0    0.50    0.80
   0   4   0 9999.00  388.56
   0   4   0 9494.05  387.16
   0  -4   0 8747.62  387.16
   0   4   0 9165.78  387.76
   0   4   0 8198.48  386.96
   0  -4   0 9114.59  388.76
   0  -5   0    1.30    1.70
   0   5   0    0.80    0.80
   0   5   0    0.50    1.30
   0  -5   0   -0.40    0.90
   0   5   0    2.40    1.20
   0  -5   0    3.90    1.30
   0   5   0   -0.80    1.10
   0   6   0  793.92   37.20
   0  -6   0  837.42   40.50
   0   6   0  777.02   36.90
   0  -6   0  804.62   38.60
   0   6   0  831.32   38.30
   0  -7   0   -1.30    1.00
   0  -7   0    0.80    1.00
   0   7   0    1.60    1.60
   0   7   0   -0.80    1.50
   0   8   0  708.83   33.10
   0   8   0  676.73   33.20
   0   8   0  556.74   30.80
   0  -8   0  617.34   33.90
   0  -8   0  622.74   30.40
  -1   0   0    0.30    0.30
   1   0   0    0.40    0.30
  -1   0   0    0.40    0.50
   1  -1   0    0.50    0.50
   1   1   0    1.30    0.60
   1   1   0    1.70    0.70
   1   1   0    0.50    0.90
   1  -1   0    0.50    0.50
  -1   1   0   -0.10    0.50
  -1  -1   0    0.20    0.60
   1   1   0    0.50    0.40
  -1   1   0    0.60    0.50
  -1  -1   0   -0.40    0.70
  -1   1   0    0.70    0.50
   1  -1   0    0.00    0.50
   1   1   0    0.20    0.60
  -1   1   0    0.80    1.00
  -1   1   0    0.60    0.60
   1  -1   0    0.40    0.60
  -1  -1   0    0.00    0.50
  -1  -1   0    0.00    0.60
   1   1   0    0.90    0.70
  -1   1   0    0.60    0.50
   1   1   0    0.20    0.80
   1  -1   0    0.50    0.50
   1   2   0    1.60    0.80
   1   2   0   -0.70    0.80
  -1   2   0    0.30    0.90
   1   2   0    0.10    0.50
   1   2   0    0.40    0.70
  -1  -2   0   -0.20    0.80
   1  -2   0    0.80    0.80
   1  -2   0    0.40    0.80
   1  -2   0    1.70    0.70
   1   2   0    1.10    1.00
  -1  -2   0    0.00    0.60
   1  -2   0    0.60    0.80
  -1   2   0    0.70    0.80
  -1  -3   0   -0.30    0.60
  -1   3   0   -0.10    0.80
   1  -3   0    0.70    0.80
  -1   3   0    0.00    0.60
  -1   3   0    0.50    0.90
  -1  -3   0   -0.10    0.60
   1  -3   0    0.20    0.90
  -1  -3   0   -0.40    0.70
   1   3   0    0.00    0.70
  -1  -3   0   -0.30    0.90
   1   3   0    0.30    0.90
   1  -3   0    0.00    0.70
   1  -3   0   -0.10    0.50
  -1   3   0    0.60    0.90
   1   3   0   -0.60    0.50
   1   3   0    1.10    1.20
   1   3   0    0.10    0.60
   1   3   0    1.30    1.20
  -1  -4   0   -0.50    1.10
  -1   4   0    2.10    1.20
  -1  -4   0    1.20    0.70
  -1   4   0    0.20    1.10
   1   4   0    0.20    0.60
   1   4   0    1.60    1.30
   1   4   0   -0.90    1.00
   1   4   0    3.60    1.50
   1   4   0    2.10    1.20
   1  -4   0    0.30    0.70
   1  -4   0    0.50    0.80
  -1   4   0    0.30    0.70
  -1   4   0    1.60    1.00
   1  -4   0    1.50    1.10
  -1  -4   0    0.10    0.70
  -1   5   0   -1.30    1.00
  -1  -5   0    1.10    1.60
   1   5   0    1.40    1.40
  -1   5   0    0.20    0.90
   1   5   0    0.70    1.30
   1  -5   0   -0.70    0.80
   1  -5   0    1.40    1.30
  -1  -5   0    1.80    1.00
  -1  -5   0    0.30    0.70
   1   5   0    0.30    0.90
   1  -5   0    0.80    0.60
   1   5   0    0.30    0.80
  -1   5   0    5.60    1.90
  -1   5   0    2.10    1.40
   1  -5   0    0.00    1.20
   1  -5   0    0.00    0.80
  -1  -6   0    4.40    2.20
  -1   6   0    0.00    1.10
   1  -6   0    0.20    1.20
   1  -6   0    0.40    0.70
   1   6   0    3.00    1.80
  -1   6   0    0.10    1.00
   1   6   0    0.00    1.60
  -1  -6   0    2.00    1.30
   1  -6   0    5.70    2.40
   1   6   0    0.60    0.90
   1   6   0    2.20    1.60
   1  -7   0    1.20    1.30
  -1  -7   0    1.60    1.80
   1   7   0    4.00    2.10
   1   7   0   -0.50    1.00
   1   7   0    2.00    2.00
   1  -7   0    0.40    1.60
  -1   7   0    1.80    1.60
  -1   7   0   -1.30    1.40
   1   8   0    4.00    2.20
  -1   8   0    0.40    1.90
   1   8   0   -2.20    1.60
  -1  -8   0    0.10    2.20
   1   8   0    1.20    2.20
   1  -8   0    0.80    1.20
  -1  -8   0    1.50    1.00
   1  -8   0   -0.10    1.70
   2   0   0  220.18   10.70
  -2   0   0  226.18   10.60
   2   0   0  242.38   10.70
  -2   0   0  236.18   11.40
   2   0   0  234.88   11.30
   2   0   0  212.28   10.50
   2   0   0  241.88   10.50
  -2   0   0  246.78   10.50
   2   0   0  226.08   10.60
  -2   1   0   19.90    2.00
  -2  -1   0   15.60    2.40
  -2  -1   0   19.60    1.60
  -2  -1   0   17.00    2.50
   2  -1   0   19.10    2.90
  -2   1   0   24.10    1.90
   2   1   0   20.30    2.50
  -2   1   0   20.30    2.00
   2   1   0   19.90    1.40
   2   1   0   15.80    1.60
  -2  -1   0   18.80    1.80
   2   1   0   20.90    2.70
   2   1   0   18.90    2.20
   2  -1   0   22.10    2.20
   2   1   0   19.50    1.90
   2  -2   0 4938.71  199.98
   2   2   0 4561.94  200.58
  -2   2   0 4682.93  199.98
   2  -2   0 5240.78  199.98
   2   2   0 4410.56  200.98
   2   2   0 4500.45  199.58
  -2  -2   0 4435.06  200.78
   2  -2   0 5184.28  200.48
  -2  -2   0 4390.76  199.58
   2   3   0 1585.74   74.09
   2  -3   0 1638.74   73.39
  -2  -3   0 1599.94   74.19
  -2   3   0 1700.53   73.69
  -2   3   0 1767.82   73.49
   2  -3   0 1811.12   72.99
  -2  -3   0 1582.04   72.29
  -2  -3   0 1684.13   73.59
   2  -3   0 1676.33   72.59
  -2   3   0 1810.62   73.39
   2   3   0 1795.82   74.09
   2   3   0 1668.03   73.59
   2   3   0 1595.84   72.49
   2   3   0 1679.63   74.39
  -2   3   0 1716.33   72.39
   2   3   0 1698.73   73.29
  -2  -4   0    7.70    1.50
   2   4   0    8.30    2.20
  -2  -4   0   12.80    2.40
  -2   4   0    9.90    2.00
  -2   4   0   11.90    2.50
   2   4   0    9.20    1.70
  -2   4   0    9.40    2.00
  -2   4   0   11.50    2.70
   2   4   0   13.10    2.30
  -2  -4   0    9.50    1.70
   2   4   0    7.60    1.70
   2   4   0   10.50    2.50
   2  -4   0    6.90    1.80
   2  -4   0    9.10    2.10
   2  -4   0    9.00    1.80
   2  -4   0    9.10    1.60
   2   4   0   11.00    2.20
  -2   5   0  226.28   12.80
  -2   5   0  229.78   11.70
   2  -5   0  240.78   13.40
   2   5   0  221.68   13.00
   2   5   0  221.58   12.00
   2  -5   0  205.48   10.60
   2  -5   0  235.78   12.30
  -2  -5   0  201.78   10.80
   2   5   0  223.08   12.60
  -2  -5   0  213.58   13.40
   2   5   0  221.08   11.70
  -2   5   0  217.58   12.00
  -2  -5   0  209.88   11.50
  -2   5   0  227.58   12.60
   2   5   0  195.88   11.10
   2  -5   0  224.38   11.60
  -2  -5   0  196.38   10.80
   2   6   0  252.17   14.30
  -2  -6   0  268.77   14.10
   2   6   0  298.07   16.80
  -2  -6   0  273.37   17.10
   2   6   0  318.27   15.80
   2  -6   0  286.37   15.00
  -2   6   0  307.17   16.70
   2  -6   0  287.67   15.40
   2   6   0  316.87   16.60
  -2  -6   0  290.17   14.20
  -2   6   0  270.17   15.30
   2  -6   0  258.97   13.50
   2  -6   0  287.87   17.00
   2  -7   0  543.65   27.60
   2  -7   0  562.24   32.00
   2   7   0  695.23   30.90
  -2  -7   0  618.54   32.70
  -2  -7   0  639.04   28.60
   2  -7   0  582.04   29.50
  -2   7   0  609.04   31.60
   2   7   0  702.83   32.00
   2  -7   0  581.04   29.90
   2   7   0  661.83   32.10
   2   8   0   64.29    6.50
   2  -8   0   42.60    7.50
  -2  -8   0   75.69    8.20
  -2  -8   0   61.69    4.60
  -2   8   0   60.49    6.70
   2   8   0   57.99    5.60
   2  -8   0   49.10    5.20
   2   8   0   70.99    7.30
  -3   0   0   -0.10    1.20
  -3   0   0   -0.60    2.20
   3   0   0    0.50    0.70
  -3   0   0   -0.60    0.70
   3   0   0   -0.80    0.70
  -3   0   0   -0.60    0.70
   3   0   0    0.10    0.70
   3   0   0    0.20    0.90
   3   0   0    0.60    0.90
  -3   0   0    0.50    0.80
  -3  -1   0   -1.30    1.20
  -3   1   0   -0.20    0.60
  -3  -1   0    0.10    0.70
   3   1   0    1.00    1.10
   3   1   0   -0.20    0.70
   3  -1   0    0.70    1.00
   3   1   0   -0.50    0.80
   3   1   0    2.90    1.20
   3  -1   0    2.00    1.10
  -3  -1   0    1.00    1.30
   3   1   0   -0.40    1.00
   3   1   0   -0.30    0.60
  -3  -1   0    0.80    0.50
   3   1   0    0.40    0.50
   3  -1   0    0.80    0.80
  -3   1   0    0.50    1.10
  -3   1   0   -1.10    0.60
  -3   1   0    0.70    0.90
   3   1   0    2.20    1.20
  -3  -1   0    0.00    0.80
   3  -1   0    0.50    0.80
   3  -1   0    0.30    0.80
  -3   1   0    0.10    0.70
   3   2   0    1.30    1.20
  -3   2   0    0.10    1.00
   3   2   0    0.60    1.10
   3   2   0   -0.80    0.60
   3  -2   0    1.10    1.80
   3   2   0    3.40    1.50
  -3   2   0   -0.10    0.70
   3   2   0    0.10    0.90
  -3   2   0   -0.40    0.70
   3  -2   0    0.50    0.70
  -3  -2   0    0.20    0.70
   3  -2   0    0.00    0.70
   3   2   0    1.20    0.90
  -3   2   0    0.10    0.80
  -3  -2   0    0.90    1.20
  -3  -2   0    0.60    1.40
  -3  -2   0    1.50    1.50
   3   2   0    0.70    0.50
   3  -2   0    0.20    0.70
   3  -3   0    0.50    0.80
   3   3   0    1.00    1.10
   3  -3   0    2.50    1.40
   3   3   0    3.20    1.50
   3   3   0    0.40    0.90
   3  -3   0    0.30    0.50
  -3   3   0    1.20    0.80
   3   3   0    0.50    0.50
  -3   3   0   -0.10    0.90
  -3  -3   0    1.80    0.70
  -3   3   0    0.20    1.30
  -3  -3   0    2.90    1.60
   3   3   0    3.00    1.20
  -3   3   0    2.00    1.20
   3   3   0    1.40    1.00
  -3  -3   0    0.10    0.80
   3   3   0    1.40    0.80
  -3  -3   0    0.60    1.10
   3   3   0    0.00    0.70
  -3   4   0    0.80    0.90
  -3   4   0    0.50    0.90
  -3  -4   0    0.70    0.50
  -3  -4   0   -1.40    1.10
   3   4   0    1.40    1.30
  -3   4   0   -0.50    1.00
   3  -4   0    0.00    1.20
   3   4   0    0.30    1.10
   3  -4   0   -0.40    0.70
   3   4   0    0.40    1.00
   3  -4   0    1.00    1.00
   3   4   0    0.50    1.30
  -3  -4   0    1.40    1.10
   3   4   0    2.40    1.30
   3   4   0   -0.30    1.40
  -3   4   0    0.20    0.80
   3   4   0   -0.40    0.60
  -3   4   0    1.00    1.00
   3   5   0    6.60    2.50
  -3  -5   0    3.20    1.00
   3  -5   0    2.50    1.40
   3   5   0   -0.10    0.80
  -3   5   0    0.50    1.00
   3  -5   0    1.70    0.90
  -3  -5   0   -0.40    1.40
  -3   5   0    0.00    0.90
  -3  -5   0    1.30    0.80
   3  -5   0   -0.70    0.80
   3   5   0    0.30    1.10
   3   5   0    1.00    1.40
  -3   5   0    3.20    1.60
  -3  -5   0   -0.30    0.80
   3   5   0    2.30    1.10
  -3   5   0   -1.10    1.20
   3  -6   0    2.70    1.20
   3  -6   0    0.50    0.90
  -3   6   0   10.00    3.10
   3  -6   0    0.20    1.50
   3  -6   0    1.30    1.30
  -3   7   0   -0.80    1.00
   3   7   0    3.90    2.10
   3  -7   0   -0.60    1.50
  -3  -7   0    0.70    1.80
   3   7   0    0.60    1.70
   3  -7   0    0.50    1.30
   3   7   0    0.20    1.00
  -3  -7   0    4.40    2.10
   3  -7   0    1.10    1.20
   3  -8   0    1.20    1.50
   3  -8   0    1.40    1.50
   3  -8   0    1.80    1.40
   3   8   0    7.10    3.70
  -3   8   0    2.50    2.70
  -4   0   0  226.98   12.60
   4   0   0  201.78   10.90
   4   0   0  225.78   11.20
  -4   0   0  226.88   11.00
   4   0   0  234.88   12.30
   4   0   0  226.08   11.10
   4   0   0  228.28   11.30
  -4   0   0  230.58   12.80
   4  -1   0   50.49    3.80
   4  -1   0   44.70    4.60
   4   1   0   54.19    3.50
  -4  -1   0   47.30    3.20
  -4  -1   0   46.30    4.50
   4  -1   0   45.70    3.70
   4   1   0   46.80    3.40
   4  -1   0   53.29    3.80
   4   1   0   49.30    4.30
   4   1   0   46.00    3.40
   4   1   0   50.79    4.20
  -4  -1   0   48.80    4.80
  -4   1   0   48.70    3.80
  -4   1   0   49.60    4.50
   4   1   0   40.30    3.00
  -4  -1   0   46.60    3.10
  -4  -1   0   45.30    3.30
   4  -1   0   47.50    3.60
  -4   1   0   42.90    3.40
  -4   1   0   52.89    3.30
  -4   1   0   42.80    3.50
   4   1   0   44.60    3.50
   4   2   0  217.18   10.80
   4   2   0  198.48   10.70
   4   2   0  213.68   12.30
   4   2   0  197.98   11.20
  -4  -2   0  209.08   12.60
  -4   2   0  221.78   12.20
   4   2   0  252.17   12.80
   4   2   0  208.68   12.20
  -4   2   0  234.98   12.00
   4  -2   0  231.48   11.40
   4  -2   0  251.67   12.00
  -4  -2   0  219.58   12.60
  -4  -2   0  212.18   10.50
  -4   2   0  230.98   11.30
   4   2   0  221.78   12.40
   4  -2   0  257.77   12.00
  -4  -2   0  214.18   12.20
  -4  -3   0  967.90   44.70
   4   3   0  990.80   44.00
  -4  -3   0  921.91   41.80
  -4  -3   0  953.20   44.50
   4   3   0  990.40   43.70
   4   3   0 1010.90   44.60
  -4  -3   0  937.01   41.60
  -4  -3   0  956.00   45.70
   4   3   0  967.40   44.20
  -4   4   0  129.79    8.10
  -4  -4   0  112.99    8.60
   4   4   0  121.39    8.50
   4  -4   0  135.89    7.70
   4   4   0  118.69    6.70
   4  -4   0  125.79    7.40
  -4  -4   0  125.79    8.80
  -4   4   0  128.99    7.60
  -4  -4   0  117.09    6.00
   4   4   0  126.09    8.30
   4   4   0  122.29    8.20
   4   4   0  123.69    9.00
   4   4   0  108.19    7.10
  -4   4   0  135.89    8.70
  -4   4   0  125.69    7.40
   4   4   0  105.49    6.00
   4  -4   0  143.29    8.40
   4  -4   0  112.29    7.80
  -4   4   0  138.09    7.80
   4   5   0  394.36   21.40
   4  -5   0  387.96   19.80
  -4   5   0  428.26   20.90
   4   5   0  386.56   19.40
   4  -5   0  431.86   21.30
  -4   5   0  423.26   22.30
   4   5   0  432.56   21.90
  -4  -5   0  423.86   21.80
   4   5   0  383.06   20.00
   4  -5   0  455.25   20.70
  -4  -7   0  403.06   24.40
  -4  -7   0  422.26   22.10
   4  -7   0  425.66   21.90
   4  -7   0  432.16   22.80
  -4   7   0  424.26   24.00
   4   7   0  464.55   25.40
   4   7   0  459.45   24.00
   4  -7   0  429.86   24.50
   4   7   0  410.76   20.90
   4   7   0  408.56   21.80
   4  -8   0   39.50    5.00
  -4   8   0   35.50    7.10
   4  -8   0   31.10    3.70
   4   8   0   27.50    5.60
   4   8   0   32.40    4.60
   4  -8   0   32.00    6.50
   4   8   0   31.50    5.20
   4   8   0   31.30    5.70
  -5   0   0    0.80    0.80
  -5   0   0    0.50    0.60
   5   0   0    0.60    0.90
  -5   0   0    1.00    1.40
   5   0   0    1.80    1.20
   5   0   0   -0.40    0.60
  -5   0   0    1.10    1.50
   5   0   0   -0.70    0.80
   5   0   0    0.10    0.80
   5   0   0   -0.30    0.70
   5   1   0   -0.90    0.50
  -5  -1   0    0.50    0.60
   5  -1   0    1.10    0.90
   5  -1   0    2.30    1.40
   5   1   0    2.90    1.30
   5   1   0    0.60    1.10
   5   1   0    0.80    0.80
  -5   1   0    0.30    0.80
  -5  -1   0    0.10    0.70
  -5  -1   0   -2.10    1.40
   5  -1   0    0.40    0.90
  -5  -1   0    0.40    0.70
  -5   1   0    1.80    0.90
   5   1   0    2.10    1.20
   5  -1   0   -0.10    0.90
  -5  -1   0   -0.80    0.90
   5  -1   0    1.00    1.20
  -5   1   0    0.50    0.80
   5   1   0    1.40    1.00
   5   1   0    1.30    1.00
  -5   1   0    2.00    1.50
   5   1   0    1.20    1.30
  -5   2   0    0.00    1.00
   5   2   0    0.40    0.90
   5   2   0   -1.30    1.20
  -5   2   0    1.10    1.30
  -5  -2   0    1.10    1.70
   5   2   0   -0.60    0.90
   5  -2   0   -0.70    0.70
   5  -2   0    0.70    1.00
  -5  -2   0   -0.60    1.30
   5   2   0    0.30    1.30
   5   2   0    0.80    0.60
  -5   2   0    0.80    1.00
  -5  -2   0    1.20    0.70
   5  -2   0    0.30    0.80
   5   2   0   -1.10    0.70
  -5   2   0    0.30    0.80
   5   2   0    1.70    1.40
   5   3   0    1.00    0.90
   5   3   0    0.50    0.70
  -5   3   0   -0.30    1.10
   5   3   0   -1.60    0.80
  -5  -3   0    0.00    0.40
   5  -3   0   -1.10    0.80
   5  -3   0    0.70    1.30
   5  -3   0    1.20    0.80
  -5  -3   0    1.10    0.60
  -5  -3   0    0.30    1.30
  -5   3   0    0.00    0.90
   5   3   0   -0.20    1.10
   5   3   0    2.10    1.80
  -5   3   0    0.50    0.80
  -5  -3   0   -0.40    1.40
   5   3   0   -0.50    1.20
   5   3   0   -0.60    0.90
   5  -3   0   -0.30    0.80
  -5   3   0    1.60    1.10
  -5  -3   0   -0.20    1.70
   5   3   0   -1.30    1.10
  -5   3   0    0.30    1.20
   5  -4   0   -0.10    0.90
  -5   4   0   -0.20    1.00
  -5  -4   0    2.60    1.60
   5  -4   0   -0.40    1.00
  -5   4   0   -1.60    1.40
   5  -4   0    0.60    1.30
   5   4   0    1.10    1.60
  -5  -4   0    1.80    1.50
   5   4   0    0.50    0.80
   5   4   0    1.50    1.30
   5   4   0    0.70    0.80
   5   4   0    0.30    0.70
  -5  -4   0    1.20    1.40
  -5  -5   0    3.10    2.20
   5   5   0    1.00    1.60
   5  -5   0    1.30    1.60
   5   5   0   -0.40    0.70
   5   5   0    1.40    1.50
  -5   5   0    1.50    1.70
  -5  -5   0    1.90    1.90
  -5   5   0    1.30    1.30
  -5   5   0    0.70    1.30
   5  -5   0    2.40    1.70
   5   5   0   -2.70    1.70
   5  -7   0   -0.30    1.10
   5   7   0   -0.40    1.10
  -5   7   0   -0.10    1.90
   5  -7   0    2.20    1.00
   5   7   0    2.70    1.30
  -5  -7   0    3.60    2.30
  -5  -7   0    2.10    1.90
   5   7   0    3.40    2.60
  -5   8   0   -0.50    1.70
   5  -8   0   -0.10    1.30
   5   8   0    2.00    2.10
   5   8   0   -2.80    1.50
  -5  -8   0    0.80    1.90
   5   8   0   -2.60    2.20
   5  -8   0   -1.10    1.80
   5  -8   0   -1.40    2.20
   6   0   0 5356.86  224.98
   6   0   0 5082.39  224.88
  -6   0   0 5252.67  224.08
   6   0   0 5530.85  224.88
  -6   0   0 5277.87  227.48
   6   0   0 5092.59  226.68
  -6   0   0 5407.96  224.88
  -6   0   0 5184.78  227.78
   6   0   0 5168.98  225.08
   6  -1   0  308.27   15.70
  -6   1   0  310.87   14.90
  -6   1   0  280.47   15.40
   6   1   0  312.77   16.80
  -6  -1   0  320.57   17.90
   6  -1   0  308.07   15.70
  -6  -1   0  320.87   15.00
   6   1   0  309.67   15.40
  -6  -1   0  296.17   15.00
  -6   1   0  306.77   17.40
  -6  -1   0  315.07   17.90
   6  -1   0  315.67   15.90
  -6   1   0  306.27   15.80
  -6   1   0  323.77   18.40
   6   1   0  322.97   16.00
  -6  -1   0  295.37   14.80
   6   1   0  300.47   15.20
   6   1   0  299.97   15.20
   6   1   0  325.57   15.00
   6  -1   0  279.17   15.30
   6   2   0   28.20    3.00
   6  -2   0   29.90    3.30
   6   2   0   34.60    3.50
   6   2   0   29.40    2.70
  -6   2   0   25.30    2.70
  -6  -2   0   32.10    2.70
   6   2   0   26.50    3.50
   6   2   0   25.80    2.90
  -6   2   0   29.90    3.40
  -6  -2   0   26.30    4.80
  -6  -2   0   27.10    5.20
   6  -2   0   38.40    3.90
   6  -2   0   28.10    3.30
  -6   2   0   27.90    4.40
  -6   2   0   32.40    3.70
  -6   2   0   30.30    3.10
   6   2   0   21.80    3.80
  -6  -2   0   25.20    2.80
   6   2   0   28.00    3.50
   6  -2   0   29.90    3.60
  -6   3   0   14.70    2.50
  -6  -3   0   12.10    1.40
  -6   3   0   10.40    2.80
  -6  -3   0    8.00    3.10
  -6  -3   0    5.20    2.20
   6  -3   0   14.10    3.40
   6  -3   0   11.20    2.60
   6   3   0   11.90    2.10
  -6   3   0    9.70    2.60
   6   3   0    9.90    2.80
   6   3   0   10.40    2.00
   6   3   0   15.70    3.20
  -6  -3   0    9.00    3.10
   6  -3   0   14.20    2.90
   6   3   0    9.80    2.10
  -6  -4   0 2013.00   88.69
  -6   4   0 2164.98   87.99
  -6  -4   0 1970.80   89.39
   6   4   0 1976.70   85.29
   6   4   0 1870.71   85.49
   6   4   0 1925.11   87.99
   6   4   0 1920.41   84.99
   6   4   0 1906.01   87.09
  -6  -4   0 1983.40   88.79
   6   5   0  466.55   24.30
   6   5   0  479.35   21.90
   6   5   0  443.26   20.90
   6   5   0  505.75   22.40
  -6  -5   0  421.36   25.00
   6   6   0  140.99   11.50
  -6   6   0  144.59   11.10
   6  -6   0  143.29    9.60
   6  -6   0  123.89   10.00
  -6  -6   0  155.08   11.60
   6   6   0  141.49    8.10
  -6  -6   0  170.08   12.20
  -6   6   0  121.19   10.20
   6   6   0  155.18   10.90
  -6   6   0  128.69    8.70
  -6  -7   0    3.60    2.50
  -6  -7   0    1.50    2.40
   6   7   0    4.50    2.10
   6   7   0    0.40    2.00
   6   7   0    2.30    2.80
  -6   7   0    2.50    2.50
   6  -7   0    0.30    1.00
   6  -7   0    3.70    2.40
   6   7   0    1.70    1.10
   7   0   0    1.70    1.50
  -7   0   0    1.40    1.70
  -7   0   0   -1.10    1.40
  -7   0   0    0.30    0.80
  -7   0   0    2.60    1.40
   7   0   0    0.10    0.80
  -7   0   0    0.10    1.10
   7   0   0   -0.20    1.30
   7   0   0    0.30    1.20
   7   1   0   -0.40    0.80
  -7  -1   0   -0.60    0.90
   7   1   0    2.20    1.30
   7   1   0    1.80    1.10
  -7   1   0    0.60    1.70
   7   1   0    0.00    1.10
   7   1   0   -0.70    0.80
   7  -1   0   -1.90    1.10
  -7  -1   0   -1.30    1.30
  -7   1   0    2.60    2.40
  -7  -1   0   -0.20    0.70
   7  -1   0    0.80    1.60
  -7   1   0    0.30    1.20
   7  -1   0   -0.30    1.10
   7   1   0    1.90    1.50
  -7   1   0   -0.40    0.90
  -7  -1   0    0.10    0.90
  -7  -1   0   -0.60    1.50
   7   2   0    1.90    0.90
  -7  -2   0   -0.60    0.60
   7  -2   0    0.80    1.10
  -7  -2   0    1.50    2.40
   7   2   0    1.20    1.20
   7   2   0   -0.10    1.30
   7  -2   0    0.80    1.40
  -7  -2   0    0.90    1.00
  -7   2   0   -0.30    1.00
  -7   2   0   -0.50    1.40
  -7   2   0    0.50    0.80
   7   2   0    5.50    2.10
   7   2   0    1.50    0.90
  -7  -2   0    2.60    0.90
   7   2   0    0.20    1.10
   7  -2   0    1.60    1.50
   7  -3   0    0.60    1.40
   7   3   0    0.30    1.40
  -7   3   0   -0.70    1.10
   7  -3   0    0.80    1.10
  -7   3   0    0.50    0.80
  -7   3   0    0.10    1.40
   7   3   0    1.60    1.00
   7   3   0    1.00    1.80
  -7  -3   0    2.30    1.80
   7   3   0    0.10    1.10
  -7  -3   0    1.30    0.60
  -7  -4   0    5.90    2.70
   7   4   0    5.50    1.40
  -7   4   0    2.10    1.60
   7   4   0    1.20    1.10
  -7   4   0    2.20    1.20
   7  -4   0   -1.00    1.40
   7   4   0    7.40    2.50
  -7   4   0    1.60    1.30
   7   4   0    3.30    1.40
   7  -4   0    2.80    2.00
  -7  -4   0    5.50    2.30
  -7  -4   0    8.60    3.40
   7   5   0    1.30    1.20
   7   5   0    1.40    1.20
   7  -5   0    0.00    0.90
  -7   5   0    2.70    2.20
  -7   5   0   -0.80    1.10
   7  -5   0    2.40    1.90
   7   5   0    1.00    1.10
   7   5   0    2.50    1.80
  -7  -5   0    0.80    1.40
  -7  -5   0    6.40    2.40
  -7  -5   0    4.10    2.10
   7   6   0    1.30    1.00
  -7   6   0    3.70    2.60
  -7   6   0    0.30    1.40
   7  -6   0    1.50    1.40
   7   6   0    3.50    2.70
   7   6   0    2.20    1.30
  -7  -6   0    1.70    1.90
  -7  -6   0    1.00    2.30
   7  -6   0    2.70    1.80
   7   7   0    1.90    1.50
   7  -7   0    2.00    2.40
  -7  -7   0    4.80    3.00
   7   7   0    3.10    3.10
   7  -7   0    2.50    1.90
   7   7   0    0.30    1.20
  -7   7   0    3.50    2.50
  -8   0   0  110.89    9.90
   8   0   0  103.19    7.70
  -8   0   0   99.69    7.00
  -8   0   0  101.69    9.70
   8   0   0  107.59    7.60
   8   0   0  113.29    7.40
   8   0   0   93.19    6.30
  -8   0   0   92.29    6.20
  -8   1   0    2.30    1.50
  -8  -1   0    2.70    1.40
   8   1   0   -0.10    1.10
   8  -1   0    3.70    1.80
  -8  -1   0    7.50    3.00
   8   1   0    0.90    1.00
  -8   1   0    2.90    1.20
  -8   1   0    1.10    1.30
   8   1   0    3.50    1.60
   8  -1   0    0.50    1.40
   8   1   0    3.40    1.80
  -8  -1   0   -0.80    1.40
  -8   1   0    1.80    2.60
   8   2   0 1778.42   76.69
   8   2   0 1551.24   76.39
  -8   2   0 1692.23   82.19
  -8  -2   0 1802.22   81.09
  -8   2   0 1779.22   82.09
  -8   2   0 1616.74   75.69
   8   2   0 1695.63   76.29
  -8  -2   0 1762.72   76.39
   8   2   0 1817.22   77.89
  -8  -2   0 1806.32   80.89
   8  -2   0 1858.31   77.99
  -8  -2   0 1710.13   75.39
   8   2   0 1613.64   75.89
  -8   2   0 1731.13   77.69
   8  -2   0 1821.32   77.59
  -8   3   0   46.90    5.50
  -8   3   0   47.30    3.90
   8  -3   0   46.80    5.40
   8  -3   0   48.00    5.40
   8   4   0  194.68   14.20
  -8  -4   0  213.08   15.30
   8   4   0  195.58   15.00
   8  -4   0  204.48   12.50
   8  -4   0  222.88   13.50
  -8   4   0  188.28   13.80
  -8  -4   0  187.18   13.70
   8   4   0  200.68   10.80
  -8   4   0  229.58   14.00
   8   4   0  185.58   10.90
   8  -5   0   23.10    4.10
   8   5   0   27.50    3.90
  -8   5   0   32.60    5.50
   8   5   0   19.50    4.60
  -8  -5   0   18.00    4.80
   8   5   0   21.80    3.20
  -8   5   0   25.00    5.00
   8  -5   0   20.90    4.70
  -8  -5   0   30.30    5.80
   8   5   0   26.20    3.30
   8   6   0  296.47   16.00
   8   6   0  315.97   15.90
  -8  -6   0  303.17   20.20
  -8   6   0  379.86   18.80
   8   6   0  281.37   18.90
  -8  -6   0  291.27   20.10
  -8   6   0  389.86   21.10
   9   0   0    6.90    2.50
  -9   0   0    1.10    2.60
   9   0   0    7.00    1.80
   9   0   0    5.50    2.60
   9   0   0    1.20    1.60
  -9   0   0    3.90    1.30
  -9   0   0    3.30    2.80
  -9   0   0    4.20    1.70
  -9  -1   0    4.50    3.30
  -9   1   0    3.70    3.50
   9  -1   0    1.70    1.90
  -9  -1   0    1.60    1.10
   9   1   0    1.90    1.80
   9  -1   0    1.70    1.60
  -9  -1   0    3.10    3.00
   9   1   0    1.50    1.50
   9  -1   0    2.80    1.80
  -9   1   0    0.20    2.00
   9   1   0    1.10    1.60
  -9   1   0    1.30    1.60
  -9   1   0    0.30    1.30
   9   1   0    4.10    1.70
  -9  -2   0    3.50    1.40
   9   2   0    1.30    1.50
   9  -2   0    3.70    2.30
  -9   2   0   -0.70    2.20
  -9   2   0   -1.40    2.00
   9   2   0    0.00    1.40
  -9  -2   0    1.50    2.70
  -9   2   0    1.50    1.50
  -9  -2   0    1.90    1.10
   9   2   0    5.40    2.00
   9  -2   0    1.20    1.60
   9   2   0    1.50    1.80
  -9  -2   0    0.00    2.10
  -9  -3   0   -0.80    2.20
   9   3   0    3.80    1.70
   9   3   0    4.60    2.40
   9   3   0    5.50    2.60
   9  -3   0    0.30    1.60
  -9   3   0    4.30    3.40
  -9   3   0    4.70    2.30
   9   3   0    5.80    2.30
  -9  -3   0    1.10    2.40
  -9  -4   0   10.90    4.00
  -9   4   0   -0.50    2.80
   9  -4   0   -0.30    1.80
   9  -4   0    0.60    1.40
  -9   4   0    1.50    2.00
  -9   4   0    5.20    2.90
   9  -5   0    0.00    1.70
  -9  -5   0    4.80    2.80
  -9   5   0    3.90    2.70
   9   5   0    2.50    1.60
   9   5   0    1.10    1.20
   9  -5   0    1.60    2.20
  -9   5   0   -0.50    1.90
   9   5   0    1.60    2.40
 -10   0   0   24.70    4.10
  10   0   0   13.40    3.70
  10   0   0   21.40    4.50
 -10   0   0   14.50    4.40
  10   0   0   19.20    3.60
 -10   0   0   25.40    6.50
 -10  -1   0    4.00    3.30
  10   1   0   -0.70    1.70
  10   1   0    1.00    1.50
 -10   1   0   -0.30    1.90
 -10   1   0    0.50    2.60
 -10   1   0    2.20    1.40
  10   1   0    0.30    1.80
 -10   1   0    4.30    2.00
  10   1   0    3.10    1.60
 -10  -1   0   -0.30    0.90
  10  -1   0    2.60    2.00
 -10  -1   0    7.80    3.60
 -10   2   0   13.10    2.70
 -10   2   0   14.40    5.00
 -10  -2   0   16.20    2.60
  10  -2   0   13.50    3.50
 -10   2   0   12.40    5.20
 -10   2   0   12.80    3.00
  10  -2   0   18.30    4.40
 -10  -2   0   28.90    7.20
 -10  -3   0   70.19    8.60
  10  -3   0   71.99    7.30
 -10   3   0   61.39    8.20
  10   3   0   80.39    7.70
  10   3   0   66.99    7.00
  10   3   0   76.89    6.20
 -10   3   0   59.29   11.20
  10   3   0   73.59    6.00
  10  -3   0   73.79    7.40
 -10  -3   0   73.29    9.40
 -10   3   0   85.39    7.70
  10   4   0   -1.40    1.60
  10   4   0    0.60    2.60
  10   4   0    2.90    1.90
 -10   4   0   -0.60    2.20
 -10   4   0   -4.20    2.40
  10  -4   0   -2.40    1.80
 -10  -4   0    1.30    3.00
  10  -4   0   -0.10    1.60
  10   4   0    1.70    1.70
 -10  -4   0    1.30    3.00
 -10   4   0   -0.10    1.30
 -11   0   0    0.90    1.50
 -11   0   0    0.70    2.70
  11   0   0   -1.50    1.70
 -11   0   0    0.20    2.40
  11   0   0    0.40    1.40
 -11   1   0   -0.50    2.60
  11   1   0   -0.20    1.70
 -11   1   0   -0.40    1.70
 -11  -1   0    0.00    2.40
  11   1   0   -0.60    2.10
  11  -1   0   -1.20    1.20
 -11   1   0   -2.00    3.20
  11   1   0    0.50    1.40
 -11  -1   0    0.20    1.20
  11  -1   0   -0.20    1.70
 -11  -1   0   -0.30    2.20
  11   1   0   -1.20    1.50
 -11   2   0   -2.60    3.20
  11  -2   0   -0.10    2.20
 -11   2   0   -1.60    2.50
  11  -2   0    4.30    2.60
 -11   2   0   -0.50    1.50
   0  -1  -1 2236.38  101.99
   0   1  -1 2550.64  102.19
   0  -2  -1   -0.60    0.60
   0   2   1   -0.50    0.90
   0  -2   1    0.70    1.00
   0   2   1    0.30    0.90
   0   2  -1    0.40    0.60
   0  -2   1    0.70    0.60
   0  -2   1   -0.50    0.70
   0  -2   1    0.60    0.70
   0  -2  -1    0.30    0.70
   0   2  -1    0.10    0.70
   0   2  -1    0.80    0.50
   0   2  -1    0.20    0.50
   0   2   1    0.30    0.60
   0  -2  -1    0.10    0.60
   0   2   1    0.80    0.70
   0  -2   1    0.10    0.60
   0   2  -1    1.50    1.00
   0  -2  -1   -0.20    0.90
   0   2  -1    0.90    0.80
   0   3  -1   40.10    3.70
   0   3  -1   32.60    2.90
   0   3   1   37.90    4.10
   0  -3  -1   41.10    3.70
   0   3  -1   38.20    2.60
   0  -3   1   35.30    3.40
   0  -3   1   34.20    2.70
   0  -3   1   37.50    2.30
   0   3   1   36.40    3.30
   0   3  -1   35.10    2.30
   0  -3  -1   37.70    3.10
   0   3   1   39.40    3.00
   0   3  -1   35.20    2.60
   0   3  -1   31.50    2.60
   0  -3   1   37.60    2.80
   0  -3   1   32.50    3.40
   0  -3  -1   37.00    3.00
   0   4   1    2.30    0.90
   0   4  -1    1.00    0.60
   0  -4   1   -0.20    0.70
   0  -4   1    0.40    1.30
   0  -4  -1   -0.30    1.00
   0   4  -1    0.50    1.10
   0  -4   1   -0.20    0.50
   0  -4  -1    2.20    1.10
   0   4  -1   -0.80    0.90
   0   4   1    1.40    1.60
   0  -4  -1    1.10    1.00
   0  -4   1    0.90    0.70
   0   4   1    2.20    1.10
   0  -4   1   -0.80    1.10
   0   4   1    0.90    1.30
   0  -5   1 2222.38   97.49
   0   5   1 2329.57   97.29
   0  -5   1 2035.40   95.29
   0   5   1 2160.98   95.79
   0  -5  -1 2255.87   97.69
   0   5   1 2132.79   95.69
   0   5  -1 2053.89   95.39
   0  -5   1 2219.18   95.59
   0  -5  -1 2048.50   95.79
   0  -5  -1 2348.36   96.89
   0   5  -1 2331.87   96.29
   0   5  -1 2166.28   95.19
   0   5  -1 2257.87   97.39
   0   5   1 2304.87   96.79
   0  -6   1    1.00    0.90
   0  -6  -1    1.00    1.50
   0  -6  -1    2.00    1.40
   0   6   1   -0.90    1.10
   0   6  -1    0.10    1.10
   0   6   1   -1.00    1.70
   0   6  -1    1.60    1.00
   0   6  -1   -1.60    1.00
   0   7   1   95.79    7.90
   0  -7  -1   90.49    8.50
   0   7   1   88.69    7.60
   0   7   1   80.29    6.80
   0   7  -1   82.59    6.40
   0  -7   1  102.69    8.60
   0  -7   1   84.29    8.40
   0   7  -1   98.69    7.80
   0  -7  -1   80.69    6.50
   0  -8   1   -0.30    1.90
   0   8  -1   -0.20    1.70
   0   8  -1    0.30    1.50
   0  -8   1    1.70    1.20
   1   0   1  340.97   15.20
   1   0  -1  342.87   15.30
   1   0  -1  360.76   15.80
   1   0  -1  380.16   16.20
  -1   0   1  339.87   15.80
  -1   0  -1  324.57   15.20
   1   0   1  369.86   15.50
  -1   0   1  362.96   15.20
  -1   0   1  316.37   15.20
   1   0   1  355.16   15.40
  -1   0  -1  328.57   15.30
  -1   0  -1  378.36   15.40
  -1   0   1  361.06   15.10
   1   0   1  359.76   15.30
   1   0  -1  335.97   15.10
  -1   0   1  351.86   16.10
  -1   0   1  330.17   15.20
   1   0  -1  346.87   15.20
   1   0  -1  324.97   15.20
  -1   1  -1   32.70    1.90
  -1   1  -1   33.00    2.10
   1  -1  -1   27.20    2.10
   1  -1  -1   29.60    2.20
  -1   1  -1   28.10    2.10
  -1  -1   1   33.90    3.10
   1   1   1   32.40    2.40
   1   1   1   29.00    2.10
   1   1   1   34.80    2.50
   1   1   1   29.90    2.40
   1   1   1   32.10    1.80
  -1   1  -1   33.20    2.50
  -1  -1   1   31.20    2.30
  -1  -1   1   34.60    2.70
   1  -1  -1   34.60    2.30
  -1   1  -1   33.20    2.30
  -1  -1   1   29.30    2.40
  -1   1   1   31.80    2.20
  -1  -1  -1   34.70    2.40
  -1   1   1   34.80    2.30
  -1  -1  -1   29.90    2.40
   1  -1   1   32.10    2.40
   1   1  -1   31.30    2.50
  -1   1   1   28.70    2.20
  -1  -1  -1   29.40    2.40
   1  -1   1   31.10    1.90
  -1  -1  -1   28.00    2.00
  -1   1   1   33.30    2.50
   1  -1   1   28.10    2.20
   1  -1   1   33.40    2.20
   1   1  -1   32.30    2.60
   1   1  -1   40.50    3.40
   1   2   1  127.29    6.90
   1   2   1  111.39    6.50
   1  -2  -1  111.89    6.40
   1   2   1  115.49    6.40
  -1  -2   1  132.59    6.70
  -1   2  -1  127.19    6.70
  -1   2  -1  116.19    5.90
  -1  -2   1  111.99    5.50
  -1   2  -1  112.29    6.20
  -1   2  -1  115.99    6.20
   1  -2  -1  125.49    7.00
  -1   2  -1  114.69    5.80
   1  -2  -1  109.49    6.10
  -1  -2   1  127.79    6.70
   1   2   1  110.39    6.00
  -1  -2   1  117.59    6.80
   1  -2   1  121.69    5.90
   1  -2   1  123.49    5.80
   1   2  -1  105.59    5.50
   1  -2   1  128.59    6.30
  -1  -2  -1  116.69    6.10
   1   2  -1  106.69    6.30
   1  -2   1  124.09    6.20
   1   2  -1  126.79    6.80
  -1   2   1  123.49    6.40
  -1   2   1  124.69    6.70
  -1  -2  -1  123.29    6.10
   1   2  -1  123.59    6.90
   1   2  -1  108.69    5.60
  -1   2   1  121.59    6.20
   1  -2   1  121.79    6.60
  -1  -2  -1  116.29    6.30
   1   2  -1  110.89    5.60
  -1  -2  -1  107.09    6.70
  -1  -3   1  864.31   39.50
   1   3   1  906.91   39.00
   1  -3  -1  883.21   38.70
   1   3   1  868.61   39.60
  -1  -3   1  803.42   39.00
   1   3   1  868.51   38.60
  -1   3  -1  865.91   38.40
  -1   3  -1  927.01   38.10
  -1   3  -1  937.71   39.40
  -1   3  -1  832.82   37.90
   1  -3  -1  865.31   38.50
  -1   3  -1  867.61   38.70
   1  -3  -1  877.31   37.70
  -1  -3   1  870.21   38.80
   1  -3  -1  825.12   38.80
  -1   3   1  861.51   39.10
   1   3  -1  876.31   39.40
   1   3  -1  817.32   38.00
  -1   3   1  938.81   38.80
   1   3  -1  834.62   37.80
   1   3  -1  906.21   38.20
   1   3  -1  860.91   39.80
   1  -3   1  861.91   37.80
   1  -3   1  872.91   38.90
  -1  -3  -1  937.41   39.50
   1   3  -1  855.91   37.40
   1   3  -1  778.72   38.30
  -1  -3  -1  858.41   38.00
  -1  -3  -1  812.12   39.50
   1  -3   1  913.21   38.10
   1   3  -1  896.51   39.50
  -1   3   1  869.91   38.70
   1  -3   1  871.81   38.60
  -1  -3  -1  851.31   38.30
  -1   3   1  956.50   39.00
   1  -4  -1   40.40    3.50
   1   4   1   45.70    4.20
  -1  -4   1   41.90    4.20
  -1  -4   1   37.90    2.90
   1   4   1   41.70    4.10
   1   4   1   40.20    3.90
   1   4   1   39.70    3.40
   1   4   1   41.40    3.90
  -1   4  -1   44.00    3.20
   1  -4  -1   42.80    4.30
   1  -4  -1   38.10    3.60
   1   4   1   35.50    3.10
  -1   4  -1   39.70    3.40
  -1   4  -1   40.90    3.70
  -1   4  -1   43.90    4.00
   1  -4  -1   40.90    3.70
  -1   4  -1   39.60    2.90
   1   4  -1   41.10    3.10
   1   4  -1   39.00    3.30
   1   4  -1   37.20    3.00
   1   4  -1   39.70    3.90
  -1   4   1   43.70    4.10
   1  -4   1   40.10    3.50
   1  -4   1   45.30    4.10
   1  -4   1   44.50    3.20
  -1  -4  -1   41.30    3.50
   1  -4   1   41.30    4.20
   1   4  -1   37.10    4.20
   1   4  -1   37.10    2.90
  -1   4   1   40.10    3.60
   1   4  -1   41.30    4.20
  -1   4   1   41.30    3.50
   1  -4   1   47.60    3.50
  -1  -4  -1   39.20    3.30
  -1   4   1   40.00    3.40
  -1  -4  -1   40.50    4.40
   1  -4   1   38.30    2.70
   1  -5  -1   26.20    3.10
   1  -5  -1   22.80    2.90
   1   5   1   26.20    2.80
   1   5   1   27.20    4.40
   1  -5  -1   18.50    3.50
  -1   5  -1   25.50    2.70
  -1   5  -1   26.30    2.90
  -1  -5   1   23.60    2.40
   1   5   1   27.40    3.90
   1   5   1   32.50    3.90
   1   5   1   25.30    3.00
   1  -5  -1   25.00    1.90
   1  -5  -1   26.80    3.10
  -1   5  -1   27.50    3.50
  -1  -5   1   24.20    2.50
  -1   5  -1   27.40    4.20
   1  -5   1   26.80    3.00
   1   5  -1   32.60    5.20
   1  -5   1   24.90    2.10
   1   5  -1   23.50    2.90
  -1  -5  -1   28.40    4.70
   1   5  -1   22.70    2.20
   1  -5   1   30.50    2.90
  -1   5   1   26.90    3.20
  -1   5   1   28.50    3.00
   1  -5   1   18.70    3.70
   1   5  -1   24.00    2.70
   1   5  -1   27.30    3.10
  -1  -5  -1   24.70    2.90
  -1   5   1   34.00    4.50
  -1   5   1   25.40    3.70
   1   5  -1   28.00    4.80
  -1  -5  -1   24.90    2.70
  -1   6  -1    2.10    1.10
   1  -6  -1    1.30    0.60
   1   6   1    3.50    1.60
  -1  -6   1    1.60    1.00
   1   6   1    2.10    1.90
   1  -6  -1    1.30    1.50
  -1   6  -1   -0.60    0.90
   1   6   1   -0.90    1.20
   1   6   1   -1.80    1.30
  -1   6  -1   -1.10    1.50
   1  -6  -1   -0.50    1.30
   1   6  -1    3.40    1.30
  -1   6   1    1.80    2.30
  -1  -6  -1    0.10    1.30
   1   6  -1    2.10    1.30
   1  -6   1   -0.20    1.20
   1   6  -1    2.30    2.10
   1   6  -1    4.20    1.70
   1  -6   1    2.00    2.10
  -1  -6  -1    1.10    1.20
   1  -6   1    0.70    0.70
  -1   7  -1  154.68   10.10
   1   7   1  152.18   10.50
  -1   7  -1  181.28   11.40
   1  -7  -1  153.78    9.80
   1   7   1  153.68   10.70
  -1  -7   1  149.59   11.60
  -1  -7   1  148.49    8.70
   1   7   1  144.79   10.60
   1   7   1  141.19    9.50
   1  -7  -1  135.99   11.20
  -1  -7  -1  148.19    9.20
  -1   7   1  129.89    9.60
   1  -7   1  149.79    9.50
   1   7  -1  150.88    9.20
   1  -7   1  136.19    7.50
   1   7  -1  172.98   10.50
  -1   7   1  155.58   10.80
  -1  -7  -1  138.09   11.30
   1  -7   1  149.29   11.50
  -1   7   1  162.18   11.20
  -1   8  -1    7.90    3.00
  -1  -8   1    8.40    3.10
   1  -8  -1    5.80    2.00
   1   8   1    2.90    2.50
   1   8   1    2.00    3.20
   1  -8  -1    2.50    2.30
   1   8   1    6.10    2.80
   1   8   1   -0.80    2.10
   1   8  -1   10.00    2.90
  -1  -8  -1    6.60    3.40
  -1   8   1    2.30    1.90
   1  -8   1    2.10    2.10
   1  -8   1    3.50    1.80
  -1   8   1    3.90    2.40
  -1  -8  -1    4.90    1.80
   2   0  -1  323.57   15.30
   2   0  -1  330.37   15.50
  -2   0   1  366.96   15.30
  -2   0  -1  342.27   15.60
  -2   0  -1  360.06   15.80
  -2   0   1  355.46   15.40
  -2   0   1  319.87   16.70
   2   0   1  353.16   15.70
   2   0   1  344.27   15.50
  -2   0   1  345.47   15.50
   2   0  -1  359.96   16.80
  -2   0  -1  335.77   15.50
  -2   0   1  346.47   16.40
   2   0   1  331.67   15.70
   2   0   1  367.06   15.60
   2   0  -1  325.27   15.30
  -2   0  -1  358.96   15.70
   2   0  -1  358.66   16.30
   2   1   1  456.85   19.90
   2  -1  -1  442.96   19.20
  -2  -1   1  396.96   19.90
   2  -1  -1  399.06   18.70
  -2  -1   1  387.96   18.60
   2   1   1  398.96   19.50
   2   1   1  414.26   18.50
   2   1   1  398.36   18.30
  -2   1  -1  424.26   18.70
   2  -1  -1  410.06   18.80
   2  -1  -1  384.56   18.70
  -2  -1  -1  426.76   18.80
   2   1  -1  398.46   18.40
  -2  -1  -1  420.96   18.50
   2   1  -1  437.86   18.90
   2   1  -1  421.76   20.20
   2  -1   1  445.26   18.70
  -2  -1  -1  367.86   19.70
  -2   1   1  391.96   19.10
   2   1  -1  453.65   19.90
  -2   1   1  434.66   18.80
  -2   1   1  413.76   18.70
  -2   1   1  382.76   18.80
   2  -1   1  429.36   18.70
   2   1  -1  455.45   20.20
   2  -1   1  437.46   18.50
  -2  -2   1 4404.76  198.38
   2   2   1 4536.45  197.18
  -2   2  -1 5023.20  197.88
  -2  -2   1 4523.75  198.88
  -2   2  -1 4962.60  198.48
   2   2   1 4537.45  197.88
  -2  -2   1 4610.84  198.88
   2  -2  -1 4597.74  198.48
   2  -2  -1 4659.63  197.98
  -2  -2   1 4521.55  199.58
   2   2   1 4524.05  198.48
   2   2   1 4725.23  199.08
   2   2   1 4369.46  198.18
   2   2  -1 4431.86  198.68
   2   2  -1 4724.93  199.78
  -2  -2  -1 4611.14  198.38
  -2   2   1 5009.50  197.78
  -2   2   1 4904.51  198.08
  -2   2   1 4749.52  198.18
  -2   2   1 4842.82  198.38
  -2  -2  -1 4454.75  198.88
  -2  -2  -1 4526.95  198.58
   2  -2   1 4760.42  198.78
  -2  -2  -1 4466.15  197.68
  -2  -2  -1 4478.15  197.98
   2   2  -1 4905.31  198.78
   2  -2   1 4823.62  198.38
   2   2  -1 4677.43  199.08
   2  -3  -1 1097.99   47.10
   2  -3  -1 1061.19   47.50
  -2   3  -1 1095.09   47.60
   2   3   1 1066.09   47.80
  -2   3  -1 1109.99   46.80
   2   3   1  972.90   47.00
  -2   3  -1 1132.09   47.50
   2   3   1 1046.50   48.30
  -2  -3   1 1053.29   48.20
  -2   3  -1 1070.19   46.90
   2   3   1 1073.49   47.40
   2  -3  -1 1039.90   47.60
   2   3   1  957.00   46.70
  -2  -3   1 1029.10   47.70
  -2  -3   1 1093.19   48.00
   2  -3  -1 1114.89   46.80
  -2   3  -1 1140.89   47.80
  -2  -3  -1 1049.59   46.70
   2  -3   1 1073.49   46.70
   2   3  -1 1093.89   49.00
  -2  -3  -1 1059.89   48.40
   2   3  -1 1038.80   46.10
   2   3  -1 1103.09   48.20
  -2   3   1 1110.59   47.20
  -2  -3  -1 1082.49   47.40
   2   3  -1 1030.50   46.10
   2  -3   1 1107.59   46.70
  -2   3   1 1099.39   47.10
  -2   3   1 1104.29   48.00
   2  -3   1 1083.09   47.30
   2  -3   1 1079.39   47.40
   2   3  -1 1083.49   48.30
   2   3  -1 1102.59   47.60
  -2  -3  -1 1081.29   47.20
  -2   3   1 1056.99   46.40
   2   3  -1 1043.70   46.40
  -2   3   1 1047.00   47.40
  -2  -4   1   37.40    3.80
  -2   4  -1   39.40    3.20
  -2  -4   1   34.10    4.10
  -2   4  -1   39.70    3.90
  -2   4  -1   43.10    3.80
   2  -4  -1   38.40    2.80
   2   4   1   58.49    9.30
   2  -4  -1   34.90    3.70
   2   4   1   42.40    6.30
   2  -4  -1   43.60    4.50
   2  -4  -1   37.70    3.50
   2   4   1   51.09    4.40
  -2   4  -1   40.30    3.20
   2   4   1   41.10    3.90
   2   4   1   39.70    3.50
  -2   4  -1   40.80    3.90
   2   4   1   42.60    3.40
  -2  -4  -1   39.80    3.20
   2   4  -1   42.00    3.30
  -2  -4  -1   43.40    4.50
   2  -4   1   38.70    3.60
  -2   4   1   44.70    4.40
   2   4  -1   43.80    4.20
   2   4  -1   41.30    3.50
  -2   4   1   42.60    3.80
   2   4  -1   45.20    3.40
   2  -4   1   39.60    3.30
   2  -4   1   40.50    3.30
   2   4  -1   42.80    4.70
   2  -4   1   41.80    3.90
  -2  -4  -1   38.50    3.50
  -2   4   1   42.60    3.50
  -2  -4  -1   40.20    3.20
  -2   4   1   40.90    3.80
   2   4  -1   32.90    2.70
   2   5   1    4.80    1.80
   2  -5  -1    5.60    2.00
   2   5   1    3.30    1.20
   2  -5  -1    3.70    1.90
  -2   5  -1    5.10    1.90
   2   5   1    4.30    1.80
  -2   5  -1    4.10    1.90
  -2  -5   1    5.90    2.20
   2   5   1    6.10    1.50
   2   5   1   10.50    2.60
   2  -5  -1    2.30    1.20
  -2   5  -1    5.00    1.60
  -2   5  -1    6.30    1.70
  -2  -5   1    3.70    1.00
  -2  -5  -1    6.20    1.70
   2   5  -1    6.80    1.50
  -2   5   1    4.80    1.60
  -2  -5  -1    6.00    2.40
  -2   5   1    4.40    1.90
   2  -5   1    5.20    1.60
  -2  -5  -1    5.70    1.50
   2   5  -1    7.90    1.90
  -2   5   1    4.50    1.50
   2   5  -1    9.70    3.30
   2  -5   1    6.10    2.20
   2   5  -1    6.00    1.70
   2  -5   1    5.30    1.60
  -2   5   1    8.10    2.40
  -2  -5  -1    4.30    1.60
   2  -5   1    5.00    1.30
   2   5  -1    5.20    1.60
   2   6   1  602.64   29.10
   2  -6  -1  553.44   26.40
   2   6   1  608.04   28.30
  -2   6  -1  599.54   28.80
   2   6   1  599.24   29.50
   2  -6  -1  580.84   28.60
  -2  -6   1  587.04   30.50
  -2   6  -1  660.13   29.80
  -2  -6   1  520.55   26.50
   2   6   1  598.34   29.00
  -2   6  -1  573.34   27.60
   2  -6  -1  603.24   28.30
   2  -6  -1  643.64   30.80
  -2   6   1  573.94   28.70
  -2   6   1  635.44   30.10
  -2  -6  -1  563.04   30.50
   2   6  -1  578.14   27.80
   2  -6   1  632.44   28.70
   2   6  -1  620.74   29.50
   2   6  -1  534.05   27.30
   2   6  -1  524.35   31.50
   2   6  -1  558.14   27.90
   2  -6   1  617.64   30.50
   2  -6   1  590.54   26.80
   2  -6   1  612.24   27.80
  -2   7  -1  375.66   24.80
   2  -7  -1  395.26   20.70
  -2  -7   1  381.66   22.60
  -2   7  -1  437.36   22.20
   2  -7  -1  391.86   22.70
   2  -7  -1  368.76   20.00
   2  -7  -1  352.46   17.80
   2  -7   1  402.46   20.40
   2   7  -1  423.06   21.90
  -2   7   1  402.76   22.20
   2   7  -1  395.26   19.50
   2   7  -1  373.46   24.70
   2  -7   1  357.36   18.10
  -2  -7  -1  450.75   23.70
   2  -7   1  384.16   22.50
   2   7  -1  361.26   20.10
   2   8   1   45.00    4.90
  -2   8  -1   42.20    6.70
   2   8   1   53.99    6.20
   2  -8  -1   36.70    6.70
  -2  -8   1   26.10    5.80
   2   8   1   38.00    7.10
   2  -8  -1   39.00    4.70
   2   8   1   54.39    6.40
   2  -8   1   40.50    2.80
   2  -8   1   43.30    7.50
  -2  -8  -1   42.20    7.30
   2  -8   1   32.60    4.10
   2   8  -1   40.80    5.40
  -2   8   1   34.80    5.90
   2   8  -1   43.10    6.40
  -2   8   1   35.60    6.90
   2   8  -1   44.40    7.60
   3   0   1 5111.09  231.58
  -3   0  -1 5680.93  231.98
  -3   0   1 5464.95  231.38
   3   0   1 5559.84  231.88
   3   1   1  184.28    9.70
  -3   1  -1  184.48   10.30
  -3  -1   1  192.78    8.90
  -3   1  -1  210.48    9.80
   3   1   1  193.78    9.90
   3   1   1  203.18   10.40
   3  -1  -1  195.28    9.90
   3  -1  -1  205.38   10.50
  -3  -1   1  188.68   10.90
   3  -1  -1  197.78   10.00
  -3   1  -1  211.28    9.70
  -3  -1   1  206.78   11.50
  -3   1  -1  189.98    9.90
  -3   1  -1  207.58   10.00
   3   1   1  186.78    9.40
   3   1   1  201.08    9.50
  -3   1  -1  187.28   10.40
   3  -1  -1  181.18   10.10
  -3  -1  -1  201.58   10.30
  -3   1   1  185.48   10.40
   3  -1   1  205.98   10.00
   3   1  -1  188.18    9.00
   3  -1   1  217.78   10.00
  -3  -1  -1  188.88    9.40
  -3   1   1  174.38   10.40
   3   1  -1  203.18   10.40
  -3   1   1  187.38   11.90
  -3  -1  -1  201.78    9.80
   3  -1   1  223.08    9.50
   3  -1   1  185.78    9.60
   3  -1   1  204.08    9.80
  -3   1   1  189.88    9.00
  -3   1   1  194.48    9.70
  -3  -1  -1  188.18    9.70
  -3   1   1  207.08    9.80
  -3  -1  -1  202.68   10.70
  -3  -1  -1  188.78   10.20
   3   1  -1  199.08   11.20
   3   1  -1  187.48   10.60
   3   1  -1  188.78    9.30
   3  -1   1  208.48    9.70
   3   1  -1  212.88    9.90
  -3  -2   1  296.27   16.30
   3   2   1  295.07   14.30
  -3  -2   1  290.67   15.40
   3  -2  -1  318.17   15.00
  -3  -2   1  305.47   16.00
   3   2   1  312.37   15.70
   3  -2  -1  314.07   15.10
   3  -2  -1  288.07   14.60
   3  -2  -1  356.76   15.20
   3   2   1  285.87   14.90
   3   2   1  299.17   14.80
  -3  -2  -1  301.57   15.00
  -3  -2  -1  298.37   15.50
  -3   2   1  316.87   15.20
   3   2  -1  309.87   15.70
   3   2  -1  316.37   15.20
  -3   2   1  323.97   14.90
  -3   2   1  326.67   16.20
   3   2  -1  283.27   14.60
   3  -2   1  348.97   15.00
   3   2  -1  296.47   16.10
  -3   2   1  308.67   14.70
  -3  -2  -1  294.17   14.50
  -3  -2  -1  297.07   14.10
   3   2  -1  303.57   15.50
  -3  -3   1   13.70    2.40
  -3   3  -1   21.50    3.60
   3   3   1   18.00    3.40
   3  -3  -1   16.10    1.90
  -3   3  -1   13.90    2.40
  -3   3  -1   20.10    2.30
   3  -3  -1   16.30    2.70
  -3   3  -1   17.80    2.60
   3   3   1   18.00    2.70
   3   3   1   13.30    3.00
  -3   3  -1   16.70    1.90
  -3  -3   1   10.30    2.90
   3  -3  -1   14.20    2.40
   3  -3  -1   11.70    2.10
  -3   3  -1   16.60    2.30
   3   3   1   17.60    1.30
   3   3   1   14.00    1.80
  -3  -3   1   20.90    3.90
   3   3   1   16.90    2.50
  -3   3   1   14.40    1.80
   3  -3   1   17.50    2.90
   3   3  -1   15.40    1.70
   3   3  -1   13.10    2.60
   3  -3   1   15.90    2.50
   3  -3   1   14.00    2.20
  -3  -3  -1   16.70    1.80
  -3   3   1   22.80    3.20
   3   3  -1   15.00    2.60
   3   3  -1   22.10    4.00
   3   3  -1   13.40    1.30
   3  -3   1   17.30    2.30
  -3   3   1   10.30    3.10
   3   3  -1   21.70    3.40
   3  -3   1   17.20    2.10
  -3  -3  -1   16.70    3.10
  -3  -3  -1   19.90    3.80
   3   3  -1   13.40    2.50
  -3  -3  -1   13.10    1.60
  -3   3   1   16.60    2.10
  -3   3   1   27.20    5.00
   3  -4  -1 1487.45   65.39
   3  -4  -1 1558.74   66.09
  -3   4  -1 1571.64   65.69
   3   4   1 1620.54   67.59
  -3   4  -1 1555.24   66.79
  -3  -4   1 1491.55   67.19
   3  -4  -1 1464.25   66.59
   3   4   1 1489.65   66.29
  -3   4  -1 1565.34   66.69
  -3   4  -1 1404.16   65.29
   3   4   1 1483.65   65.59
  -3   4  -1 1548.65   66.49
   3  -4  -1 1522.05   66.59
  -3  -4   1 1430.66   67.39
   3   4   1 1475.15   67.69
   3   4   1 1434.66   66.09
   3   4   1 1523.85   66.99
  -3   4   1 1526.35   66.59
  -3  -4  -1 1432.66   66.49
   3  -4   1 1492.75   66.09
   3   4  -1 1503.25   66.59
  -3   4   1 1526.75   67.19
  -3   4   1 1577.14   65.99
   3  -4   1 1478.25   66.39
   3   4  -1 1474.05   67.69
   3  -4   1 1656.03   65.79
  -3  -4  -1 1440.96   65.09
   3  -4   1 1486.75   65.49
   3   4  -1 1503.25   66.49
  -3   4   1 1392.76   68.99
   3   4  -1 1586.14   67.69
   3   4  -1 1472.35   65.09
  -3  -4  -1 1433.46   65.29
   3   4  -1 1394.26   64.39
  -3  -4  -1 1509.25   67.79
   3  -4   1 1543.15   66.39
   3   4  -1 1568.94   68.39
   3   5   1   64.09    5.50
   3   5   1   81.59    6.50
  -3   5  -1   73.89    6.70
  -3  -5   1   74.69    6.80
  -3  -5   1   70.39    6.10
  -3   5  -1   74.49    6.30
   3   5   1   69.49    5.70
   3  -5  -1   74.19    5.60
   3  -5  -1   69.99    4.80
  -3   5  -1   72.99    5.90
   3   5   1   72.19    5.90
  -3   5  -1   70.19    5.20
   3  -5  -1   72.69    6.00
   3   5  -1   74.19    5.30
   3   5  -1   72.39    5.20
   3   5  -1   69.79    6.90
  -3   5   1   74.89    5.60
  -3  -5  -1   70.49    4.70
  -3  -5  -1   74.29    6.80
  -3   5   1   75.89    6.00
   3  -5   1   82.09    6.10
   3  -5   1   76.79    5.00
   3   5  -1   76.19    5.70
  -3  -5  -1   65.99    4.70
   3   5  -1   77.79    6.20
  -3  -5  -1   75.49    6.00
   3   5  -1   69.69    4.50
   3  -5   1   74.39    5.30
  -3   5   1   78.99    6.40
  -3   5   1   82.39    6.80
   3   6   1  308.07   16.50
   3  -6  -1  341.47   19.10
   3   6   1  331.57   18.40
   3   6   1  325.77   17.80
  -3   6  -1  355.76   18.60
   3  -6  -1  303.87   15.60
   3  -6  -1  345.77   17.80
  -3   6  -1  327.47   18.40
  -3  -6   1  335.07   19.20
  -3  -6  -1  322.77   16.80
  -3  -6  -1  305.87   15.80
   3   6  -1  322.77   16.60
   3   6  -1  319.67   18.00
   3   6  -1  303.27   15.80
   3   6  -1  298.57   16.50
   3  -6   1  332.67   17.50
  -3  -6  -1  314.97   19.00
  -3   6   1  354.06   19.10
   3  -6   1  347.47   19.10
   3  -6   1  343.07   16.80
  -3   7  -1    2.30    1.70
   3   7   1    2.20    2.20
   3  -7  -1    4.20    1.00
   3  -7  -1    6.90    2.60
   3  -7  -1    3.50    2.70
   3   7   1    2.20    2.40
   3   7   1    2.00    1.80
   3   7   1    3.80    2.90
  -3  -7   1    6.70    2.50
   3  -7  -1    8.50    2.60
   3  -7   1    4.20    1.80
  -3   7   1    4.80    2.40
   3   7  -1    2.80    2.70
   3   7  -1    5.00    1.70
   3  -7   1    3.50    2.70
  -3  -7  -1    4.80    1.30
   3   7  -1    8.30    2.70
   3  -7   1    2.90    1.80
   3  -7   1    5.10    1.10
   3   7  -1    6.00    2.70
  -3  -7  -1    7.10    2.70
   3   8   1  130.69   11.00
   3  -8  -1  132.29    7.40
   3  -8  -1  136.59   10.10
   3   8   1  139.99   10.40
   3   8   1  126.29    9.50
   3  -8  -1  145.69   12.10
   3  -8  -1  143.49    9.80
  -3   8  -1  141.19   11.50
  -3  -8   1  150.78   12.10
   3  -8   1  134.79    7.50
   3   8  -1  156.68   11.60
  -3  -8  -1  136.29    8.00
   3   8  -1  152.98   10.00
   3  -8   1  140.39   10.00
   3   8  -1  131.59    8.80
   3  -8   1  145.09   12.10
  -3  -8  -1  145.19   12.10
  -3   8   1  145.19   11.80
   4   0  -1  544.95   26.80
  -4   0  -1  618.24   27.40
   4   0   1  607.04   27.20
  -4   0  -1  616.54   28.60
   4   0  -1  576.34   26.80
   4   0   1  614.94   27.40
  -4   0   1  597.14   26.90
   4   0   1  604.44   27.40
  -4   0   1  608.64   27.40
   4   0  -1  619.64   28.60
  -4   0   1  590.34   26.20
  -4   0   1  596.94   28.70
   4   0   1  606.04   27.10
   4   0   1  582.74   27.10
  -4   0  -1  626.64   27.90
  -4   0  -1  618.04   27.00
   4   0  -1  622.04   26.30
   4   0  -1  595.34   27.20
  -4   0   1  592.24   29.20
   4   1   1   58.29    4.00
   4  -1  -1   65.69    5.10
   4  -1  -1   66.09    4.50
  -4  -1   1   62.79    5.60
  -4  -1   1   67.19    3.90
  -4  -1   1   68.59    4.10
   4   1   1   70.69    5.10
  -4   1  -1   67.09    4.40
  -4   1  -1   67.09    4.70
   4  -1  -1   66.89    4.60
   4   1   1   70.59    4.30
  -4   1  -1   63.49    4.60
  -4   1  -1   70.19    5.40
   4  -1  -1   70.49    4.60
  -4  -1   1   73.79    6.20
   4   1   1   72.09    4.60
   4   1  -1   72.49    6.60
   4  -1   1   63.49    4.50
   4   1  -1   64.19    4.00
   4   1  -1   66.89    4.10
  -4   1   1   69.09    4.70
   4   1  -1   66.69    3.90
  -4  -1  -1   66.79    5.20
  -4  -1  -1   72.19    4.30
   4   1  -1   66.09    4.60
   4  -1   1   69.69    4.80
  -4   1   1   63.39    4.40
   4   1  -1   68.79    5.50
   4   1  -1   70.39    5.10
  -4   1   1   67.09    4.50
   4  -1   1   69.19    4.60
  -4  -1  -1   68.89    4.50
  -4   1   1   68.99    5.50
   4  -1   1   66.49    4.40
  -4  -1  -1   70.79    5.60
   4  -1   1   63.89    4.40
  -4   1   1   62.29    5.80
   4   1  -1   69.09    4.40
  -4   1   1   64.39    3.80
  -4  -1  -1   66.49    4.40
   4   2   1 2449.16  110.49
   4   2   1 2609.64  109.49
   4  -2  -1 2476.05  110.39
   4  -2  -1 2744.53  111.19
  -4  -2   1 2587.54  112.49
   4  -2  -1 2656.43  110.39
  -4  -2   1 2504.45  111.99
  -4   2  -1 2601.64  111.09
   4  -2  -1 2530.95  110.49
   4   2   1 2522.35  110.09
   4   2   1 2597.64  111.49
   4  -2  -1 2596.74  110.29
  -4   2   1 2487.05  110.39
   4   2  -1 2590.24  111.49
   4   2  -1 2396.66  109.99
   4   2  -1 2393.36  108.99
   4   2  -1 2530.45  108.89
   4  -2   1 2787.02  110.69
   4  -2   1 2938.81  110.49
  -4  -2  -1 2491.35  109.89
  -4  -2  -1 2498.55  111.59
  -4  -2  -1 2516.45  111.19
  -4   2   1 2520.85  109.39
  -4  -2  -1 2433.06  110.19
   4   2  -1 2673.33  112.59
  -4   2   1 2603.14  110.79
   4   2  -1 2606.74  111.69
  -4   2   1 2454.35  110.09
  -4  -2  -1 2500.25  109.49
  -4   2   1 2488.35  111.09
  -4  -2  -1 2560.14  111.09
   4   3   1  201.58   11.00
   4   3   1  172.88   13.20
   4  -3  -1  210.18   10.50
   4  -3  -1  200.98   10.30
   4   3   1  183.88   10.20
   4   3   1  192.88   10.90
  -4  -3   1  190.98   11.30
   4   3   1  174.18   10.20
   4  -3  -1  204.88   10.80
  -4  -3   1  189.08   12.00
   4  -3  -1  214.48   10.90
  -4  -3   1  176.48   11.60
   4   3  -1  190.18   11.90
   4   3  -1  184.68   10.40
   4  -3   1  214.28   10.90
  -4  -3  -1  185.78   10.70
  -4   3   1  165.08   11.20
   4   3  -1  171.78    9.00
  -4   3   1  199.58   10.80
  -4  -3  -1  181.18    9.60
  -4  -3  -1  185.48   10.40
   4   3  -1  180.98   11.10
   4   3  -1  196.48   11.10
  -4  -3  -1  181.38    9.30
   4   3  -1  184.48    8.90
  -4  -3  -1  190.58   11.30
  -4   3   1  200.78   11.10
  -4  -3  -1  177.98   11.20
  -4   3   1  197.48   10.30
   4   4   1  148.29   13.80
   4  -4  -1  153.58    9.30
   4   4   1  140.39    8.10
   4   4   1  136.69    8.60
   4  -4  -1  149.49    8.70
  -4   4  -1  170.98    9.50
  -4   4  -1  155.88    9.20
   4   4   1  146.89    9.60
   4  -4  -1  136.59    8.30
   4   4   1  130.49    8.50
  -4   4  -1  160.98    9.70
  -4   4  -1  164.28    9.00
   4  -4  -1  139.69    9.00
   4   4   1  148.29    9.70
  -4  -4   1  143.29    9.80
  -4  -4   1  153.98   10.10
   4  -4   1  146.19    9.10
  -4   4   1  161.18   10.00
   4  -4   1  160.48    9.60
  -4   4   1  153.08    8.60
  -4  -4  -1  139.59    9.90
   4  -4   1  170.88    9.50
  -4   4   1  147.19    9.10
  -4   4   1  146.59    8.70
   4   4  -1  143.89    9.70
  -4   4   1  142.49    9.00
   4   4  -1  155.98    9.40
   4   4  -1  147.69   10.10
   4   4  -1  136.99    7.70
   4   4  -1  154.08    9.50
   4   4  -1  143.59   10.40
  -4  -4  -1  133.69    7.80
   4   4  -1  129.49    7.20
  -4  -4  -1  137.39    9.50
   4  -4   1  165.88    8.70
  -4  -4  -1  136.99    7.50
   4  -5  -1    2.90    1.00
  -4  -5   1    1.60    1.80
  -4   5  -1   -0.40    1.00
  -4   5  -1   -0.70    0.80
   4  -5  -1    2.60    1.70
  -4  -5   1    1.20    1.10
  -4   5  -1   -1.50    1.10
   4   5  -1   -0.40    1.20
  -4   5   1   -2.00    1.10
   4  -5   1    0.00    1.10
   4   5  -1    0.70    0.80
   4   5  -1    2.00    1.80
  -4   5   1   -1.50    1.30
  -4  -5  -1    1.60    2.10
   4   5  -1    2.70    2.30
   4  -5   1   -0.70    0.90
   4   5  -1    0.90    1.00
  -4  -5  -1    0.20    0.40
  -4  -5  -1    1.70    1.60
   4  -5   1   -0.50    0.80
   4   6   1  321.27   17.70
   4  -6  -1  301.27   16.80
  -4  -6   1  303.97   17.10
   4  -6  -1  308.17   16.20
   4  -6  -1  274.27   14.80
   4   6   1  313.27   15.60
  -4   6  -1  295.97   17.40
  -4  -6   1  298.57   18.20
   4  -6   1  303.37   16.60
  -4   6   1  308.17   18.00
   4   6  -1  300.57   14.50
   4   6  -1  270.17   15.00
   4   6  -1  282.97   17.90
   4  -6   1  304.57   15.70
   4   6  -1  313.07   18.40
  -4  -6  -1  278.97   17.90
   4   6  -1  305.97   17.20
  -4   6   1  284.37   16.10
  -4  -6  -1  286.27   16.30
  -4   7  -1   60.99    7.00
   4  -7  -1   74.29    6.30
   4  -7  -1   81.99    8.10
   4  -7  -1   71.09    6.90
  -4   7   1   70.59    7.80
   4   7  -1   89.59    7.90
   4  -7   1   66.19    5.80
   4   7  -1   92.59    9.00
   4  -7   1   75.09    8.00
   4  -8  -1    6.70    3.40
   4   8   1    6.10    2.20
   4  -8  -1    9.90    2.50
   4  -8  -1    7.20    3.00
  -4  -8   1   11.50    3.60
  -4   8  -1    8.90    2.90
   4   8   1   11.50    2.90
   4   8   1    8.10    3.20
   4   8  -1   10.40    2.90
   4  -8   1    8.50    2.50
   4  -8   1   10.00    2.90
   4  -8   1   14.80    5.40
  -4  -8  -1    8.40    1.40
  -4   8   1    7.20    3.50
   4   8  -1   10.70    4.10
   4   8  -1    8.00    2.30
  -4  -8  -1   11.60    3.90
   5   0   1   36.80    3.50
  -5   0  -1   36.90    3.50
   5   0  -1   40.40    2.80
   5   0   1   41.60    3.50
   5   0  -1   36.70    4.00
   5   0   1   44.70    3.80
  -5   0   1   37.80    3.10
   5   0   1   38.30    3.40
  -5   0  -1   43.50    3.60
   5   0  -1   43.00    3.70
  -5   0   1   40.60    4.70
   5   0  -1   42.90    3.40
  -5   0  -1   42.10    4.50
  -5   0   1   46.30    5.30
   5   0   1   44.10    3.40
  -5   0  -1   44.30    3.80
  -5   0   1   42.40    2.70
  -5   0   1   43.30    3.30
  -5  -1   1    5.50    2.50
   5  -1  -1    3.50    1.30
  -5  -1   1    5.60    1.30
  -5   1  -1    4.60    1.60
   5   1   1    5.50    1.50
  -5  -1   1    4.60    1.20
  -5   1  -1    2.90    1.20
   5  -1  -1    5.00    1.50
  -5  -1   1    5.70    1.20
   5  -1  -1    5.40    1.70
  -5  -1   1    3.50    1.60
   5   1   1    4.70    1.20
   5  -1  -1    7.60    2.40
  -5   1  -1    4.90    2.20
   5  -1  -1    3.10    1.40
  -5   1  -1    3.80    1.40
   5   1   1    4.60    1.50
   5   1   1    4.30    1.90
   5   1   1    4.20    1.60
   5   1  -1    3.90    1.30
   5   1  -1    3.80    1.20
   5  -1   1    5.20    1.90
  -5  -1  -1    6.10    1.60
  -5   1   1    4.60    1.40
  -5  -1  -1    4.90    2.20
   5  -1   1    2.60    1.30
  -5  -1  -1    3.40    1.70
   5  -1   1    3.50    1.40
  -5   1   1    4.90    2.60
  -5   1   1    5.00    2.10
  -5   1   1    4.70    1.60
   5   1  -1    4.60    1.20
   5  -1   1    3.80    1.50
   5   1  -1    2.40    1.40
   5   1  -1    4.50    1.60
  -5  -1  -1    6.60    1.60
  -5  -1  -1    3.00    1.10
   5  -1   1    4.50    1.50
  -5   1   1    5.50    1.50
   5   1  -1    5.30    1.30
   5   1  -1    2.40    1.20
  -5   1   1    4.20    1.20
   5  -2  -1 1107.99   49.70
   5  -2  -1 1118.19   50.49
   5   2   1 1127.49   49.80
   5   2   1 1048.90   51.59
   5   2   1 1148.99   48.90
  -5   2  -1 1115.69   49.99
  -5   2  -1 1170.78   50.99
  -5  -2   1 1128.09   52.09
  -5   2  -1 1106.69   49.30
   5   2   1 1107.69   49.30
  -5   2  -1 1112.09   50.09
  -5  -2   1 1119.39   51.79
   5   2   1 1001.90   48.70
   5  -2  -1 1076.49   49.50
  -5   2  -1 1122.99   49.20
  -5  -2  -1 1089.09   49.40
  -5  -2  -1 1091.29   50.69
   5   2  -1 1139.09   51.69
   5  -2   1 1153.48   50.59
  -5  -2  -1 1110.19   51.49
  -5  -2  -1 1112.79   50.59
  -5  -2  -1 1104.59   49.10
  -5   2   1 1125.69   48.50
   5   2  -1 1013.30   48.10
   5   2  -1 1008.20   49.00
   5  -2   1 1143.99   49.90
  -5   2   1 1117.59   49.70
   5   2  -1 1244.58   49.99
  -5   2   1 1081.89   50.79
  -5   2   1 1136.59   50.09
  -5   2   1 1090.39   50.29
  -5  -2  -1 1132.09   48.70
   5  -2   1 1202.58   50.09
   5   2  -1 1073.39   51.99
   5   2  -1 1114.09   51.29
   5  -2   1 1184.48   49.60
   5   2  -1 1095.09   48.30
  -5   3  -1  111.09    6.90
  -5   3  -1  106.39    7.20
   5   3   1   89.29    7.20
  -5  -3   1   87.79    7.60
   5  -3  -1   99.79    6.80
  -5  -3   1   82.89    6.90
  -5  -3   1   95.59    8.00
   5  -3  -1   90.29    6.10
   5   3   1   90.29    6.60
   5  -3  -1   97.29    6.40
   5   3   1   94.59    6.10
   5   3   1   81.69    5.50
   5   3   1   80.29    5.40
  -5   3   1   80.09    5.90
   5   3  -1   86.99    4.90
  -5   3   1   85.99    6.30
  -5  -3  -1   90.39    7.10
  -5   3   1   90.79    6.90
  -5   3   1   90.39    6.90
  -5   3   1   94.69    5.60
  -5  -3  -1   87.39    5.40
   5   3  -1   81.99    7.40
   5  -3   1  108.69    6.70
  -5  -3  -1   81.09    5.10
   5   3  -1   87.69    6.30
  -5  -3  -1   91.09    7.40
   5   3  -1   85.09    6.60
   5   3  -1   84.09    7.10
   5   3  -1   85.29    6.90
   5   3  -1   88.39    5.10
  -5  -4   1  137.09    9.90
   5   4   1  137.19    8.60
  -5  -4   1  120.49   10.10
   5  -4  -1  132.89    8.50
  -5   4  -1  165.98    9.50
   5   4   1  162.08   10.00
   5   4   1  141.79    8.90
   5   4   1  134.39    8.10
  -5  -4   1  143.59   10.40
   5  -4  -1  157.88    9.10
  -5   4  -1  170.08    8.90
  -5  -4  -1  141.39    7.80
  -5   4   1  170.58   10.40
  -5  -4  -1  155.28   10.30
   5   4  -1  142.49   10.50
   5   4  -1  134.69    9.70
  -5   4   1  143.09    9.10
  -5  -4  -1  142.79   10.10
   5   4  -1  131.69    7.50
   5   4  -1  135.89    7.30
   5   4  -1  147.59    9.40
   5   4  -1  154.78   11.90
   5   5   1    7.60    2.40
   5  -5  -1    7.40    2.40
  -5   5  -1   11.30    2.40
  -5  -5   1    5.70    2.60
  -5   5  -1    7.40    2.70
   5   5   1    6.80    2.50
   5   5   1    9.00    2.10
   5  -5  -1   14.80    4.10
  -5   5  -1    4.30    1.60
  -5  -5   1    6.90    2.10
   5   5   1    6.90    2.50
   5  -5   1    8.40    2.20
  -5   5   1    5.50    1.80
   5   5  -1    8.60    2.50
  -5  -5  -1    7.50    2.80
   5   5  -1   12.20    1.80
  -5   5   1    7.00    2.00
   5   5  -1    8.40    1.30
   5  -5   1    6.90    2.30
  -5  -5  -1   10.40    1.70
   5   5  -1    8.10    2.40
  -5   5   1   10.10    3.20
   5   5  -1    7.30    1.80
  -5  -5  -1    7.20    2.70
   5   5  -1   10.90    4.00
   5   5  -1    8.30    1.60
  -5   6  -1  133.79    9.10
   5   6   1  113.09    8.40
   5   6   1  116.99    9.70
  -5   6  -1  134.39   10.20
   5  -6  -1  130.99    8.90
   5   6   1  133.49    8.20
   5  -6  -1  125.59    9.30
  -5  -6   1  160.28   11.30
  -5   6   1  128.79   10.10
   5   6  -1  148.39    7.90
   5  -6   1  138.39    8.70
  -5  -6  -1  109.79    6.60
  -5  -6  -1  133.19    9.80
  -5  -6  -1  108.19    9.90
  -5   6   1  117.49    8.30
   5  -6   1  129.89    9.30
  -5   7  -1   53.99    6.40
   5  -7  -1   31.50    4.20
   5   7   1   51.09    4.40
   5   7   1   42.80    7.20
   5   7   1   43.90    6.00
   5  -7  -1   45.80    5.40
  -5  -7  -1   37.20    4.90
  -5   7   1   34.40    5.30
   5  -7   1   40.30    6.60
  -5  -7  -1   43.30    7.60
   5  -7   1   35.20    4.10
   5  -8  -1   71.69    7.20
   5  -8  -1   67.99    8.50
   5   8   1   56.79    6.50
   5   8   1   56.59    6.00
   5   8   1   63.29    7.90
  -5  -8   1   60.99    7.90
   5  -8  -1   65.69    6.40
  -5   8  -1   76.29    9.00
   5  -8   1   80.79    6.50
  -5   8   1   66.19    8.20
  -5  -8  -1   92.59   10.50
   5   8  -1   68.49    5.10
   5  -8   1   68.69    6.70
   5   8  -1   63.49    7.70
   5  -8   1   68.09    8.30
  -5  -8  -1   66.79    6.10
   5   8  -1   65.69    5.70
  -6   0   1  678.03   33.70
   6   0   1  685.73   30.90
   6   0  -1  639.14   30.40
   6   0   1  656.93   30.30
   6   0   1  661.03   31.40
  -6   0   1  649.04   29.10
   6   0  -1  651.13   32.20
   6   0  -1  617.74   29.10
   6   0   1  678.43   30.70
   6   0  -1  659.03   30.60
   6   0  -1  701.83   30.30
  -6   0   1  677.43   33.00
  -6   0  -1  691.13   33.00
  -6   0   1  634.54   30.00
  -6   0  -1  662.03   32.60
   6   0  -1  602.04   29.90
  -6   0  -1  645.74   30.40
   6   0   1  677.03   31.50
  -6   0  -1  666.13   29.90
   6   0   1  620.94   30.10
   6  -1  -1  625.44   28.40
   6   1   1  590.54   27.80
  -6   1  -1  585.34   28.30
  -6  -1   1  588.94   30.90
   6  -1  -1  571.14   29.40
  -6  -1   1  590.04   27.00
  -6   1  -1  618.94   28.30
   6   1   1  550.94   27.40
   6   1   1  604.74   28.50
  -6   1  -1  635.34   30.30
  -6  -1   1  569.54   27.10
   6   1   1  590.24   28.00
  -6  -1   1  605.24   27.10
  -6  -1   1  650.03   31.00
   6  -1  -1  621.54   28.20
   6  -1  -1  622.44   28.20
   6   1   1  615.04   29.40
  -6   1  -1  608.44   27.60
   6  -1  -1  586.64   28.20
   6   1   1  612.24   28.10
   6   1  -1  553.14   29.60
  -6   1   1  608.44   30.30
   6   1  -1  584.44   27.20
  -6  -1  -1  614.44   30.40
  -6   1   1  605.64   26.80
  -6  -1  -1  631.54   30.20
   6   1  -1  611.54   27.20
   6   1  -1  632.94   27.50
   6  -1   1  614.74   28.50
   6   1  -1  571.14   27.20
   6   1  -1  577.04   29.20
  -6   1   1  600.14   28.20
   6  -1   1  604.24   28.30
   6  -1   1  557.64   27.50
   6  -1   1  631.04   28.30
   6  -1   1  592.74   28.00
   6   1  -1  627.54   28.40
  -6  -1  -1  622.04   28.60
  -6   1   1  597.34   31.20
  -6   1   1  579.84   28.10
  -6   1   1  562.64   27.80
  -6  -1  -1  601.24   27.70
  -6  -2   1  119.59    9.70
  -6   2  -1  117.89    7.60
  -6  -2   1  122.99    6.10
   6   2   1  117.19    7.80
   6   2   1  125.79    7.70
  -6  -2   1  118.59    6.30
  -6   2  -1  117.39    8.10
   6  -2  -1  103.79    7.60
   6   2   1  117.19    7.10
   6  -2  -1  106.59    7.60
   6  -2  -1  120.29    7.70
   6   2   1  123.19    7.70
   6   2   1  127.99    7.60
   6   2   1  123.29    8.80
   6  -2  -1  130.99    8.10
   6  -2  -1  124.99    9.50
  -6   2  -1  127.19    9.10
  -6   2  -1  118.99    7.20
  -6  -2   1  118.39    9.60
   6  -2   1  126.59    7.80
   6   2  -1  121.69    7.30
  -6  -2  -1  113.49    8.60
  -6   2   1  129.39    9.20
   6  -2   1  114.49    8.30
   6   2  -1  112.99    8.70
  -6   2   1  120.49    6.70
   6   2  -1  121.99    7.40
  -6   2   1  111.29    8.40
  -6  -2  -1  130.49    7.60
  -6   2   1  114.59    8.00
  -6   2   1  109.19    8.00
   6   2  -1  108.29    6.40
   6  -2   1  123.09    8.10
   6   2  -1  121.09    9.30
   6   2  -1  135.49    8.20
   6   2  -1  124.79    9.50
   6   2  -1  120.09    7.60
  -6   2   1  128.19   10.30
  -6  -2  -1  116.49    7.80
  -6  -2  -1  126.89    7.00
  -6  -2  -1  130.39    9.50
   6   2  -1  121.29    6.80
  -6  -3   1   29.20    5.50
   6   3   1   24.40    2.70
   6  -3  -1   25.90    3.90
   6   3   1   26.20    4.20
  -6   3  -1   26.60    4.40
  -6  -3   1   23.60    4.50
   6   3   1   27.20    4.40
   6  -3  -1   28.30    3.60
   6   3   1   24.50    2.70
   6  -3  -1   33.10    4.10
  -6  -3   1   29.50    5.20
   6   3   1   26.30    3.20
  -6   3  -1   33.90    4.20
  -6  -3  -1   29.70    3.30
   6   3  -1   24.20    2.80
  -6  -3  -1   18.40    3.30
  -6  -3  -1   35.50    5.30
   6  -3   1   23.10    3.80
  -6   3   1   30.20    2.80
   6   3  -1   30.20    4.20
   6   3  -1   26.70    2.60
  -6   3   1   27.80    5.00
   6   3  -1   30.70    4.50
  -6  -3  -1   27.30    5.20
   6   3  -1   28.20    2.30
   6  -3   1   35.80    3.80
  -6  -3  -1   26.90    2.40
  -6   3   1   31.10    5.00
  -6  -3  -1   33.90    3.50
  -6   4  -1  369.76   18.10
  -6  -4   1  302.67   19.00
   6  -4  -1  380.96   18.20
  -6  -4   1  325.57   18.50
   6  -4  -1  334.37   18.50
  -6  -4   1  311.17   19.00
  -6   4   1  290.07   17.30
   6   4  -1  288.17   14.90
   6   4  -1  305.07   18.60
  -6   4   1  357.06   18.50
  -6  -4  -1  323.97   16.10
   6   4  -1  311.27   15.60
   6   4  -1  302.07   15.10
  -6   5  -1  772.42   34.90
   6   5   1  807.12   36.20
   6   5   1  707.73   34.00
  -6  -5   1  664.63   36.30
  -6  -5   1  693.63   36.90
   6  -5  -1  732.63   35.50
   6   5   1  739.33   33.60
   6   5   1  745.33   32.00
   6  -5  -1  740.13   34.70
  -6   5   1  713.73   34.60
  -6  -5  -1  777.42   37.20
  -6   5   1  710.13   36.20
  -6  -5  -1  794.02   37.40
   6   5  -1  701.53   32.30
   6   5  -1  676.23   32.30
   6   5  -1  705.13   36.60
   6  -6  -1   78.69    7.30
  -6  -6   1   68.99    8.70
  -6   6  -1   88.09    6.50
   6  -6  -1   88.99    7.20
  -6  -6   1   76.89    8.00
   6   6   1  101.89    6.50
  -6   6  -1   94.49    8.40
   6   6   1  112.19    8.90
   6   6   1  105.99    7.20
   6  -6   1   91.79    7.90
   6  -6   1   86.09    6.80
   6   6  -1   77.39    8.40
   6   6  -1   72.99    5.30
   6   6  -1   87.29    7.80
  -6   6   1   77.19    8.00
  -6   6   1   79.49    6.10
  -6  -7   1   27.20    5.40
  -6  -7   1   25.70    6.30
   6   7   1   23.10    4.20
  -6   7  -1   24.50    5.20
   6  -7  -1   23.00    4.00
   6  -7  -1   27.60    5.10
   6   7   1   21.90    5.10
   6   7   1   24.20    3.90
  -6  -7  -1   25.00    8.40
   6   7  -1   25.60    2.80
  -6  -7  -1   26.30    5.70
   6  -7   1   17.60    4.30
   6   7  -1   28.40    5.60
   6  -7   1   30.20    5.00
  -6   7   1   27.00    6.00
  -7   0   1    2.00    2.40
  -7   0   1    1.40    1.20
   7   0  -1    3.00    1.80
  -7   0  -1    2.90    2.10
  -7   0   1    2.20    1.00
   7   0   1    6.60    1.70
  -7   0   1    6.30    1.80
   7   0  -1    3.00    1.20
   7   0   1    2.00    1.50
   7   0  -1    3.80    1.60
  -7   0  -1    2.00    1.20
   7   0  -1    2.30    1.20
   7   0   1    2.80    1.70
  -7   0  -1    1.90    1.30
  -7   0   1    4.30    2.90
  -7   0  -1    1.40    2.20
   7   0   1    4.50    1.70
  -7  -1   1    5.30    3.00
   7   1   1    7.00    1.90
   7  -1  -1    5.20    2.10
  -7  -1   1    8.20    1.90
  -7   1  -1    6.90    2.70
  -7   1  -1    4.10    1.50
  -7  -1   1    6.50    1.80
   7   1   1    6.80    1.90
   7  -1  -1    6.40    1.80
   7   1   1   11.00    2.60
  -7   1  -1    4.80    1.70
   7   1   1    5.50    2.20
   7  -1  -1    5.20    2.10
   7   1   1    5.60    2.10
   7   1   1    8.40    2.40
  -7  -1   1    3.50    2.40
  -7   1   1    6.90    3.60
   7   1  -1    8.70    2.40
   7  -1   1    6.70    1.80
  -7   1   1    5.30    2.60
   7   1  -1    6.60    1.80
   7   1  -1    7.00    1.60
   7  -1   1   11.30    2.70
   7  -1   1    6.70    2.10
  -7  -1  -1    8.30    2.10
  -7  -1  -1    5.70    2.80
   7   1  -1    5.30    1.90
   7   1  -1    8.00    2.00
  -7   1   1   12.40    2.80
  -7  -1  -1    8.40    2.90
  -7   1   1    5.40    1.50
   7  -1   1    6.80    2.30
  -7  -1  -1    9.40    2.10
  -7   2  -1    6.20    2.20
   7   2   1    2.80    1.70
  -7  -2   1    4.50    2.90
   7   2   1    4.80    2.10
   7   2   1    7.80    2.10
  -7   2  -1    5.50    1.50
   7  -2  -1    1.70    1.60
  -7   2  -1    3.70    2.50
  -7  -2   1    3.60    1.20
   7  -2  -1    6.10    2.20
   7  -2  -1    5.80    2.20
   7   2   1    3.30    1.80
  -7  -2   1    5.20    1.10
  -7  -2   1    5.40    2.80
   7   2   1    3.80    1.30
   7   2  -1    4.20    1.30
   7   2  -1    0.60    1.00
   7  -2   1    0.90    1.20
  -7  -2  -1    4.70    1.50
  -7   2   1    2.60    2.70
   7   2  -1    3.20    1.90
  -7   2   1    3.10    1.40
   7  -2   1    3.20    1.70
  -7   2   1    3.90    1.90
  -7  -2  -1    5.40    3.00
  -7  -2  -1    2.30    2.10
   7   2  -1    2.00    1.40
   7  -2   1    4.20    1.90
  -7   2   1    6.20    2.80
  -7  -2  -1    3.50    1.60
   7   2  -1    2.30    1.70
   7   2  -1    2.30    1.20
   7   3   1  124.39    8.70
  -7  -3   1  135.49   11.80
   7   3   1  125.89    7.60
   7   3   1  122.19    8.80
   7   3   1  126.19    8.20
  -7   3  -1  110.29    9.20
  -7   3  -1  143.39    9.40
   7  -3  -1  130.99    8.80
  -7  -3   1  133.59   10.80
  -7   3  -1  129.29    7.90
   7  -3  -1  134.89    9.20
  -7   3   1  142.69    9.60
   7   3  -1  120.29    8.30
   7   3  -1  133.09    9.00
   7   3  -1  122.29    7.00
   7  -3   1  148.59    9.60
  -7   3   1  121.99    7.40
  -7  -3  -1  118.99    7.20
   7   3  -1  117.49    7.10
  -7  -3  -1  113.79    7.00
  -7  -3  -1  124.59    9.60
  -7   3   1  136.69   11.60
  -7   3   1  116.59    9.60
   7  -3   1  145.79    9.90
   7   3  -1  125.79    7.80
   7   4   1   11.60    3.00
  -7   4  -1   19.30    4.20
   7   4   1   17.70    2.60
  -7  -4   1   22.50    4.80
  -7  -4   1   16.70    4.40
  -7  -4   1   12.40    3.60
   7  -4  -1   16.30    3.50
   7   4   1   17.40    3.00
   7  -4  -1   23.00    4.00
  -7   4  -1   21.30    3.70
  -7  -4  -1   14.60    1.80
   7   4  -1   19.30    4.30
   7   4  -1   26.00    2.80
  -7  -4  -1   15.90    4.20
   7  -4   1   18.80    3.50
   7  -4   1   18.30    4.00
  -7   4   1   24.10    6.00
  -7   4   1   17.80    2.60
  -7   4   1   15.60    4.20
  -7  -4  -1   17.80    2.30
  -7  -4  -1   24.30    4.60
  -7  -4  -1   17.70    5.10
   7   5   1   11.80    1.90
   7  -5  -1   16.90    3.70
  -7  -5   1   13.00    3.70
  -7  -5   1   13.20    3.60
  -7   5  -1   13.80    3.60
  -7  -5   1   14.70    3.80
  -7   5  -1   15.50    3.60
   7   5   1    8.50    2.50
   7   5   1   10.30    3.40
   7  -5  -1    7.50    2.70
   7   5   1   10.90    2.60
   7  -5   1   12.50    2.80
  -7  -5  -1    9.40    3.70
  -7  -5  -1   10.10    3.70
  -7   5   1   10.90    3.00
   7  -5   1   13.50    3.50
   7   5  -1   12.30    2.20
   7   5  -1   13.70    3.60
   7   5  -1   13.50    2.10
   7  -6  -1    2.30    2.00
   7   6   1    3.40    1.80
  -7  -6   1    2.40    2.10
  -7  -6   1    2.20    2.10
   7   6   1    0.50    1.20
  -7   6  -1   -1.50    1.60
   7  -6  -1   -1.60    1.30
   7   6   1    2.20    2.40
  -7   6  -1    1.60    2.00
  -7   6   1    0.40    1.60
   7   6  -1    0.90    1.60
  -7  -6  -1   -0.70    2.20
   7  -6   1    2.90    1.70
   7  -6   1    0.10    1.20
  -7  -6  -1    1.30    2.00
  -7   6   1    0.60    1.40
   7   6  -1    2.00    1.50
   7  -7  -1   50.99    5.60
  -7  -7   1   48.10    7.50
   7   7   1   50.29    8.00
   7   7   1   37.70    4.50
  -7  -7   1   42.50    7.90
   7  -7  -1   46.00    6.80
  -7   7  -1   55.39    7.00
   7   7   1   48.70    4.40
  -7  -7  -1   58.39   10.30
   7   7  -1   47.40    7.40
  -7  -7  -1   44.90    7.30
   7  -7   1   60.79    6.30
   7  -7   1   48.40    5.10
  -7   7   1   39.40    7.10
   8   0   1  118.09    8.00
   8   0  -1  112.69    7.90
   8   0   1   93.09    6.90
   8   0   1  108.89    7.40
  -8   0  -1   99.29    7.30
  -8   0  -1  105.19    9.60
  -8   0  -1  111.69    7.40
   8   0   1  104.99    7.80
  -8   0  -1  110.99    9.80
   8   0  -1  122.29    7.50
   8   0  -1   95.79    6.00
  -8   0   1  103.59    7.00
  -8   0   1   82.89    7.20
  -8   0   1  105.99    9.80
   8   1   1  214.68   12.90
  -8   1  -1  216.58   15.60
   8   1   1  217.88   11.30
   8   1   1  190.48   11.90
  -8  -1   1  226.38   15.80
  -8  -1   1  221.78   15.40
   8   1   1  205.88   11.80
   8  -1  -1  234.48   12.80
  -8   1  -1  212.68   14.60
  -8  -1   1  199.68   10.80
   8   1   1  242.78   12.90
  -8   1  -1  220.18   12.70
  -8  -1   1  196.28   11.20
   8  -1  -1  226.88   13.00
   8  -1  -1  203.98   12.20
  -8   1   1  205.48   12.30
  -8  -1  -1  221.18   15.20
  -8  -1  -1  215.48   11.70
  -8  -1  -1  198.48   11.60
   8  -1   1  221.08   12.80
   8   1  -1  219.48   12.80
   8   1  -1  202.58   11.50
   8  -1   1  209.88   12.40
  -8  -1  -1  216.48   14.90
  -8   1   1  215.58   15.80
  -8   1   1  206.08   14.80
   8   1  -1  225.08   11.90
   8  -1   1  226.18   13.00
   8   1  -1  200.98   11.10
   8  -2  -1  167.08   10.70
   8   2   1  182.58    9.90
  -8   2  -1  192.08   13.00
  -8  -2   1  144.99    8.50
  -8  -2   1  166.48   13.30
   8  -2  -1  162.18   10.60
  -8   2  -1  177.18    9.80
  -8   2  -1  184.18   11.30
  -8  -2   1  165.58   13.10
   8  -2  -1  146.99   10.20
   8  -2   1  188.48   11.00
  -8   2   1  151.58   13.30
   8   2  -1  159.28    9.40
   8   2  -1  152.78    9.10
  -8   2   1  149.88   13.20
  -8   2   1  155.78   10.60
   8  -2   1  198.48   11.60
  -8   2   1  159.88    8.90
   8   2  -1  162.38   10.80
   8   2  -1  173.18   10.00
   8   2  -1  146.89    9.50
   8   3   1  440.56   22.20
  -8   3  -1  406.66   22.90
   8   3   1  415.86   22.80
  -8  -3   1  447.76   26.30
  -8   3  -1  433.26   23.60
   8  -3  -1  471.65   23.50
  -8  -3   1  433.16   25.80
   8   3   1  483.65   22.00
  -8   3  -1  420.66   24.70
   8  -3  -1  478.65   23.30
   8  -3   1  477.45   23.80
   8   3  -1  462.95   23.40
  -8  -3  -1  449.86   25.80
  -8  -3  -1  497.55   25.20
  -8   3   1  426.46   21.10
   8   3  -1  459.25   21.00
   8   3  -1  391.86   21.90
   8  -3   1  463.15   23.00
  -8   3   1  451.45   27.40
   8   3  -1  426.56   21.10
   8   3  -1  403.06   22.60
  -8   3   1  450.05   23.70
  -8  -4   1   42.30    8.00
  -8   4  -1   49.90    5.70
   8  -4  -1   38.30    6.00
  -8  -4   1   38.90    7.40
   8  -4  -1   46.60    5.20
  -8   4   1   40.40    6.40
  -8   4   1   37.50    5.80
   8  -4   1   45.30    4.80
   8   4  -1   29.40    4.80
  -8   4   1   32.00    3.30
   8   4  -1   37.30    3.40
  -8   4   1   32.20    7.10
   8   4  -1   34.30    3.30
   8   4  -1   37.10    5.90
   8  -4   1   48.00    5.40
  -8  -5   1    7.00    3.10
   8   5   1    6.00    3.00
   8   5   1    8.40    2.30
  -8   5  -1    5.70    2.90
   8   5   1    9.20    2.50
  -8  -5   1    3.00    2.60
   8  -5  -1    6.80    2.90
  -8   5  -1    6.70    2.80
   8  -5  -1    3.20    2.40
   8   5  -1    7.10    1.60
  -8  -5  -1    2.10    2.20
  -8   5   1    8.30    2.70
  -8  -5  -1    5.10    2.60
   8   5  -1    7.20    2.00
  -8  -5  -1    7.50    2.40
   8  -5   1    8.20    2.50
   8  -5   1   10.80    3.20
  -8   5   1    7.70    2.90
   8  -6  -1   48.50    5.90
   8  -6  -1   49.99    5.50
   8   6   1   62.49    7.50
   8   6   1   47.40    4.40
  -8  -6   1   39.10    6.60
  -8  -6   1   34.60    6.60
  -8   6  -1   53.99    6.60
   8   6  -1   30.80    3.40
   8   6  -1   32.50    3.30
  -8  -6  -1   35.80    6.20
   8   6  -1   47.60    7.00
  -8   6   1   49.20    8.20
  -8   6   1   35.50    5.70
   9   0  -1  205.78   12.20
  -9   0  -1  188.08   14.90
   9   0  -1  217.68   13.00
   9   0   1  196.98   12.20
  -9   0  -1  193.48   11.30
   9   0  -1  227.08   12.60
  -9   0  -1  213.18   12.30
  -9   0   1  230.58   16.20
   9   0   1  214.48   13.00
  -9   0  -1  233.08   15.90
   9   0   1  209.68   12.80
   9   0   1  181.18   11.40
  -9   0   1  210.18   16.20
  -9   0   1  197.98   10.50
   9  -1  -1   83.99    6.90
  -9   1  -1   87.19    9.20
  -9  -1   1   91.89    9.60
   9   1   1   98.29    7.10
  -9   1  -1   73.49    6.00
   9  -1  -1  102.89    7.80
  -9  -1   1   82.29    5.50
  -9  -1   1   94.79   10.10
   9   1   1   98.19    7.40
  -9  -1   1   86.09    6.00
  -9   1  -1   88.59    9.90
   9   1   1   84.99    6.70
   9   1   1   79.69    7.50
   9  -1  -1  107.69    8.00
  -9   1  -1   84.99    7.10
   9  -1   1   85.49    7.40
  -9   1   1   96.69    7.30
   9   1  -1   90.29    6.80
   9  -1   1   95.49    7.60
  -9   1   1   85.89    5.40
   9   1  -1  102.79    7.90
  -9  -1  -1   90.19    8.10
  -9  -1  -1   94.49    9.60
  -9   1   1  101.79    9.90
  -9  -1  -1   87.09    9.30
   9   1  -1   82.19    5.80
  -9  -1  -1   86.59    6.40
  -9   1   1  105.19   10.70
  -9   2  -1    8.60    3.90
   9  -2  -1   14.80    3.40
   9   2   1   17.00    3.50
   9  -2  -1   13.30    3.70
   9   2   1   13.80    3.40
   9   2   1   17.70    3.20
  -9  -2   1   13.60    3.10
  -9   2  -1    7.90    3.60
  -9  -2   1   11.50    4.00
   9   2   1   11.10    2.90
  -9  -2   1   17.60    5.20
   9   2   1   10.90    2.60
  -9   2  -1   10.60    2.70
  -9   2  -1   12.20    3.40
   9   2  -1   14.80    2.90
  -9  -2  -1    7.10    3.40
  -9  -2  -1   10.60    4.10
  -9   2   1   15.40    4.60
   9  -2   1   11.60    3.20
  -9  -2  -1   17.40    2.90
  -9   2   1   17.30    2.10
  -9   2   1   13.90    3.40
   9   2  -1   10.50    2.70
   9  -2   1   14.90    4.20
   9   2  -1   16.00    2.70
  -9   2   1   11.00    4.30
   9   2  -1   13.20    3.70
   9   2  -1   17.60    3.20
   9   3   1   10.70    2.30
  -9   3  -1   12.60    4.20
   9   3   1   14.30    3.60
  -9   3  -1   11.50    3.10
  -9  -3   1   16.10    4.60
   9   3   1   13.70    3.10
   9   3   1    9.90    3.30
  -9  -3   1   16.30    4.40
   9  -3  -1   14.10    3.40
   9  -3  -1   13.50    3.50
  -9  -3  -1   13.90    4.40
   9   3  -1   12.10    2.50
   9   3  -1   13.40    3.20
   9  -3   1   12.80    3.40
  -9   3   1   14.90    4.80
   9  -3   1   18.00    4.00
   9   3  -1   15.90    3.70
  -9   3   1    8.40    2.00
  -9   3   1   10.30    3.40
  -9   3   1   11.50    4.40
  -9  -3  -1   10.30    4.80
   9   4   1   81.09    8.20
   9   4   1   85.39    6.50
   9  -4  -1   97.39    8.20
  -9   4  -1   92.39    8.60
  -9   4  -1   84.19    8.90
  -9  -4   1  113.29   10.20
   9  -4  -1   96.69    8.70
  -9  -4   1  117.49   11.30
   9   4   1   89.39    7.20
  -9   4   1   96.39    6.30
  -9   4   1  104.29    8.70
   9   4  -1   95.99    6.10
  -9  -4  -1   94.19    8.20
  -9  -4  -1  107.49   10.70
   9  -4   1  108.49    9.00
   9  -4   1   79.89    7.50
   9   4  -1   98.99    6.30
   9   4  -1  102.79    8.20
  -9   4   1  103.19   11.50
  -9   4   1   91.69    8.90
   9  -5  -1   70.79    6.90
   9   5   1   62.39    5.60
  -9  -5   1   83.79    8.40
   9  -5  -1   88.49    8.00
   9   5   1   65.19    5.90
  -9  -5   1   72.49    8.80
  -9   5  -1   84.29    8.30
  -9   5  -1   61.59    7.50
   9   5   1   62.59    7.20
  -9   5   1   49.60    9.90
   9   5  -1   83.99    8.00
   9  -5   1   76.99    6.80
   9   5  -1   61.59    6.80
  -9  -5  -1   82.99    9.50
  -9  -5  -1   61.69    6.80
   9  -5   1   79.79    7.80
  -9   5   1   77.69    7.80
  -9   5   1   66.59    7.40
  10   0  -1  129.59    8.90
  10   0   1  127.99    9.10
 -10   0   1  106.19    7.70
  10   0   1  117.79   11.70
 -10   0  -1  104.19   11.00
  10   0   1   93.99    7.40
 -10   0   1  131.79   12.00
  10   0   1  127.19    9.50
  10   0  -1  112.29    9.20
 -10   0  -1   98.69   10.90
 -10   0  -1  111.89    8.10
 -10   0   1  121.59   12.20
 -10   1  -1   44.10    8.50
  10  -1  -1   38.90    6.20
 -10   1  -1   37.80    4.70
  10   1   1   34.00    4.20
  10   1   1   47.10    5.80
  10  -1  -1   36.30    5.60
 -10  -1   1   36.50    3.50
 -10   1  -1   46.30    9.10
 -10  -1   1   44.40    8.60
 -10  -1   1   22.90    6.30
  10   1   1   40.40    4.80
  10   1   1   45.60    5.60
 -10  -1  -1   39.00    8.30
 -10  -1  -1   44.40    4.20
 -10   1   1   42.00    4.60
  10   1  -1   33.10    3.40
 -10   1   1   33.30    6.60
  10   1  -1   35.40    4.40
  10  -1   1   37.30    6.00
  10  -1   1   42.60    6.20
 -10   1   1   39.70    8.20
 -10  -1  -1   37.00    7.60
  10   1  -1   35.20    4.30
  10   1  -1   43.40    5.50
  10   2   1   93.29    7.10
  10  -2  -1   80.09    7.60
 -10  -2   1   83.49    5.40
 -10   2  -1  101.29    9.90
  10   2   1   84.09    6.70
 -10  -2   1   95.59   10.40
 -10  -2   1   89.79   10.30
  10   2   1   99.89    8.60
 -10   2  -1   99.59   10.90
  10  -2  -1  104.59    8.50
  10   2   1   75.49    6.60
 -10  -2  -1   84.99   10.00
  10   2  -1   93.79    6.50
  10  -2   1   86.79    7.90
 -10   2   1   78.49   10.40
  10   2  -1   99.39    8.20
  10  -2   1   80.69    7.80
  10   2  -1   75.59    6.10
  10   2  -1   83.09    6.60
 -10  -2  -1   88.59    6.30
 -10   2   1  105.79    8.00
 -10   2   1   87.29    9.50
 -10  -2  -1   88.39    9.60
  10  -3  -1   31.80    5.70
 -10  -3   1   32.50    7.40
 -10   3  -1   30.70    6.70
 -10  -3   1   30.50    7.10
 -10   3  -1   35.60    8.50
  10  -3  -1   23.00    4.50
 -10   3  -1   38.00    6.50
  10  -3   1   31.70    5.50
 -10   3   1   25.30    5.30
  10   3  -1   29.20    3.50
  10   3  -1   23.80    3.60
 -10  -3  -1   35.80    6.20
  10   3  -1   31.10    5.60
 -10   3   1   25.70    7.00
 -10  -3  -1   36.90    7.20
  10   3  -1   24.20    4.50
 -10   3   1   24.10    5.90
  10  -3   1   33.50    6.30
 -10  -4   1   60.69   11.00
 -10   4  -1   56.29    6.30
  10  -4  -1   47.60    7.40
  10   4   1   45.70    7.30
  10  -4  -1   58.79    6.30
 -10   4  -1   37.70    8.10
 -10  -4   1   59.49    7.40
  10   4   1   54.39    6.70
  10   4   1   37.40    4.50
 -10   4  -1   56.69    7.20
  10   4   1   38.70    4.80
  10   4  -1   50.49    6.10
 -10   4   1   51.89    9.10
  10   4  -1   41.80    3.90
  10  -4   1   46.90    5.60
 -10  -4  -1   39.80    7.40
  10   4  -1   39.00    5.90
 -10   4   1   50.99   10.40
  10  -4   1   40.50    6.70
 -10   4   1   58.79    6.60
  10   4  -1   53.59    4.40
 -10  -4  -1   54.19    9.60
 -11   0   1   84.69   10.00
 -11   0  -1   86.99   10.40
  11   0   1   98.39    8.50
  11   0  -1   80.39    7.60
 -11   0   1   79.39    6.40
  11   0  -1   66.29    7.00
  11   0   1   99.39    8.40
 -11   0   1   82.39   10.20
 -11   0  -1   90.09   10.70
  11   0  -1   88.29    7.50
 -11   0  -1   78.49    6.70
 -11   1  -1    6.90    2.10
  11   1   1    6.30    2.70
 -11   1  -1    7.20    4.70
 -11   1  -1    4.70    2.20
  11   1   1    3.10    2.00
  11  -1  -1    1.50    2.30
 -11  -1   1    3.20    1.30
 -11  -1   1    2.40    3.20
 -11  -1   1    7.30    3.80
  11   1   1    3.90    2.70
  11   1   1    1.50    1.90
  11  -1  -1    1.10    2.00
 -11  -1  -1    6.40    1.60
 -11   1   1    4.60    2.00
  11  -1   1    3.10    2.50
  11   1  -1    0.90    2.20
 -11  -1  -1    9.50    4.50
 -11  -1  -1    6.50    3.40
  11   1  -1    1.60    1.60
 -11   1   1    3.50    3.50
  11   1  -1    5.40    3.10
 -11   1   1    2.60    4.00
  11  -1   1    5.10    2.50
  11   2   1  265.67   15.10
 -11  -2   1  241.48   18.90
  11  -2  -1  247.58   15.60
 -11   2  -1  230.08   15.00
  11   2   1  247.78   16.00
 -11   2  -1  269.07   19.20
 -11  -2   1  217.78   18.50
  11   2   1  197.08   16.10
 -11  -2   1  215.28   11.70
 -11   2  -1  270.37   20.30
  11  -2  -1  258.97   15.70
  11   2   1  216.88   13.90
 -11   2   1  242.28   15.10
 -11  -2  -1  226.98   12.90
  11   2  -1  243.48   13.90
  11  -2   1  238.48   15.40
 -11   2   1  228.58   19.80
 -11  -2  -1  229.58   18.60
 -11   2   1  214.98   17.70
  11   2  -1  255.77   13.20
 -11  -2  -1  236.48   17.80
  11  -2   1  257.97   15.90
  11   2  -1  243.88   15.60
   0   0   2 2129.19   89.69
   0   0   2 2019.40   90.49
   0   0  -2 2169.78   89.99
   0   0  -2 1978.60   89.59
   0   0   2 2004.40   89.89
   0   0  -2 2329.67   90.69
   0   1   2    0.00    0.90
   0   1   2    1.30    0.90
   0  -1  -2    1.40    0.70
   0   1  -2    0.40    0.70
   0  -1  -2    1.80    1.10
   0  -1   2    0.60    0.60
   0  -1  -2   -0.60    0.70
   0  -1  -2    0.80    0.60
   0  -1   2    1.50    0.80
   0  -1  -2    0.90    0.70
   0   1  -2    0.60    0.70
   0  -1   2    0.20    0.50
   0  -1  -2    0.40    0.70
   0   1   2    0.50    1.20
   0  -1   2   -0.70    0.80
   0  -1   2   -0.80    0.60
   0  -1  -2    0.40    0.90
   0   1  -2    0.20    0.50
   0   1  -2   -0.30    0.90
   0   1   2   -0.30    0.60
   0   1   2   -0.60    0.60
   0  -2   2  998.30   43.50
   0  -2   2  994.10   43.00
   0   2  -2  939.21   43.10
   0   2  -2  984.70   43.10
   0   2  -2 1012.70   44.30
   0   2  -2  959.40   43.10
   0   2   2  982.10   44.10
   0  -2   2 1021.00   43.00
   0  -2  -2 1016.10   43.80
   0  -2  -2  984.50   44.00
   0   2   2 1017.20   43.40
   0  -2  -2 1043.20   42.80
   0   2  -2  987.90   42.60
   0  -2   2 1016.70   44.10
   0  -2  -2  971.80   43.50
   0  -2   2 1009.10   44.20
   0   2   2 1027.00   43.50
   0  -2  -2  974.60   43.90
   0   2   2 1005.50   43.70
   0   2   2  990.60   43.70
   0  -3   2   -0.20    0.60
   0  -3   2   -0.70    0.70
   0   3   2   -0.50    0.80
   0  -3  -2   -0.90    0.80
   0   3   2    0.60    0.90
   0   3   2    0.50    1.40
   0   3  -2   -0.30    0.60
   0   3  -2    1.40    1.00
   0   3  -2   -0.20    0.60
   0  -3   2    0.70    0.60
   0  -3   2   -0.50    1.10
   0  -3   2    0.50    0.60
   0   3  -2    0.00    0.50
   0   3   2   -0.30    0.70
   0  -3  -2    0.50    1.10
   0   3  -2   -0.10    0.70
   0  -3  -2   -0.50    0.90
   0   3  -2   -0.30    0.70
   0  -3  -2    0.20    0.80
   0   4  -2  888.91   37.50
   0  -4   2  857.11   37.80
   0   4   2  865.91   39.30
   0  -4   2  830.22   37.80
   0   4  -2  831.22   38.90
   0   4  -2  873.91   38.20
   0   4   2  886.21   38.80
   0   4  -2  899.11   39.80
   0   4  -2  762.92   37.80
   0   4   2  864.81   39.00
   0   4   2  881.31   38.60
   0  -4  -2  823.72   38.80
   0  -4  -2  875.71   38.60
   0   4  -2  882.81   37.40
   0  -4   2  824.72   39.20
   0  -4   2  834.02   39.30
   0  -4  -2  870.51   39.80
   0  -4   2  838.52   37.40
   0   5   2    1.40    1.80
   0   5  -2    0.60    0.80
   0   5  -2    0.60    1.10
   0  -5   2   -0.70    0.70
   0   5   2   -1.20    1.10
   0  -5  -2    0.60    1.40
   0   5   2    1.10    1.40
   0  -5  -2   -0.20    1.00
   0  -5   2    1.10    1.70
   0   5  -2   -0.20    0.70
   0   5   2   -0.30    0.90
   0  -5   2    0.20    1.30
   0   5   2    0.80    1.00
   0  -5  -2    0.20    1.00
   0  -5   2   -0.70    0.40
   0   5  -2    0.00    0.70
   0  -5   2    1.50    0.70
   0   5  -2    0.60    1.30
   0  -6   2  150.78   11.20
   0  -6   2  125.49    7.20
   0   6  -2  137.69    8.70
   0   6  -2  143.79    7.50
   0  -6   2  149.29    8.60
   0   6   2  146.99   10.20
   0   6   2  134.29    9.00
   0   6   2  143.89    9.80
   0  -6  -2  151.38   10.80
   0   6  -2  147.49    8.20
   0  -6  -2  145.39    9.20
   0   6  -2  140.19    9.10
   0  -7   2   -0.80    0.90
   0   7  -2   -1.00    1.20
   0   7  -2   -1.70    1.00
   0  -7   2    0.70    1.80
   0   7   2   -0.40    1.60
   0   7   2    3.10    2.40
   0   7   2    0.30    2.40
   0  -7  -2    0.10    1.90
   0  -7  -2    0.20    1.30
   0   8  -2   17.50    3.60
   0   8  -2   20.60    4.40
   0   8   2   16.90    4.20
   0   8   2   24.10    5.50
   0  -8  -2   17.10    4.30
   0  -8  -2   15.40    3.10
   0  -8   2   15.00    4.60
   0  -8   2   19.80    3.10
   1   0  -2    4.30    0.80
  -1   0   2    5.60    0.90
   1   0  -2    3.50    0.90
  -1   0   2    4.70    0.90
   1   0   2    3.50    1.20
  -1   0  -2    4.80    1.00
  -1   0  -2    3.40    1.10
   1   0  -2    4.50    0.80
   1   0  -2    3.80    1.10
  -1   0   2    3.20    1.10
  -1   0   2    4.10    1.10
   1   0   2    4.90    1.40
  -1   0   2    4.80    0.80
  -1   0  -2    2.60    0.90
   1   0   2    7.70    1.30
   1   0  -2    5.40    1.20
   1   0   2    3.60    1.00
   1   0   2    3.70    0.70
  -1   0  -2    3.80    1.10
   1   0  -2    3.40    1.50
   1  -1  -2  683.23   29.20
  -1  -1   2  578.04   28.50
   1  -1  -2  703.33   29.40
  -1   1  -2  698.13   29.40
  -1   1  -2  663.03   28.90
   1  -1  -2  659.63   28.40
   1   1   2  675.23   28.90
  -1  -1   2  616.94   29.10
  -1   1  -2  611.54   28.90
   1  -1  -2  636.24   29.00
   1  -1  -2  668.93   29.50
  -1   1  -2  689.83   29.30
   1   1   2  607.04   28.30
  -1  -1   2  648.14   28.00
   1   1   2  700.63   29.00
   1   1  -2  655.53   28.70
  -1  -1  -2  615.84   28.80
  -1   1   2  692.33   29.30
  -1   1   2  646.14   29.10
   1   1  -2  617.54   28.20
   1  -1   2  664.13   28.00
   1   1  -2  619.64   28.60
   1  -1   2  617.44   28.70
   1  -1   2  652.03   29.30
  -1   1   2  613.44   29.50
  -1  -1  -2  631.24   28.30
  -1  -1  -2  694.23   29.80
  -1   1   2  690.73   28.50
   1   1  -2  699.53   29.80
   1   1  -2  635.84   28.10
   1  -1   2  697.13   29.20
   1   1  -2  716.43   29.40
   1   1  -2  618.14   28.10
  -1  -1  -2  641.04   28.80
  -1   2  -2 3784.82  170.78
   1  -2  -2 3952.20  170.98
   1  -2  -2 4137.69  170.88
   1   2   2 4129.79  171.08
   1   2   2 4075.19  171.48
   1   2   2 3746.23  169.98
  -1  -2   2 3987.20  171.28
   1   2   2 3883.81  171.18
   1   2   2 4026.00  171.48
  -1   2  -2 4142.59  171.58
  -1  -2   2 3919.01  171.38
   1  -2  -2 3867.41  170.78
   1  -2  -2 4164.18  171.48
   1   2   2 4117.39  170.98
   1  -2   2 4053.39  171.38
  -1  -2  -2 3999.10  171.18
  -1   2   2 3973.30  170.78
  -1  -2  -2 3969.50  171.38
   1   2  -2 3693.53  170.38
  -1  -2  -2 4038.80  169.88
  -1  -2  -2 4107.09  171.38
  -1  -2  -2 4113.99  170.98
   1   2  -2 4155.38  172.88
   1  -2   2 4042.20  170.58
  -1   2   2 4029.60  171.08
   1  -2   2 3995.90  170.68
   1   2  -2 4018.10  171.18
   1   2  -2 3887.61  169.98
  -1   2   2 4009.30  170.78
  -1   2   2 4136.09  171.58
   1   2  -2 4173.78  171.68
   1  -3  -2  747.13   34.10
   1   3   2  757.12   34.50
  -1  -3   2  746.93   34.30
  -1  -3   2  749.13   32.40
   1  -3  -2  770.22   33.60
  -1   3  -2  729.53   33.40
   1   3   2  746.63   34.20
  -1  -3   2  682.53   34.10
   1   3   2  749.03   34.10
  -1   3  -2  753.52   34.40
   1  -3  -2  772.52   33.80
   1   3   2  759.02   33.60
  -1   3  -2  732.83   33.00
  -1   3  -2  704.73   33.30
   1   3   2  756.82   33.60
   1   3  -2  783.12   34.40
   1   3  -2  771.22   32.70
   1   3  -2  722.93   32.70
  -1  -3  -2  742.83   33.90
   1  -3   2  745.23   33.30
  -1   3   2  733.73   33.40
  -1   3   2  763.12   33.60
  -1   3   2  745.83   34.50
   1  -3   2  763.32   33.00
   1   3  -2  785.82   36.90
   1   3  -2  791.92   34.00
   1  -3   2  754.82   33.30
   1  -3   2  724.73   33.90
  -1   3   2  736.03   34.20
  -1  -3  -2  751.22   34.50
   1  -3   2  756.72   34.10
   1   3  -2  795.62   34.70
  -1  -3  -2  742.53   33.50
   1   3  -2  683.63   33.00
   1   4   2    8.90    2.60
   1   4   2    4.30    1.50
   1  -4  -2    3.80    1.60
  -1  -4   2    3.20    1.50
  -1   4  -2    2.40    0.90
   1  -4  -2    2.20    1.10
  -1   4  -2    3.90    1.70
  -1  -4   2    2.10    0.80
   1  -4  -2    1.60    1.30
  -1  -4   2    6.00    2.10
  -1   4  -2    3.50    1.30
   1  -4  -2    3.00    0.80
   1   4   2    3.80    1.40
   1   4   2    5.50    2.00
  -1   4  -2    2.90    1.30
  -1   4  -2    5.50    1.90
  -1   4   2    3.00    1.90
  -1   4   2    5.30    1.60
   1   4  -2    2.60    1.40
  -1   4   2    5.00    1.60
  -1   4   2    2.60    1.20
   1  -4   2    2.50    1.60
   1   4  -2    2.70    1.20
  -1   4   2    3.30    1.70
   1   4  -2    4.50    1.00
   1   4  -2    3.00    0.90
   1  -4   2    3.40    1.00
   1   4  -2    4.10    1.80
  -1  -4  -2    3.20    1.40
   1  -4   2    2.10    1.20
   1  -4   2    5.40    1.20
   1   4  -2    2.80    1.00
  -1  -4  -2    5.50    2.20
   1  -4   2    0.40    1.30
   1   4  -2    2.70    1.10
   1  -4   2    3.50    1.20
  -1  -4  -2    3.00    1.40
  -1  -4  -2    3.70    1.00
  -1  -5   2   19.10    2.10
  -1   5  -2   24.90    4.00
  -1   5  -2   19.50    3.60
   1   5   2   21.80    3.30
   1  -5  -2   25.60    4.00
   1  -5  -2   23.60    3.00
  -1  -5   2   23.60    4.30
   1   5   2   25.90    4.40
   1   5   2   21.50    3.20
   1  -5  -2   24.70    1.90
  -1   5  -2   25.90    3.20
  -1   5  -2   22.30    2.30
   1  -5  -2   22.10    3.70
  -1   5  -2   21.50    2.40
   1   5   2   26.40    4.30
  -1  -5   2   23.90    4.40
  -1  -5   2   19.90    2.10
   1   5  -2   22.30    2.70
   1   5  -2   25.60    2.50
   1  -5   2   24.60    4.00
  -1  -5  -2   23.60    3.50
   1  -5   2   26.30    2.30
   1   5  -2   24.80    2.00
   1  -5   2   18.50    2.40
  -1   5   2   19.10    3.20
  -1   5   2   21.70    3.80
   1  -5   2   21.30    2.70
   1  -5   2   21.90    4.10
  -1  -5  -2   25.10    4.00
  -1   5   2   27.30    3.80
   1   5  -2   20.70    2.40
  -1   5   2   25.10    3.70
  -1   5   2   22.70    2.80
   1   5  -2   27.80    5.50
  -1  -5  -2   23.80    4.40
   1   5  -2   22.20    2.30
  -1   6  -2  651.93   30.00
  -1  -6   2  587.84   28.40
   1   6   2  609.14   29.90
   1  -6  -2  640.14   30.20
  -1   6  -2  649.04   29.60
  -1   6  -2  600.04   28.30
   1   6   2  639.04   31.10
   1   6   2  656.53   31.20
  -1  -6   2  576.64   28.30
  -1   6  -2  685.23   31.00
   1  -6   2  688.03   35.40
   1   6  -2  589.04   28.40
   1   6  -2  576.34   28.90
  -1  -6  -2  638.54   32.10
   1  -6   2  596.94   28.10
   1  -6   2  636.64   29.50
  -1   6   2  670.53   31.10
  -1  -6  -2  614.74   29.70
  -1   6   2  622.94   30.30
  -1   6   2  680.33   31.70
   1   6  -2  576.64   32.10
   1   6  -2  655.23   29.90
   1   7   2  232.58   14.00
  -1   7  -2  201.18   12.20
  -1  -7   2  211.08   14.50
  -1   7  -2  215.68   13.30
  -1  -7   2  190.58   10.70
   1  -7  -2  202.58   12.40
   1   7   2  222.38   13.80
   1   7   2  203.68   12.50
   1   7   2  199.48   12.30
   1  -7  -2  210.18   14.40
   1  -7   2  213.88   14.40
  -1   7   2  204.78   13.30
  -1  -7  -2  198.28   14.20
   1  -7   2  202.08   11.70
  -1  -7  -2  211.78   12.10
   1   7  -2  211.58   11.80
  -1   7   2  202.48   13.70
   1   7  -2  206.58   12.40
   1  -7   2  186.58   10.10
  -1  -8   2   63.89    5.00
  -1  -8   2   75.19    8.30
  -1   8  -2   79.99    7.60
   1   8   2   78.89    7.80
   1  -8  -2   76.39    6.60
   1   8   2   66.09    6.90
   1   8   2   64.39    7.30
   1  -8  -2   85.39    8.40
  -1   8  -2   65.19    6.70
   1   8  -2   66.89    6.30
   1   8  -2   70.99    6.00
   1  -8   2   62.59    7.80
  -1  -8  -2   55.09    5.60
  -1   8   2   71.39    7.30
   1  -8   2   64.19    4.40
  -1  -8  -2   67.49    7.90
   1  -8   2   69.09    5.70
  -1   8   2   77.99    8.00
  -2   0   2  292.97   13.40
   2   0   2  300.47   13.40
  -2   0  -2  295.77   13.60
  -2   0   2  296.87   13.40
  -2   0   2  294.37   13.60
   2   0   2  304.37   14.00
   2   0   2  286.57   13.70
   2   0  -2  268.97   13.20
   2   0  -2  305.17   15.10
   2   0  -2  292.07   14.40
   2   0  -2  272.37   13.30
  -2   0   2  262.07   14.30
   2   0   2  291.47   13.80
  -2   0  -2  290.87   13.80
  -2   0   2  310.47   13.40
  -2   0   2  262.27   14.90
  -2   0  -2  284.57   13.30
   2   0   2  299.97   13.40
   2   1   2   75.79    4.50
   2  -1  -2   66.79    4.30
  -2   1  -2   67.49    4.20
   2   1   2   69.19    4.60
   2  -1  -2   65.29    4.00
   2  -1  -2   63.39    4.10
   2   1   2   68.49    3.80
   2   1   2   69.79    4.20
  -2   1  -2   68.79    4.20
  -2  -1   2   61.39    5.50
  -2  -1   2   56.49    4.80
   2   1   2   63.09    4.30
  -2   1  -2   74.09    4.40
  -2  -1  -2   67.99    4.30
   2   1  -2   68.69    3.40
  -2   1   2   72.79    5.40
   2  -1   2   65.79    4.30
   2  -1   2   71.29    3.80
  -2   1   2   64.19    4.40
  -2  -1  -2   64.79    3.70
  -2  -1  -2   68.39    4.40
   2   1  -2   64.69    4.80
  -2  -1  -2   65.69    4.70
   2   1  -2   70.49    5.70
   2   1  -2   61.89    3.70
  -2  -1  -2   67.79    4.10
   2  -1   2   72.49    4.10
   2  -1   2   68.29    4.60
  -2   1   2   69.99    3.50
   2  -1   2   67.49    4.10
   2  -1   2   65.09    4.20
  -2   1   2   67.69    4.10
   2   1  -2   68.19    4.70
  -2   2  -2  388.96   18.20
   2   2   2  382.16   18.90
  -2   2  -2  410.16   18.80
  -2   2  -2  431.26   19.20
  -2   2  -2  453.65   19.50
  -2   2  -2  393.96   19.00
   2   2   2  380.76   19.30
   2   2   2  435.16   19.70
  -2  -2   2  409.76   19.30
   2   2   2  370.66   17.90
   2  -2  -2  411.06   19.10
   2  -2  -2  415.96   19.40
  -2   2  -2  418.46   19.10
  -2  -2   2  401.66   20.00
  -2  -2   2  422.66   21.00
   2   2   2  398.46   19.30
   2  -2  -2  409.46   19.00
   2  -2  -2  405.26   18.80
  -2  -2  -2  406.16   20.30
   2  -2   2  389.16   19.20
   2   2  -2  397.56   19.80
   2   2  -2  424.66   19.60
   2   2  -2  398.66   18.40
  -2   2   2  411.46   20.20
  -2  -2  -2  423.86   18.90
   2  -2   2  406.36   19.00
   2   2  -2  431.86   21.10
   2  -2   2  434.96   18.30
  -2  -2  -2  397.36   19.10
  -2   2   2  413.86   19.10
   2   2  -2  424.26   19.60
   2  -2   2  408.66   18.70
  -2  -2  -2  401.26   18.00
   2   3   2   38.40    3.30
  -2  -3   2   40.70    4.70
   2  -3  -2   45.00    3.90
  -2  -3   2   37.80    3.80
   2   3   2   43.60    4.10
   2  -3  -2   47.40    3.60
   2   3   2   45.30    4.10
  -2   3  -2   47.80    3.00
  -2   3  -2   41.00    3.60
  -2  -3   2   43.70    4.00
  -2   3  -2   45.30    3.40
  -2   3  -2   45.00    4.00
  -2   3  -2   42.60    3.60
   2   3   2   41.40    3.90
   2  -3  -2   40.30    3.70
   2  -3  -2   42.90    3.00
  -2  -3  -2   41.80    3.60
   2  -3   2   44.60    3.60
  -2  -3  -2   44.70    3.80
   2   3  -2   41.70    3.90
  -2   3   2   47.40    3.60
   2   3  -2   45.20    4.20
   2  -3   2   44.60    3.70
   2  -3   2   43.20    3.00
  -2  -3  -2   43.20    3.60
   2   3  -2   42.30    2.50
   2   3  -2   41.40    2.90
  -2   3   2   46.40    4.10
   2  -3   2   46.40    3.30
   2   3  -2   46.20    4.00
  -2  -3  -2   40.70    4.10
   2  -3   2   38.30    3.80
  -2   3   2   47.40    3.80
  -2  -3  -2   40.50    3.30
   2   3  -2   47.00    5.00
   2   3  -2   41.10    2.60
   2  -4  -2  147.79    7.50
  -2   4  -2  148.39    8.60
   2   4   2  145.39    9.30
   2   4   2  152.88    9.00
  -2   4  -2  140.59    8.90
  -2   4  -2  134.89    7.70
   2   4   2  128.49    8.00
  -2  -4   2  136.19    8.80
   2   4   2  151.18    9.10
   2  -4  -2  139.99    8.20
  -2  -4   2  135.09    9.00
   2   4   2  139.39    9.00
  -2   4  -2  155.18    8.50
   2  -4  -2  149.29    8.70
   2  -4  -2  134.09    8.50
   2   4  -2  149.79    9.30
  -2  -4  -2  142.39    8.00
   2  -4   2  142.59    8.70
  -2  -4  -2  139.29    8.20
   2   4  -2  136.19    9.20
   2  -4   2  137.39    8.10
   2   4  -2  144.39    9.10
   2   4  -2  125.29    7.00
   2  -4   2  139.69    8.20
  -2   4   2  143.49    9.10
   2  -4   2  148.09    7.60
   2   4  -2  133.69    7.00
   2   4  -2  129.59    7.30
  -2   4   2  133.29    8.30
   2   4  -2  149.29   10.20
  -2  -4  -2  143.79    9.40
   2  -4   2  134.29    7.40
  -2  -4  -2  131.79    7.80
  -2   4   2  144.49    8.30
   2   5   2  243.78   13.60
   2  -5  -2  235.48   13.00
  -2   5  -2  237.08   12.80
   2  -5  -2  237.58   13.90
  -2  -5   2  214.28   10.60
   2  -5  -2  225.68   11.50
  -2  -5   2  235.18   14.10
  -2   5  -2  211.98   11.70
   2   5   2  244.18   13.50
   2   5   2  236.98   12.70
  -2   5  -2  245.58   11.80
  -2  -5   2  217.18   10.70
   2  -5  -2  221.98   12.50
  -2   5  -2  252.77   13.30
  -2   5  -2  236.28   13.50
  -2  -5  -2  239.48   14.40
   2  -5   2  233.28   12.50
   2   5  -2  218.38   11.70
   2  -5   2  232.18   13.10
   2   5  -2  232.68   15.80
  -2   5   2  220.38   12.70
  -2  -5  -2  232.48   12.00
   2   5  -2  232.28   11.90
   2   5  -2  241.08   12.10
   2   5  -2  243.78   12.60
   2  -5   2  253.77   14.00
   2  -5   2  232.78   11.80
  -2   5   2  238.48   13.90
  -2   5   2  232.78   12.80
  -2  -5  -2  243.08   12.30
  -2  -5  -2  203.18   12.10
   2   5  -2  193.58   17.20
   2   5  -2  206.18   11.30
   2  -5   2  228.98   11.60
   2   6   2   75.49    5.80
  -2  -6   2   64.19    4.20
  -2   6  -2   74.69    5.10
  -2  -6   2   72.39    7.20
   2   6   2   75.69    6.80
  -2   6  -2   73.49    6.70
   2   6   2   76.79    6.90
   2  -6  -2   79.39    6.40
  -2   6  -2   63.79    4.80
   2  -6  -2   73.99    4.40
   2  -6  -2   67.39    6.00
   2  -6  -2   74.79    7.10
  -2   6  -2   80.49    6.70
   2  -6   2   66.09    4.60
   2  -6   2   74.99    5.80
   2   6  -2   70.29    7.50
   2   6  -2   66.99    5.00
  -2   6   2   73.99    7.20
   2  -6   2   70.09    6.80
  -2  -6  -2   81.39    5.80
   2   6  -2   65.39    5.10
   2   6  -2   63.99    5.30
   2  -6   2   77.39    5.30
   2   6  -2   64.99    4.80
  -2  -6  -2   72.39    7.30
  -2   6   2   73.59    9.20
  -2   7  -2  125.09    9.30
   2   7   2  137.89    9.30
  -2   7  -2  163.88   10.80
   2  -7  -2  132.49    7.60
  -2  -7   2  128.99   10.90
   2  -7  -2  140.89    9.70
   2   7   2  169.08   11.20
  -2  -7   2  124.79    7.10
   2  -7  -2  144.39    9.50
   2  -7  -2  138.59   11.10
   2  -7   2  147.39   11.20
  -2   7   2  131.69    9.90
   2   7  -2  131.69    8.90
  -2   7   2  142.49   11.10
   2  -7   2  129.29    8.90
   2  -7   2  129.69    7.50
  -2  -7  -2  149.19   11.60
   2   8   2    6.30    2.70
   2   8   2    7.10    3.20
  -2  -8   2    0.20    1.70
   2   8   2    1.50    2.40
  -2  -8   2    2.20    1.00
   2  -8  -2    4.00    2.50
  -2   8  -2   -1.10    1.50
  -2   8   2   -1.30    2.10
   2  -8   2    3.30    1.40
  -2  -8  -2    2.00    1.30
   2   8  -2    3.20    2.10
   2   8  -2    1.20    2.20
  -2  -8  -2    3.30    3.10
  -2   8   2    0.40    2.10
   2  -8   2   -0.60    1.80
   2   8  -2    2.30    1.60
  -3   0   2  603.94   27.70
   3   0   2  651.13   27.80
   3   0  -2  579.34   27.40
   3   0  -2  595.04   27.40
  -3   0   2  645.94   30.50
   3   0  -2  629.44   29.70
   3   0   2  632.74   27.90
   3   0   2  656.23   28.10
  -3   0   2  635.24   27.30
   3   0  -2  620.94   27.40
  -3   0   2  625.74   27.60
   3   0  -2  602.74   27.70
  -3   0  -2  616.24   28.20
  -3   0  -2  637.84   28.00
  -3   0   2  601.54   27.30
  -3   0  -2  637.74   27.80
   3   0   2  620.54   28.10
   3   0  -2  622.64   29.10
   3  -1  -2 3412.86  140.49
   3  -1  -2 3258.17  140.29
  -3  -1   2 3347.77  140.29
  -3  -1   2 3106.89  141.79
   3   1   2 3524.75  141.09
   3  -1  -2 3280.47  140.49
   3   1   2 3450.25  139.99
  -3   1  -2 3406.46  140.49
   3   1   2 3311.77  140.79
  -3   1  -2 3330.97  140.59
   3  -1  -2 3280.07  141.29
  -3   1  -2 3281.17  140.39
  -3   1  -2 3253.87  140.69
   3   1  -2 3250.57  139.59
   3  -1   2 3379.56  140.19
  -3   1   2 3268.67  140.89
   3   1  -2 3510.35  142.99
   3  -1   2 3307.77  140.49
  -3   1   2 3141.39  141.29
  -3   1   2 3266.57  140.29
  -3  -1  -2 3415.56  140.89
  -3  -1  -2 3287.77  139.99
   3   1  -2 3164.68  139.39
   3  -1   2 3000.40  140.99
   3  -1   2 3297.57  140.89
  -3  -1  -2 3298.37  140.29
   3   1  -2 3443.06  140.99
   3   1  -2 3337.37  140.49
   3   1  -2 3091.09  140.09
  -3  -1  -2 3268.17  140.49
   3   1  -2 3023.90  139.29
  -3  -1  -2 3225.78  140.79
  -3   1   2 3230.68  142.39
   3  -1   2 3174.78  141.19
  -3   1   2 3269.87  141.49
   3   1  -2 3335.27  142.69
  -3  -2   2  190.18   10.50
  -3  -2   2  197.68   11.40
   3  -2  -2  175.78   11.20
   3   2   2  173.78    9.70
  -3   2  -2  210.58   10.30
   3   2   2  198.28   10.50
  -3  -2   2  189.18   11.90
   3   2   2  173.38    9.10
  -3   2  -2  200.18    9.50
   3  -2  -2  195.18   10.30
   3  -2  -2  184.98   10.10
  -3   2  -2  194.98   10.00
  -3   2  -2  199.68   10.00
  -3  -2   2  187.78   10.10
   3  -2  -2  189.78    9.90
   3   2   2  202.68   10.50
   3   2   2  195.58   10.80
  -3   2  -2  197.78   10.30
  -3  -2  -2  191.58   10.70
   3   2  -2  190.48   12.00
  -3  -2  -2  194.78    9.60
   3  -2   2  189.88    9.80
   3  -2   2  185.88   10.00
   3  -2   2  197.38   10.30
  -3   2   2  195.98    9.90
   3   2  -2  191.38   10.60
   3  -2   2  197.08    9.50
   3  -2   2  197.48   10.10
  -3   2   2  176.58   10.30
  -3   2   2  193.08   10.00
  -3   2   2  194.18   11.70
  -3  -2  -2  192.98   10.10
  -3  -2  -2  185.38   10.60
  -3  -2  -2  185.58    9.60
   3   2  -2  186.68   10.90
  -3  -2  -2  187.78   10.10
   3   2  -2  206.58   11.30
  -3   2   2  198.68   10.60
   3  -3  -2  804.82   36.70
  -3   3  -2  842.82   36.60
   3   3   2  793.32   37.40
  -3  -3   2  788.82   38.20
  -3   3  -2  864.41   36.70
   3   3   2  829.62   37.50
   3   3   2  832.42   37.30
  -3   3  -2  784.12   36.90
  -3  -3   2  782.52   38.80
  -3  -3   2  809.82   37.20
  -3  -3   2  790.82   37.50
   3  -3  -2  772.52   37.20
   3  -3  -2  819.72   37.20
   3   3   2  750.82   35.20
   3  -3  -2  832.62   36.60
   3   3   2  807.92   38.00
   3   3  -2  851.71   36.00
   3  -3   2  835.82   36.00
   3  -3   2  832.82   36.40
   3   3  -2  843.92   38.00
   3  -3   2  825.82   37.00
  -3  -3  -2  814.02   37.90
  -3   3   2  768.72   36.60
   3  -3   2  760.72   36.70
  -3  -3  -2  834.32   36.80
   3   3  -2  854.01   39.50
  -3   3   2  787.02   36.90
   3   3  -2  834.22   37.80
   3   3  -2  849.02   37.80
  -3   3   2  875.81   36.10
  -3  -3  -2  800.32   37.30
  -3   3   2  834.12   37.80
  -3  -3  -2  822.42   36.30
  -3   3   2  810.42   36.70
  -3  -3  -2  807.82   37.10
   3   4   2  310.47   16.10
  -3  -4   2  297.27   15.80
  -3   4  -2  301.77   14.40
  -3   4  -2  311.17   15.70
   3   4   2  283.77   14.80
  -3   4  -2  314.67   14.90
   3   4   2  304.37   15.80
   3   4   2  291.57   16.30
  -3  -4   2  292.87   16.30
  -3  -4   2  287.87   16.10
   3  -4  -2  287.47   15.60
  -3   4  -2  304.27   15.40
   3  -4  -2  289.27   14.50
  -3   4  -2  301.27   15.60
   3  -4  -2  288.67   15.50
   3  -4  -2  313.57   15.30
  -3  -4  -2  278.27   15.50
   3  -4   2  305.27   15.30
  -3   4   2  284.57   16.10
   3   4  -2  297.97   16.40
   3   4  -2  285.27   13.80
  -3   4   2  301.67   15.50
  -3  -4  -2  288.87   14.50
  -3  -4  -2  298.87   15.50
   3   4  -2  290.97   15.70
  -3  -4  -2  291.67   16.30
  -3   4   2  291.67   14.70
   3  -4   2  288.27   15.20
  -3   4   2  280.97   14.90
   3  -4   2  291.97   14.50
   3  -4   2  291.37   15.20
   3   4  -2  298.37   17.50
   3   4  -2  293.47   16.20
   3  -4   2  307.97   14.40
   3   4  -2  283.27   13.30
   3   5   2 1983.10   84.09
  -3   5  -2 1816.22   83.99
   3   5   2 1955.20   83.59
   3  -5  -2 1892.51   81.59
  -3   5  -2 2023.00   83.99
   3  -5  -2 1982.10   83.49
  -3   5  -2 1918.21   81.59
  -3  -5   2 1911.11   84.09
  -3  -5   2 1865.41   84.29
  -3   5  -2 1776.92   81.99
  -3   5  -2 1955.60   81.89
   3   5   2 1762.82   82.29
   3  -5  -2 1908.41   82.69
  -3   5  -2 1916.21   83.39
   3   5  -2 1924.21   82.09
   3   5  -2 1718.73   80.49
   3   5  -2 1902.41   83.19
  -3   5   2 1936.01   82.79
  -3  -5  -2 1876.01   82.69
  -3   5   2 1809.92   83.29
  -3  -5  -2 1729.13   81.99
   3  -5   2 1926.91   82.89
   3   5  -2 1780.32   81.29
   3   5  -2 1799.82   80.79
   3  -5   2 1949.10   81.89
  -3   5   2 1926.01   84.39
  -3  -5  -2 1894.81   84.69
   3  -5   2 1832.72   82.89
   3  -6  -2   79.19    7.50
   3  -6  -2   82.09    6.70
   3  -6  -2   68.59    4.80
  -3   6  -2   89.19    7.20
  -3   6  -2   73.59    6.40
  -3   6  -2   72.79    5.50
   3  -6  -2   73.59    6.20
  -3  -6   2   64.49    7.00
   3   6   2   92.79    7.30
   3   6   2   89.19    6.30
   3   6  -2   76.69    8.00
   3   6  -2   69.89    6.70
   3  -6   2   79.69    7.30
   3   6  -2   76.99    6.00
   3   6  -2   65.49    5.40
   3   6  -2   71.59    5.50
  -3   6   2   88.19    7.70
   3   6  -2   72.19    4.90
   3  -6   2   78.29    5.60
   3  -6   2   82.49    6.30
   3  -6   2   72.59    5.20
  -3  -6  -2   78.99    5.40
  -3  -6  -2   81.49    5.80
  -3  -6  -2   80.39    7.50
   3   7   2   12.20    3.50
   3  -7  -2    7.50    2.30
  -3   7  -2   13.00    3.40
   3  -7  -2   12.90    4.10
   3   7   2   12.30    3.10
   3   7   2   16.60    4.00
   3  -7  -2   10.30    2.80
   3  -7  -2   12.70    2.00
  -3  -7   2   13.70    3.80
  -3  -7  -2   12.90    3.70
   3  -7   2    8.90    2.90
   3   7  -2   10.50    2.70
   3   7  -2   13.10    2.20
   3   7  -2   10.90    3.30
   3  -7   2   10.20    2.30
   3  -7   2   13.10    2.00
   3  -7   2   11.80    2.90
   3   7  -2   10.90    2.50
  -3   7   2    6.80    3.00
  -3  -7  -2   10.80    2.30
  -3   7   2   10.90    3.20
   3   8   2   46.70    7.90
   3  -8  -2   38.20    7.00
  -3   8  -2   48.90    7.70
   3  -8  -2   48.00    5.80
   3  -8  -2   47.50    5.20
   3  -8  -2   53.59    3.10
  -3  -8   2   57.09    7.00
   3   8  -2   46.20    5.10
   3  -8   2   46.50    5.00
  -3  -8  -2   54.39    6.90
  -3   8   2   47.00    6.00
   3  -8   2   46.90    7.70
   3   8  -2   41.50    4.40
  -3   8   2   42.20    7.50
   3   8  -2   59.49    6.80
  -3  -8  -2   60.09    4.40
   4   0   2   34.60    3.00
   4   0   2   33.40    3.30
   4   0  -2   31.50    2.70
  -4   0   2   36.70    4.80
  -4   0  -2   35.50    3.90
   4   0  -2   38.20    3.20
   4   0   2   35.90    3.40
  -4   0  -2   36.60    3.30
  -4   0  -2   33.50    3.10
  -4   0  -2   38.40    3.60
  -4   0   2   32.70    2.90
  -4   0   2   35.00    2.90
  -4   0  -2   36.70    3.20
   4   0   2   38.50    3.30
   4   0  -2   32.20    2.70
   4   0  -2   37.20    3.80
   4   0   2   34.60    2.90
   4   0  -2   36.40    4.30
  -4   0   2   34.60    4.20
   4  -1  -2   28.50    2.80
  -4   1  -2   27.50    2.90
  -4   1  -2   31.20    3.00
  -4  -1   2   29.50    2.60
   4  -1  -2   26.60    2.80
   4   1   2   27.40    3.10
  -4  -1   2   35.20    5.50
  -4   1  -2   33.00    3.60
   4   1   2   29.70    3.00
   4   1   2   29.50    3.30
   4  -1  -2   30.80    3.40
   4  -1  -2   25.20    2.80
  -4  -1   2   27.00    1.90
  -4   1  -2   26.50    2.90
  -4   1  -2   30.00    3.00
   4   1   2   31.30    2.70
  -4  -1   2   28.00    4.60
   4   1  -2   27.70    2.80
   4  -1   2   28.40    2.80
   4   1  -2   33.60    2.90
  -4  -1  -2   27.50    2.70
  -4   1   2   29.20    2.80
   4   1  -2   39.80    6.00
   4  -1   2   27.70    2.80
  -4   1   2   30.30    3.10
   4   1  -2   26.60    3.40
   4  -1   2   28.10    3.10
   4   1  -2   31.00    2.20
  -4   1   2   27.20    2.70
  -4  -1  -2   29.70    3.70
  -4   1   2   23.20    3.90
  -4  -1  -2   29.90    3.00
  -4   1   2   32.60    3.90
   4  -1   2   28.00    2.90
  -4  -1  -2   23.70    2.50
   4  -1   2   34.20    3.20
   4   1  -2   26.00    3.00
   4  -1   2   29.30    2.90
   4   1  -2   25.30    2.20
  -4  -1  -2   29.50    2.90
  -4   2  -2  301.97   14.60
   4  -2  -2  290.17   15.20
  -4  -2   2  277.77   16.10
   4   2   2  309.27   13.80
  -4   2  -2  284.57   14.10
   4  -2  -2  289.97   14.70
  -4  -2   2  280.07   15.10
  -4  -2   2  262.07   14.30
   4   2   2  285.27   15.30
   4   2   2  295.67   15.10
   4  -2  -2  298.27   14.80
   4  -2  -2  287.07   14.50
  -4   2  -2  300.87   14.70
  -4   2  -2  312.97   15.00
   4   2   2  266.67   14.10
  -4  -2   2  278.67   16.80
   4   2   2  292.67   14.80
  -4  -2  -2  297.27   14.60
  -4   2   2  300.47   15.10
   4  -2   2  306.47   14.80
   4   2  -2  301.27   15.90
  -4  -2  -2  301.07   14.70
   4  -2   2  314.47   14.40
   4  -2   2  290.87   14.40
  -4  -2  -2  285.57   15.70
  -4  -2  -2  286.87   15.30
   4   2  -2  286.27   15.30
  -4   2   2  271.87   15.30
   4   2  -2  311.57   17.00
  -4   2   2  290.97   14.50
  -4  -2  -2  294.37   15.30
   4   2  -2  293.07   14.90
   4   2  -2  292.77   14.10
   4  -2   2  292.87   14.20
   4  -2   2  292.27   14.90
  -4   2   2  277.57   14.50
  -4   2   2  286.17   16.70
   4   2  -2  313.87   14.50
  -4  -2  -2  286.77   14.10
   4   3   2   51.09    4.70
  -4   3  -2   52.29    4.50
  -4   3  -2   55.49    4.30
   4  -3  -2   46.70    4.10
  -4   3  -2   55.49    3.90
  -4  -3   2   46.50    4.40
  -4  -3   2   50.39    5.70
  -4   3  -2   55.09    4.20
  -4   3  -2   49.30    4.40
   4   3   2   45.70    3.10
   4  -3  -2   45.20    4.20
   4   3   2   45.80    4.70
  -4  -3   2   47.90    5.30
   4  -3  -2   41.90    4.10
   4   3   2   43.90    3.80
  -4   3  -2   51.19    4.30
  -4  -3   2   44.20    4.50
   4   3   2   44.70    4.40
  -4   3  -2   49.50    4.40
   4  -3  -2   49.90    4.20
   4   3  -2   62.09    7.60
  -4  -3  -2   49.80    4.80
  -4  -3  -2   50.59    3.70
  -4  -3  -2   50.39    4.00
  -4   3   2   56.99    5.10
   4   3  -2   42.80    4.50
   4   3  -2   43.30    4.00
  -4   3   2   49.40    4.50
   4  -3   2   55.69    4.20
   4  -3   2   49.40    4.00
  -4   3   2   49.70    4.30
   4  -3   2   43.10    4.10
   4  -3   2   52.89    3.90
   4   3  -2   50.29    5.70
  -4  -3  -2   54.69    5.00
   4   3  -2   53.69    4.80
  -4   3   2   44.80    4.00
  -4   4  -2    5.40    1.90
   4  -4  -2    4.50    2.00
   4  -4  -2    6.40    2.00
   4  -4  -2    7.30    2.10
  -4  -4   2    4.80    2.00
  -4   4  -2    5.50    2.00
  -4  -4   2    6.70    3.00
   4   4   2    7.90    2.70
  -4   4  -2    6.80    2.40
  -4   4  -2   11.30    2.60
  -4   4  -2    8.70    2.50
   4   4   2    6.90    1.90
  -4   4  -2    8.40    1.80
   4   4   2    4.20    1.80
   4  -4   2    6.60    1.60
   4  -4   2    8.50    2.50
  -4  -4  -2    9.00    2.00
  -4  -4  -2    5.90    2.40
  -4  -4  -2    6.30    2.50
   4   4  -2    6.00    2.20
  -4  -4  -2    5.80    1.50
   4   4  -2    6.70    3.10
   4  -4   2    6.90    2.00
  -4   4   2    7.00    2.00
  -4   4   2    4.40    1.80
   4   4  -2    6.90    2.00
   4  -4   2    6.70    1.80
   4   4  -2    8.30    1.90
   4   4  -2    4.60    1.90
  -4   4   2    5.60    2.50
   4   4  -2   10.90    2.80
   4   5   2  205.18   10.90
  -4  -5   2  200.48   12.50
  -4   5  -2  186.58   10.20
   4  -5  -2  176.68   11.40
   4  -5  -2  196.28   11.30
   4  -5  -2  179.78   10.10
  -4   5  -2  191.38   12.60
  -4  -5   2  183.58   12.40
  -4   5  -2  196.88   11.80
  -4   5  -2  186.48   11.40
   4   5   2  194.98   11.60
  -4   5  -2  184.98   10.30
   4   5  -2  185.08    9.00
  -4  -5  -2  183.58   11.40
  -4   5   2  187.38   10.60
   4  -5   2  176.48   10.20
   4  -5   2  171.48   10.70
  -4  -5  -2  199.18   12.90
   4   5  -2  179.78   11.60
   4  -5   2  202.48   10.40
   4   5  -2  185.18   11.40
   4   5  -2  179.18    9.30
  -4  -5  -2  181.88    9.80
   4  -5   2  199.08   11.40
   4   5  -2  186.68   13.30
  -4  -5  -2  160.78   10.60
   4   5  -2  175.68    9.20
   4  -6  -2   44.60    3.90
   4  -6  -2   49.70    5.20
  -4   6  -2   48.20    5.70
  -4  -6   2   51.79    6.10
   4  -6  -2   59.29    5.70
   4   6  -2   49.00    5.10
   4   6  -2   45.40    3.90
  -4   6   2   51.99    6.10
  -4   6   2   52.69    5.00
   4  -6   2   55.39    5.50
   4  -6   2   54.09    4.60
   4   6  -2   49.90    3.60
   4   6  -2   57.99    5.90
  -4  -7   2  139.09   11.40
   4   7   2  155.88   11.40
   4  -7  -2  152.08   11.70
   4  -7  -2  144.89    9.90
   4   7   2  140.89   10.30
   4  -7  -2  151.08   10.60
  -4   7  -2  142.39   10.80
   4   7   2  136.29    9.30
   4  -7   2  135.29   11.30
   4  -7   2  136.49    9.90
  -4   7   2  154.98   11.90
  -4  -7  -2  154.28   12.00
   4   7  -2  128.49    9.20
   4  -7   2  144.89    9.00
  -4  -7  -2  150.28    9.40
   4   7  -2  142.29   10.80
   4   7  -2  129.89    7.90
  -4  -7  -2  143.19    8.20
   4  -8  -2   -0.20    1.30
   4  -8  -2    2.70    1.90
  -4   8  -2    1.80    1.60
   4   8   2    4.10    2.50
  -4  -8   2   -0.80    2.10
   4   8   2    2.30    2.60
   4  -8  -2    0.90    1.90
   4   8   2    0.90    2.20
  -4   8   2   -1.30    1.40
   4   8  -2    0.10    2.10
  -4  -8  -2    3.90    2.60
   4  -8   2   -1.40    1.40
   4  -8   2    2.10    1.10
   4   8  -2    2.70    1.50
  -4  -8  -2    2.80    1.20
  -4   8   2    1.90    3.00
   4   8  -2    2.10    1.90
   4  -8   2    3.80    1.80
  -5   0   2   36.50    5.40
   5   0  -2   27.70    3.60
   5   0  -2   27.90    2.70
   5   0   2   33.50    3.40
  -5   0   2   32.50    5.10
  -5   0   2   27.50    2.40
   5   0  -2   21.50    2.70
   5   0   2   26.20    3.20
  -5   0  -2   28.50    2.90
   5   0   2   29.20    3.10
   5   0   2   30.80    3.00
   5   0   2   25.20    3.00
  -5   0  -2   23.60    3.60
  -5   0   2   23.80    2.60
  -5   0   2   23.40    2.70
  -5   0  -2   19.90    2.70
  -5   0  -2   24.90    4.20
  -5   0  -2   30.50    3.10
   5   0   2   28.40    3.30
  -5  -1   2  754.92   36.40
  -5   1  -2  763.82   34.50
   5  -1  -2  772.12   34.10
   5   1   2  780.52   35.20
   5   1   2  773.02   34.40
  -5   1  -2  753.62   34.30
   5   1   2  767.82   33.80
  -5  -1   2  739.93   32.90
  -5   1  -2  695.83   34.30
   5   1   2  768.02   34.50
   5  -1  -2  722.33   33.90
  -5   1  -2  758.82   34.00
   5  -1  -2  763.52   35.70
   5  -1  -2  763.92   34.20
  -5  -1   2  734.83   37.10
   5   1   2  786.82   33.90
  -5   1  -2  768.72   35.70
   5   1  -2  763.52   34.20
  -5  -1  -2  726.03   35.70
   5   1  -2  766.52   35.10
   5   1  -2  692.53   32.80
  -5  -1  -2  724.13   33.90
   5  -1   2  760.62   34.10
  -5  -1  -2  769.92   35.30
   5   1  -2  746.33   33.10
  -5  -1  -2  735.23   34.30
  -5   1   2  775.12   34.30
   5   1  -2  698.43   33.10
  -5   1   2  712.83   34.00
   5  -1   2  752.72   34.10
   5   1  -2  714.03   35.80
  -5   1   2  759.82   36.10
  -5  -1  -2  775.02   33.90
   5  -1   2  764.02   34.10
   5   1  -2  754.52   33.70
  -5   1   2  780.02   37.30
   5  -1   2  748.73   34.50
   5  -1   2  715.33   33.70
   5   1  -2  770.22   36.90
  -5   1   2  751.32   33.80
   5  -1   2  727.83   34.10
  -5  -2   2 1348.47   62.29
   5  -2  -2 1409.46   60.09
   5   2   2 1373.56   60.19
  -5   2  -2 1399.06   60.29
   5  -2  -2 1304.27   59.99
   5   2   2 1343.27   61.19
   5   2   2 1237.38   59.39
   5  -2  -2 1375.56   60.99
  -5  -2   2 1374.76   63.19
  -5   2  -2 1331.47   60.39
   5  -2  -2 1469.35   60.29
  -5   2  -2 1425.66   59.99
   5   2   2 1366.16   59.09
   5   2   2 1368.26   60.49
  -5   2  -2 1346.77   61.19
   5   2  -2 1257.67   58.19
   5   2  -2 1404.66   61.49
  -5   2   2 1276.67   59.69
   5  -2   2 1406.06   60.59
  -5   2   2 1347.67   58.49
  -5   2   2 1363.76   60.49
   5   2  -2 1368.76   59.29
   5   2  -2 1327.67   61.69
  -5  -2  -2 1397.86   60.19
   5  -2   2 1383.36   60.39
   5   2  -2 1447.16   60.29
  -5   2   2 1350.06   63.09
  -5   2   2 1335.07   59.99
  -5  -2  -2 1361.86   60.59
  -5  -2  -2 1390.56   61.69
   5  -2   2 1362.96   59.89
  -5   2   2 1337.47   61.29
  -5  -2  -2 1360.16   60.89
   5   2  -2 1407.86   59.89
   5  -2   2 1381.76   59.69
  -5  -2  -2 1350.86   59.89
   5  -2   2 1266.27   59.09
   5   2  -2 1233.48   58.19
   5   2  -2 1339.17   62.59
  -5  -2  -2 1325.77   59.99
   5  -3  -2  961.70   44.30
   5   3   2  979.40   46.00
  -5   3  -2 1030.20   44.70
  -5  -3   2  989.30   46.70
   5  -3  -2  976.50   44.80
   5  -3  -2  902.21   44.50
  -5   3  -2  929.11   44.70
   5  -3  -2  979.50   44.30
  -5   3  -2  990.60   44.30
  -5   3  -2  987.50   43.90
   5  -3  -2 1031.40   44.90
   5   3   2  977.40   44.50
  -5  -3   2  936.71   45.30
   5   3   2  889.11   43.70
  -5   3  -2  970.70   45.20
   5   3   2 1009.80   45.20
  -5   3  -2 1042.40   45.10
  -5  -3   2  984.70   47.30
   5   3  -2  929.31   44.00
   5  -3   2  958.20   44.10
  -5   3   2  901.11   44.10
   5   3  -2  967.20   45.90
  -5  -3  -2  926.61   44.70
  -5  -3  -2  946.81   43.30
  -5  -3  -2  962.20   44.50
  -5  -3  -2 1005.70   44.50
   5  -3   2 1097.59   45.20
   5   3  -2  997.90   47.30
   5  -3   2 1006.70   44.80
  -5   3   2  998.70   47.70
  -5  -3  -2  989.60   45.70
   5   3  -2 1049.59   45.40
  -5   3   2  997.80   45.10
  -5   3   2 1006.70   45.40
   5   3  -2  996.40   45.90
   5  -3   2 1040.20   44.00
  -5  -3  -2  987.50   46.00
  -5   3   2  905.51   45.00
  -5   4  -2   44.00    4.00
   5  -4  -2   29.10    4.30
   5   4   2   35.30    4.10
   5   4   2   43.30    3.90
   5  -4  -2   37.90    3.60
  -5   4  -2   36.00    4.50
  -5  -4   2   46.50    5.40
  -5  -4   2   33.90    5.50
  -5   4  -2   36.60    3.70
   5   4   2   36.80    2.70
   5   4   2   45.20    4.90
  -5  -4   2   39.30    4.70
  -5   4  -2   33.30    4.00
   5  -4  -2   43.10    4.30
  -5  -4  -2   39.40    5.00
   5   4  -2   38.70    4.20
  -5  -4  -2   42.00    3.30
   5   4  -2   42.60    6.60
   5  -4   2   41.70    3.80
  -5   4   2   44.20    5.10
  -5   4   2   36.40    4.20
  -5  -4  -2   36.80    3.40
  -5  -4  -2   41.50    4.90
   5  -4   2   37.80    3.70
   5   4  -2   37.30    4.60
   5  -5  -2   58.29    5.70
  -5  -5   2   56.59    6.10
   5   5   2   52.79    4.70
   5   5   2   57.59    6.10
   5  -5  -2   57.29    5.40
  -5  -5   2   48.30    6.00
  -5   5  -2   55.19    5.00
   5   5   2   45.80    5.20
  -5   5  -2   65.19    6.00
  -5   5   2   54.69    4.80
   5   5  -2   56.39    6.90
   5  -5   2   65.29    5.00
  -5  -5  -2   57.69    4.20
  -5   5   2   60.69    4.60
   5  -5   2   57.39    4.90
   5   5  -2   49.40    3.80
  -5  -5  -2   56.89    6.40
   5   5  -2   54.69    5.60
   5  -5   2   56.99    5.50
  -5  -5  -2   70.39    6.30
  -5   5   2   64.49    6.40
  -5  -6   2  338.97   19.80
  -5   6  -2  295.07   16.50
   5   6   2  328.77   19.20
   5  -6  -2  325.37   17.90
  -5   6  -2  336.07   19.10
   5  -6  -2  317.17   18.50
   5   6   2  353.66   18.40
   5   6   2  327.57   17.30
  -5  -6   2  336.07   19.90
   5  -6   2  335.17   18.30
   5   6  -2  309.17   18.50
  -5   6   2  320.67   17.30
  -5  -6  -2  321.97   16.00
   5  -6   2  352.16   18.50
  -5  -6  -2  341.77   20.10
  -5  -6  -2  355.56   19.10
  -5   6   2  335.97   20.00
   5   7   2  331.47   19.40
   5  -7  -2  347.47   20.10
   5   7   2  344.87   20.00
   5  -7  -2  345.47   19.30
  -5   7  -2  360.66   20.90
   5   7   2  346.87   20.90
  -5  -7   2  331.37   21.10
   5  -7   2  348.37   19.60
   5  -7   2  356.46   18.50
  -5   7   2  367.26   21.90
  -5  -7  -2  356.06   19.50
   5   7  -2  373.96   20.60
  -5  -7  -2  350.16   21.60
   5   8   2   75.89    8.60
   5  -8   2   71.59    8.40
  -5   8   2   63.39    6.80
   5   8  -2   64.89    7.40
  -5   8   2   66.69   11.60
   6   0   2  548.55   26.30
   6   0  -2  585.44   26.60
  -6   0   2  525.35   25.50
  -6   0   2  565.24   29.80
   6   0  -2  550.74   25.90
  -6   0  -2  559.64   28.40
  -6   0  -2  521.95   26.40
  -6   0   2  560.34   25.90
   6   0   2  556.34   26.70
   6   0   2  548.55   26.20
  -6   0  -2  562.34   26.50
   6   0  -2  535.55   28.10
   6   0   2  589.44   26.70
   6   0  -2  559.44   26.00
   6   0   2  602.14   27.60
  -6   0   2  552.44   28.80
  -6   0  -2  564.94   26.20
   6   0   2  584.34   26.70
  -6  -1   2   16.00    4.90
   6   1   2   15.00    2.90
   6   1   2    8.60    2.40
   6   1   2   13.40    3.00
  -6  -1   2    5.30    2.40
   6  -1  -2    7.10    2.30
  -6   1  -2    6.00    1.70
  -6   1  -2   11.40    2.20
  -6  -1   2   11.50    1.90
   6  -1  -2   10.80    2.40
   6  -1  -2    7.90    2.00
  -6   1  -2   13.50    3.50
   6   1  -2   11.50    2.10
  -6  -1  -2    8.40    2.60
   6  -1   2    9.00    2.20
   6   1  -2   11.30    2.00
   6  -1   2   11.50    2.40
  -6   1   2    6.70    2.90
   6   1  -2    9.90    2.90
   6  -1   2   11.90    2.40
  -6   1   2   10.60    2.20
  -6   1   2   13.50    2.80
   6   1  -2   10.70    2.40
  -6   1   2   11.00    3.80
   6  -1   2   12.10    3.00
   6  -1   2   13.40    2.70
   6   1  -2    9.00    1.80
  -6  -1  -2   11.10    2.80
  -6  -1  -2   10.70    2.30
  -6  -1  -2   11.00    2.20
  -6  -1  -2   11.70    2.40
  -6   1   2    6.70    1.90
   6   1  -2    9.60    2.60
  -6  -2   2  198.08   13.80
   6   2   2  201.88   11.20
   6   2   2  213.18   12.20
   6  -2  -2  216.98   12.00
   6   2   2  215.98   11.10
  -6   2  -2  208.48   12.40
  -6  -2   2  191.58   14.10
   6   2   2  205.38   11.80
   6   2   2  218.58   14.00
   6  -2  -2  198.78   12.50
  -6   2  -2  222.08   12.30
  -6   2  -2  211.88   13.10
   6  -2  -2  215.58   12.00
   6   2  -2  210.18   11.80
  -6   2   2  223.58   14.80
   6   2  -2  220.08   11.80
  -6  -2  -2  214.18   12.70
  -6  -2  -2  217.48   13.80
   6   2  -2  193.48   10.10
  -6  -2  -2  215.08   11.10
  -6   2   2  221.78   13.50
   6   2  -2  206.88   10.90
   6   2  -2  203.58   13.90
  -6   2   2  213.78   10.20
  -6  -2  -2  189.78   11.30
   6  -2   2  219.48   11.70
  -6  -2  -2  210.38   11.60
   6  -2   2  208.58   11.90
   6  -2   2  219.38   12.30
  -6   2   2  210.58   12.20
   6   2  -2  201.18   10.30
   6  -3  -2    1.10    1.30
  -6   3  -2    5.20    1.80
  -6  -3   2    4.40    3.00
  -6  -3   2    4.30    2.90
  -6   3  -2    5.40    1.70
   6   3   2    6.60    2.80
   6  -3  -2    3.60    1.80
  -6   3  -2    2.30    1.90
   6   3   2    1.30    1.10
   6   3   2    4.50    1.90
  -6   3  -2    2.10    2.00
   6  -3  -2    6.00    2.10
   6   3  -2    5.90    2.60
   6  -3   2    2.20    1.40
  -6  -3  -2    7.30    3.10
  -6  -3  -2   -0.10    1.30
  -6  -3  -2    3.00    1.80
  -6  -3  -2    1.90    1.20
   6   3  -2    1.80    1.50
  -6  -3  -2    5.00    1.40
  -6  -3  -2    2.30    1.10
  -6   3   2    4.50    1.30
   6  -3   2    3.70    2.00
   6   3  -2    2.40    1.60
  -6   3   2    2.30    1.90
  -6   3   2    2.10    2.20
  -6   3   2    2.40    1.80
   6   3  -2    4.50    1.90
  -6   4  -2  279.17   15.50
   6   4   2  252.47   12.50
  -6   4  -2  246.18   14.90
   6  -4  -2  273.27   15.00
   6   4   2  245.18   13.60
  -6  -4   2  244.38   16.70
   6   4   2  293.07   15.90
   6   4   2  261.07   14.40
  -6  -4   2  247.98   15.50
   6  -4  -2  263.37   14.40
  -6  -4   2  259.07   16.70
  -6   4   2  270.67   17.80
  -6  -4  -2  257.17   12.90
  -6  -4  -2  274.87   18.00
   6   4  -2  231.48   14.10
  -6   4   2  227.38   14.60
  -6  -4  -2  270.17   16.00
  -6   4   2  255.67   15.50
   6   4  -2  245.08   16.60
  -6  -4  -2  248.38   14.80
   6  -4   2  273.87   13.30
  -6  -4  -2  244.18   15.70
   6  -4   2  278.07   14.00
   6  -5  -2   21.30    3.90
  -6   5  -2   19.50    3.30
   6  -5  -2   14.90    3.60
  -6  -5   2   25.10    5.40
  -6   5  -2   15.80    4.10
  -6   5  -2   18.60    3.60
   6   5  -2   21.70    2.90
  -6   5   2   18.40    3.80
   6   5  -2   21.10    3.00
   6  -5   2   17.90    3.50
   6   5  -2   19.70    4.10
   6  -5   2   23.60    5.00
  -6   5   2   17.80    3.80
  -6  -6   2   47.10    6.00
   6   6   2   36.10    3.90
  -6   6  -2   35.30    6.00
  -6  -6   2   36.60    6.70
   6  -6  -2   36.50    5.40
   6  -6  -2   40.90    6.50
   6   6   2   41.70    6.60
  -6   6  -2   25.90    4.60
   6   6   2   40.10    4.70
  -6   6  -2   31.40    3.80
  -6  -6  -2   37.90    6.90
   6  -6   2   44.80    4.50
  -6   6   2   26.70    4.80
   6  -6   2   32.00    5.20
   6   6  -2   22.20    4.80
  -6  -6  -2   37.10    6.90
   6   7   2    8.90    3.50
   6  -7  -2    4.80    2.10
   6   7   2    4.80    2.70
   6  -7  -2    3.40    2.60
  -6  -7   2    5.20    2.80
  -6   7  -2    3.30    2.50
  -6  -7   2    4.70    3.00
  -6  -7  -2    1.20    3.10
  -6   7   2    2.60    2.30
   6  -7   2    4.20    1.90
   6  -7   2    5.20    2.20
  -6  -7  -2    3.60    2.40
   6   7  -2    2.90    2.70
  -7   0   2  238.68   12.90
  -7   0   2  261.57   16.50
   7   0   2  260.77   14.20
  -7   0  -2  281.97   16.30
  -7   0  -2  256.17   13.80
   7   0   2  250.17   13.80
   7   0   2  248.28   13.60
   7   0  -2  259.17   14.00
   7   0  -2  229.58   13.00
  -7   0  -2  258.77   14.30
   7   0  -2  255.27   13.40
  -7   0  -2  265.17   16.10
   7   0   2  266.07   14.20
  -7   0   2  234.18   15.60
  -7   0   2  249.48   17.10
  -7   1  -2   89.79    8.00
  -7  -1   2   93.59    9.30
   7  -1  -2   99.39    6.90
   7  -1  -2   88.19    6.40
   7   1   2   85.79    6.10
  -7  -1   2   79.39    5.30
   7   1   2   92.89    6.80
   7  -1  -2   89.29    6.50
  -7   1  -2   92.09    6.70
   7   1   2   90.09    7.00
  -7   1  -2   84.49    6.10
  -7  -1   2   85.99    8.80
   7   1   2   85.89    6.80
   7   1   2   89.39    6.70
   7   1  -2   82.39    6.40
  -7   1   2   71.39    7.70
   7  -1   2   94.69    6.60
  -7  -1  -2   83.99    6.10
  -7   1   2   92.09    6.50
   7   1  -2   88.89    5.80
   7  -1   2   91.89    6.70
   7   1  -2   79.79    5.10
  -7   1   2   97.89    9.50
   7  -1   2   85.09    6.30
  -7  -1  -2   80.99    6.10
  -7  -1  -2   86.49    8.20
   7  -1   2   90.29    6.90
  -7  -1  -2   87.09    7.60
   7   1  -2   80.79    5.60
  -7  -2   2  197.28   14.20
  -7   2  -2  216.08   12.00
   7   2   2  190.68   10.60
   7  -2  -2  206.28   13.00
  -7   2  -2  181.98   10.80
  -7   2  -2  194.98   13.00
   7   2   2  189.78   11.40
   7  -2  -2  182.88   12.50
   7   2   2  187.68   11.60
  -7  -2  -2  198.58   10.60
  -7   2   2  196.98   16.50
   7   2  -2  174.68    9.70
   7  -2   2  204.18   11.40
   7   2  -2  189.98   10.00
  -7   2   2  170.78   12.70
  -7  -2  -2  181.88   10.90
  -7  -2  -2  189.38   12.50
  -7   2   2  200.78   11.80
   7   2  -2  205.78   11.30
   7   2  -2  173.98   11.20
   7   2  -2  175.18   10.10
  -7  -2  -2  221.98   14.30
   7   3   2   79.29    7.10
  -7   3  -2   85.69    7.20
   7  -3  -2   82.69    7.10
   7  -3  -2   80.69    6.70
   7   3   2   82.29    5.90
  -7   3  -2   81.59    7.60
   7   3   2   92.69    5.80
   7   3   2   98.19    7.00
  -7  -3   2   94.49    9.20
  -7  -3   2   74.19    8.40
   7   3  -2   72.29    6.00
  -7   3   2   90.79    7.50
  -7   3   2   81.19    7.50
   7   3  -2   82.29    5.00
  -7   3   2   85.49    9.10
  -7  -3  -2   93.49    5.70
   7   3  -2   80.89    7.50
   7   3  -2   81.99    4.90
   7  -3   2   83.69    6.50
  -7   3   2   82.19    5.20
  -7  -3  -2  103.99    7.70
   7  -3   2   75.49    6.90
  -7  -3  -2   89.39    8.30
   7   3  -2   89.69    7.10
   7  -4  -2  106.39    8.40
   7  -4  -2  118.29    8.40
   7   4   2  109.39    7.50
  -7   4  -2  114.49    8.80
  -7  -4   2  106.39   10.00
   7   4   2  116.69    9.00
  -7  -4   2  110.49   10.20
  -7   4  -2  109.99    8.80
   7   4   2  101.29    6.40
   7   4   2  108.89    7.90
  -7  -4  -2  104.99    6.40
   7   4  -2  106.29    6.90
  -7  -4  -2  110.99    9.60
   7   4  -2  104.79    8.10
   7  -4   2  107.69    7.60
  -7   4   2  117.39   11.20
  -7  -4  -2  113.99    8.20
  -7  -4  -2  115.99    9.30
   7   4  -2   89.59    7.50
  -7   4   2  100.19    6.90
  -7   4   2   92.69    8.40
   7  -4   2  122.09    8.90
  -7  -5   2   24.60    5.40
  -7   5  -2   23.30    4.20
  -7  -5   2   23.60    4.80
   7  -5  -2   22.60    4.40
   7   5   2   17.80    2.30
  -7  -5   2   22.40    4.70
   7   5   2   25.90    4.20
   7   5   2   24.60    3.80
   7  -5  -2   20.00    4.50
  -7   5  -2   28.70    5.50
   7   5   2   23.40    5.30
  -7  -5  -2   23.20    4.90
  -7   5   2   20.00    4.90
   7   5  -2   15.50    3.80
  -7   5   2   20.20    6.00
  -7   5   2   15.80    4.00
   7  -5   2   29.90    3.70
   7   5  -2   28.70    3.10
  -7  -5  -2   31.00    5.80
   7  -5   2   28.00    5.20
   7   6   2   29.70    4.30
  -7   6  -2   21.80    4.30
   7   6   2   21.30    3.90
   7  -6  -2   19.40    4.10
  -7  -6   2   17.70    4.60
   7   6   2   17.00    4.60
   7  -6  -2   22.40    4.70
  -7  -6   2   16.60    4.90
  -7   6  -2   19.50    3.40
   7   6  -2   22.20    3.00
   7   6  -2   17.10    2.50
  -7   6   2   14.20    4.20
  -7   6   2   14.90    3.10
  -7  -6  -2    9.20    3.30
  -7  -6  -2   21.00    1.80
   7  -6   2   31.30    4.80
   7  -6   2   21.00    4.60
  -7   6   2   15.00    4.60
   7   6  -2   13.10    4.10
  -7  -6  -2   19.50    4.70
  -7   7  -2   19.70    5.00
   7  -7  -2   24.10    4.40
   7  -7  -2   17.40    4.50
  -7  -7   2   15.60    4.30
   7   7   2    9.30    3.10
   7   7   2   25.90    6.50
  -7   7  -2   12.30    2.50
   7   7   2   11.20    3.30
  -7  -7   2   20.50    5.40
  -7  -7  -2   27.80    5.50
   7  -7   2   16.60    3.30
  -7   7   2   23.70    6.70
  -7   7   2   16.30    5.00
   7  -7   2   22.40    5.00
  -7  -7  -2   13.40    5.00
   7   7  -2   20.10    4.90
  -8   0  -2   54.69    5.20
   8   0  -2   62.79    5.20
   8   0   2   61.19    5.80
   8   0   2   54.09    6.00
  -8   0   2   61.69    5.00
  -8   0   2   68.19    7.90
  -8   0  -2   56.59    6.90
  -8   0   2   70.79   10.60
   8   0   2   68.59    6.00
  -8   0  -2   60.19    6.70
  -8   0  -2   58.39    4.90
   8   0  -2   55.89    5.60
   8   0   2   46.80    5.00
  -8   1  -2    9.10    2.40
   8   1   2   13.80    2.80
   8  -1  -2   10.10    2.80
   8   1   2    7.30    3.00
   8   1   2   10.90    2.90
  -8  -1   2    9.40    3.60
   8   1   2   14.50    3.60
  -8  -1   2   10.90    1.90
   8  -1  -2    9.00    2.60
  -8  -1   2   15.60    5.40
  -8  -1   2   12.40    2.20
  -8   1  -2   14.40    4.40
  -8   1  -2   12.30    2.90
   8  -1   2   10.30    3.00
  -8  -1  -2    7.40    3.30
   8  -1   2    8.80    2.70
   8   1  -2   14.50    3.40
  -8   1   2   13.50    3.20
   8  -1   2    8.40    2.40
  -8   1   2   10.10    3.70
  -8   1   2    9.90    4.40
  -8  -1  -2   12.00    3.80
   8   1  -2   10.20    2.30
  -8  -1  -2    9.90    2.10
   8  -1   2   11.40    2.60
   8   1  -2   13.00    2.60
   8   2   2   68.59    5.50
   8   2   2   80.29    6.70
  -8   2  -2   71.09    6.30
   8   2   2   78.99    5.60
  -8  -2   2   61.59   10.40
   8   2   2   73.09    6.30
   8  -2  -2   66.09    6.10
  -8  -2   2   78.89    8.80
   8  -2  -2   63.39    6.10
  -8   2  -2   60.29    7.00
   8   2   2   66.39    6.40
   8  -2  -2   54.69    5.60
  -8   2   2   63.29    5.90
   8  -2   2   71.19    6.50
  -8   2   2   73.49    8.80
   8   2  -2   64.59    5.00
   8  -2   2   70.39    6.20
  -8  -2  -2   66.69    7.50
   8   2  -2   62.49    4.60
  -8  -2  -2   72.69    5.40
   8   2  -2   60.09    5.40
  -8   2   2   69.29    7.70
  -8  -2  -2   66.19    7.00
   8   2  -2   69.19    6.20
   8   2  -2   62.49    4.70
  -8  -3   2   10.50    4.30
  -8  -3   2    8.50    4.30
   8  -3  -2    4.20    2.30
  -8   3  -2    3.80    2.30
   8   3   2   16.10    3.10
  -8   3  -2   11.30    3.50
   8  -3  -2    8.40    2.70
   8   3  -2    6.80    2.40
   8   3  -2    8.30    1.80
  -8   3   2    6.40    2.70
   8  -3   2    6.60    2.70
  -8   3   2    2.40    2.40
   8  -3   2    9.80    2.80
   8   3  -2    9.50    1.60
   8   3  -2    9.60    2.60
  -8   3   2    6.70    1.70
   8   3  -2    7.90    2.80
  -8   3   2    5.90    3.30
   8   4   2   34.70    3.70
   8  -4  -2   40.00    5.10
   8   4   2   35.30    5.70
   8  -4  -2   38.20    5.40
   8   4   2   43.60    4.80
   8   4   2   37.80    4.10
  -8  -4   2   39.00    7.70
  -8   4  -2   46.20    5.80
  -8   4  -2   48.90    5.60
  -8  -4   2   40.50    7.30
   8  -4   2   38.80    6.10
  -8   4   2   45.60    7.20
  -8   4   2   32.50    3.70
  -8   4   2   48.30    9.50
   8   4  -2   37.80    4.80
  -8   4   2   45.30    7.40
  -8  -4  -2   50.89    5.40
   8   4  -2   44.10    5.20
   8  -4   2   36.80    4.60
  -8  -4  -2   47.60    8.10
   8  -5  -2   31.30    5.30
  -8   5  -2   30.30    5.60
   8  -5  -2   42.10    6.20
   8   5   2   35.60    4.30
  -8  -5   2   48.40    8.50
  -8  -5   2   31.90    7.70
  -8   5  -2   36.30    6.20
   8   5   2   33.10    4.70
   8   5   2   27.70    3.20
   8   5   2   39.40    7.10
   8  -5   2   31.10    4.00
  -8   5   2   32.10    5.90
  -8  -5  -2   34.60    6.20
   8  -5   2   29.10    4.60
   8   5  -2   34.40    6.00
  -8   5   2   34.90    5.90
   8   5  -2   33.20    5.60
  -8  -5  -2   40.80    7.20
  -8   5   2   37.10    8.60
  -8  -5  -2   28.50    2.70
   8   6   2    8.30    2.40
  -8  -6   2   10.60    4.40
   8  -6  -2   12.40    3.80
   8   6   2   12.20    4.40
  -8   6  -2   12.20    3.60
   8  -6  -2    8.30    3.50
   8   6   2   15.70    3.20
  -8  -6   2    9.00    3.40
   8   6  -2   14.50    2.50
  -8   6   2   13.50    4.30
  -8   6   2   11.20    5.30
  -8  -6  -2   12.20    4.00
   8   6  -2   10.40    3.90
   8  -6   2    8.40    3.40
   8  -6   2   13.60    2.80
  -8  -6  -2   15.80    5.10
  -8   6   2   10.40    3.20
   8   6  -2   10.70    2.10
   9   0   2  445.56   22.50
  -9   0  -2  436.36   21.90
  -9   0  -2  447.96   25.60
  -9   0   2  419.16   25.60
   9   0   2  425.46   22.40
  -9   0  -2  431.36   25.20
   9   0  -2  438.06   21.60
   9   0   2  393.86   21.70
   9   0   2  376.96   21.20
   9   0  -2  452.05   22.60
  -9   0   2  416.96   21.20
  -9   0   2  406.46   26.30
   9   0  -2  411.86   21.50
   9   1   2  260.97   15.70
  -9   1  -2  262.77   15.50
  -9  -1   2  247.18   18.30
  -9   1  -2  262.27   18.00
   9  -1  -2  280.07   15.70
   9   1   2  262.27   15.40
   9   1   2  243.48   14.90
  -9   1  -2  269.67   18.70
  -9  -1   2  256.77   19.30
  -9  -1   2  257.57   13.60
   9  -1  -2  268.97   15.40
  -9   1   2  277.57   19.90
   9   1  -2  269.47   14.30
  -9  -1  -2  264.97   21.10
  -9  -1  -2  271.57   18.20
   9   1  -2  253.87   14.30
   9  -1   2  269.17   15.60
  -9   1   2  266.77   15.10
  -9   1   2  271.57   18.50
  -9  -1  -2  279.77   14.70
   9  -1   2  271.77   15.90
   9   1  -2  282.87   15.80
  -9   2  -2  161.08   12.60
  -9   2  -2  160.38   10.90
  -9  -2   2  149.49   13.10
   9   2   2  152.08   14.00
  -9  -2   2  149.99   13.40
   9   2   2  153.18   10.90
   9   2   2  166.18   10.50
   9   2   2  140.79    9.50
   9   2   2  141.19    9.60
   9  -2  -2  162.08   10.90
   9  -2  -2  160.78   10.80
  -9   2   2  135.69   10.20
   9   2  -2  143.29    8.90
  -9  -2  -2  154.18   13.00
   9   2  -2  156.08   10.60
  -9  -2  -2  151.48    9.30
  -9  -2  -2  169.48   12.30
   9   2  -2  142.29    8.60
   9  -2   2  159.58   11.10
   9   2  -2  138.79    9.30
   9   2  -2  152.28    8.90
   9  -2   2  162.28   10.70
  -9   2   2  153.68   12.70
  -9   2   2  169.28   14.50
  -9  -3   2   70.49    9.00
   9   3   2   82.99    7.30
   9  -3  -2   75.19    7.10
   9   3   2   76.29    7.50
   9  -3  -2   76.19    7.00
   9   3   2   77.79    6.40
  -9   3  -2   80.09    7.50
   9   3   2   70.99    6.60
  -9   3  -2   60.99    7.60
  -9  -3   2   73.19    9.20
   9   3  -2   77.79    7.20
  -9   3   2   69.39   11.60
   9   3  -2   65.79    5.80
   9   3  -2   66.69    4.80
   9  -3   2   72.69    7.20
  -9   3   2   67.39    8.10
  -9  -3  -2   69.89    8.60
   9   3  -2   73.59    5.80
  -9  -3  -2   78.09    7.80
   9  -3   2   74.09    6.80
  -9   3   2   71.19    7.00
  -9  -4   2  289.17   19.40
   9   4   2  236.48   15.70
   9  -4  -2  229.58   14.90
   9   4   2  262.57   16.50
  -9  -4   2  254.57   18.20
   9  -4  -2  275.17   16.10
  -9   4  -2  224.88   16.40
  -9   4  -2  257.97   16.00
   9   4   2  246.38   14.50
  -9   4   2  206.18   15.90
   9  -4   2  250.77   15.90
   9   4  -2  278.57   15.90
  -9  -4  -2  270.37   15.80
  -9  -4  -2  224.48   17.40
  -9   4   2  239.18   19.30
   9   4  -2  233.68   14.30
   9  -4   2  262.37   15.00
  -9   4   2  237.48   16.00
   9  -5  -2  209.98   13.80
   9   5   2  205.88   12.30
   9  -5  -2  212.18   14.60
  -9   5  -2  200.88   14.50
   9   5   2  202.58   14.60
   9   5   2  213.08   13.00
  -9   5  -2  212.48   14.80
  -9  -5   2  207.28   16.50
  -9  -5   2  208.68   15.60
  -9   5   2  208.18   14.80
  -9   5   2  190.88   14.20
   9   5  -2  191.28   13.20
  -9   5   2  213.48   18.10
   9   5  -2  216.08   14.20
   9  -5   2  232.58   13.60
   9  -5   2  224.68   14.80
  -9  -5  -2  216.88   16.40
 -10   0  -2    2.40    3.10
 -10   0   2    2.50    2.50
  10   0  -2    0.60    1.80
  10   0  -2    2.90    2.00
  10   0  -2    1.60    1.70
  10   0   2    0.50    2.00
 -10   0  -2    2.30    1.40
 -10   0   2    0.10    1.90
 -10   0  -2   -1.10    2.70
  10   0   2    1.90    2.10
 -10   0   2    0.30    0.90
 -10   1  -2    3.10    1.50
 -10   1  -2    2.60    3.30
 -10  -1   2    5.30    1.50
  10   1   2    1.10    1.90
  10   1   2    4.40    2.30
  10   1   2    6.60    2.30
  10   1   2    2.20    1.70
 -10   1  -2    4.90    3.50
 -10  -1   2    2.10    3.00
  10  -1  -2    0.50    1.60
 -10  -1   2    1.10    2.60
  10  -1  -2    2.20    2.20
 -10   1   2   11.40    4.30
 -10  -1  -2    4.20    3.70
  10   1  -2    3.20    1.50
 -10   1   2    5.70    1.90
  10  -1   2    2.60    2.40
 -10   1   2    9.40    3.70
  10  -1   2    2.80    2.20
  10   1  -2   -0.10    1.30
  10   1  -2    3.00    1.90
 -10  -1  -2    1.60    1.30
 -10  -1  -2    0.40    2.20
  10  -2  -2   33.40    5.50
  10  -2  -2   35.70    6.00
 -10   2  -2   37.80    5.80
 -10   2  -2   29.20    5.60
 -10  -2   2   21.00    6.10
  10   2   2   29.00    4.80
 -10  -2   2   26.60    6.30
 -10   2  -2   25.90    6.40
 -10   2   2   33.00    7.20
  10  -2   2   30.10    5.60
 -10   2   2   27.90    5.30
  10   2  -2   28.60    4.70
 -10  -2  -2   34.30    7.10
 -10  -2  -2   42.10    7.70
  10  -2   2   31.90    5.60
  10   2  -2   25.50    3.90
 -10   2   2   22.30    6.20
  10   3   2    9.70    3.80
 -10  -3   2   12.10    5.00
  10  -3  -2    9.30    3.80
  10   3   2    8.30    2.90
 -10   3  -2    9.80    3.60
  10   3   2    5.70    3.20
 -10   3  -2   11.10    3.50
  10   3   2   13.10    3.40
 -10  -3   2   15.20    5.70
  10  -3  -2    5.80    2.50
  10   3  -2    9.70    2.70
 -10  -3  -2   10.20    3.60
  10  -3   2    8.40    2.80
 -10   3   2    8.50    2.40
  10  -3   2    7.40    3.30
  10   3  -2    6.80    1.80
 -10  -3  -2    7.40    1.60
 -10   3   2   10.70    4.20
  10   3  -2   12.40    3.90
 -10   3   2    8.60    3.90
  10   3  -2    9.90    1.80
 -10  -3  -2   12.10    3.90
  10   4   2    0.90    2.40
  10  -4  -2    0.30    2.00
  10   4   2    1.20    2.30
  10  -4  -2    7.70    3.20
 -10  -4   2    4.90    2.90
 -10   4  -2    3.50    2.40
  10   4   2    4.40    2.90
 -10   4  -2    5.60    2.80
  10   4   2    0.30    2.10
 -10  -4   2    4.00    3.10
  10  -4   2    1.00    2.30
  10   4  -2    2.00    2.40
 -10  -4  -2    5.10    3.50
 -10   4   2   -0.80    2.90
 -10  -4  -2    9.40    3.30
 -10   4   2    3.40    2.30
 -10  -4  -2    2.90    1.50
  10  -4   2    2.30    2.20
 -10   4   2    2.30    2.20
  11   0   2   37.50    6.40
 -11   0   2   32.10    8.50
  11   0   2   36.60    5.80
  11   0  -2   42.60    5.20
 -11   0  -2   40.20    7.70
 -11   0  -2   33.50    8.00
  11   0   2   36.00    4.40
 -11   0   2   38.40    4.20
 -11   0  -2   44.80    4.90
 -11   0   2   30.30    7.10
  11   0  -2   31.50    5.90
  11   0  -2   31.90    5.10
 -11   1  -2   86.19   10.70
 -11  -1   2  104.39   11.90
 -11   1  -2   82.79   10.60
  11   1   2  110.69    9.10
  11  -1  -2  107.29    9.10
  11  -1  -2  114.39    9.00
  11   1   2  101.99    7.90
  11   1   2  101.99    9.10
 -11  -1   2  107.29   11.90
 -11   1   2   94.29    7.90
  11   1  -2  126.99    8.50
  11   1  -2  120.49    9.60
  11   1  -2   85.79    7.70
 -11  -1  -2   93.99    7.50
 -11   1   2  119.49   12.00
  11  -1   2  114.99    9.40
 -11   1   2   90.39   11.80
  11  -1   2  115.39    9.40
 -11  -1  -2   91.29    9.90
 -11  -1  -2  109.19   11.20
 -11   2  -2   -0.90    1.20
 -11   2  -2    4.20    3.20
  11  -2  -2    0.10    2.00
  11  -2  -2    0.70    1.70
 -11  -2   2    7.50    4.20
 -11  -2   2    4.30    3.30
 -11   2   2   -0.30    1.30
  11   2  -2   -1.20    1.70
  11  -2   2    0.20    2.10
  11   2  -2    0.30    1.50
 -11   2   2    4.10    3.30
  11  -2   2    2.40    1.90
  11   2  -2    1.70    2.20
 -11   2   2   -0.50    3.40
   0   0   3    0.80    0.50
   0   0  -3    1.70    0.90
   0   0  -3   -0.30    0.70
   0   0   3    0.50    0.90
   0   0  -3    5.30    2.10
   0   0   3    1.10    0.90
   0   0   3   -0.10    0.80
   0   0   3    0.70    0.80
   0   0  -3    0.50    1.00
   0   0   3    0.80    1.20
   0   0  -3    0.00    0.70
   0   0  -3    0.30    0.50
   0  -1   3  734.33   30.10
   0  -1  -3  671.23   30.60
   0   1  -3  686.23   31.60
   0  -1   3  700.23   30.50
   0  -1  -3  714.13   31.40
   0   1  -3  684.03   30.50
   0   1   3  711.13   30.60
   0  -1  -3  730.73   30.80
   0   1   3  706.03   31.00
   0   1   3  685.33   31.30
   0   1   3  653.23   31.20
   0   1  -3  683.73   30.60
   0  -1  -3  673.23   30.50
   0  -1   3  684.33   30.70
   0   1  -3  671.83   30.60
   0   1  -3  703.73   30.70
   0  -1  -3  665.63   30.90
   0  -1   3  734.93   30.70
   0   1  -3  731.63   32.50
   0  -1  -3  666.43   30.90
   0  -1  -3  727.43   31.40
   0   2   3   -0.50    1.20
   0   2  -3    0.50    0.60
   0  -2   3    1.40    0.60
   0  -2  -3    0.50    0.90
   0  -2  -3    2.70    1.20
   0   2   3    0.50    1.10
   0   2  -3   -0.10    0.60
   0   2  -3   -0.50    0.90
   0  -2  -3    0.20    0.60
   0   2   3    0.10    0.70
   0   2   3   -1.00    0.60
   0  -2  -3   -0.50    0.80
   0  -2  -3   -0.60    0.60
   0   2   3    0.60    1.10
   0  -2   3   -0.20    0.70
   0   2  -3    0.50    0.80
   0  -2   3    0.20    0.70
   0  -2   3    0.00    1.00
   0  -2   3   -0.10    0.80
   0  -2  -3    0.00    1.00
   0  -3  -3 1726.63   73.19
   0  -3  -3 1711.43   73.79
   0  -3  -3 1717.03   71.89
   0   3   3 1702.23   72.69
   0   3   3 1686.23   73.99
   0  -3   3 1594.34   73.69
   0   3  -3 1526.65   72.29
   0   3  -3 1619.64   72.39
   0   3   3 1755.92   73.39
   0  -3   3 1651.83   72.29
   0  -3   3 1681.83   72.09
   0  -3  -3 1642.44   72.89
   0   3  -3 1805.12   74.29
   0   3   3 1690.83   72.99
   0  -3  -3 1657.03   73.69
   0  -3   3 1670.63   74.19
   0   3   3 1753.42   73.29
   0  -3   3 1687.33   72.19
   0   3  -3 1573.74   71.39
   0   4  -3    0.60    0.50
   0   4   3   -0.20    0.70
   0  -4   3    0.10    0.60
   0  -4   3    1.30    0.80
   0   4  -3    0.30    0.80
   0  -4  -3    1.30    0.90
   0   4  -3    0.40    0.90
   0   4  -3    1.00    0.90
   0  -4   3    0.60    1.30
   0   4   3    5.60    2.30
   0  -4  -3    0.20    0.50
   0   4   3    0.20    0.80
   0  -4   3    0.30    1.30
   0   4  -3   -0.10    0.70
   0   4  -3   -0.10    0.90
   0  -4  -3    1.50    1.20
   0  -4  -3   -0.20    0.90
   0   4   3    0.30    1.20
   0   5  -3   32.20    3.30
   0   5  -3   31.30    3.50
   0   5  -3   27.10    3.00
   0  -5  -3   31.70    3.70
   0   5   3   38.00    4.20
   0  -5   3   29.60    4.70
   0  -5   3   34.60    3.00
   0  -5  -3   30.10    4.70
   0   5   3   34.20    4.40
   0  -5   3   27.80    2.70
   0  -5   3   26.20    2.60
   0   5  -3   28.20    2.70
   0   5   3   34.60    3.70
   0  -5   3   35.40    4.20
   0   6  -3    0.20    0.70
   0  -6   3   -0.60    0.60
   0   6   3    1.80    2.00
   0  -6   3    0.30    1.60
   0  -6   3    2.10    0.90
   0  -6  -3    1.40    1.90
   0  -6   3   -0.20    1.30
   0   6  -3   -0.60    0.70
   0   6  -3   -1.50    0.70
   0   6  -3   -0.20    0.80
   0  -6  -3   -0.30    1.20
   0   6  -3    0.50    1.30
   0   6   3    1.30    1.80
   0   6   3    1.20    1.60
   0   7  -3  331.07   16.70
   0  -7   3  354.56   18.00
   0   7   3  380.06   20.40
   0   7  -3  362.76   18.60
   0   7   3  372.16   20.80
   0   7  -3  331.57   17.30
   0  -7  -3  346.67   21.20
   0  -7  -3  364.06   19.20
   0   7  -3  359.86   19.30
   0  -7   3  373.46   21.10
   0  -8  -3    0.20    1.70
   0   8   3   -0.70    2.10
   0  -8   3    1.60    1.70
   0  -8  -3   -0.70    1.70
   0   8  -3   -2.90    1.20
   0   8   3    2.00    2.00
   0  -8   3   -3.00    1.40
   0   8  -3    0.20    1.60
  -1   0   3  108.39    5.10
   1   0  -3   98.09    5.10
  -1   0   3  100.19    5.30
  -1   0  -3  106.99    5.80
  -1   0  -3   96.99    5.60
   1   0   3  103.19    5.50
   1   0   3   92.99    5.70
  -1   0  -3   98.09    5.50
   1   0  -3  104.19    5.50
   1   0   3  100.19    5.60
  -1   0   3  102.09    5.10
   1   0  -3  102.69    7.00
   1   0  -3  100.29    5.10
  -1   0  -3  106.89    6.00
   1   0   3  106.39    4.90
   1   0  -3   92.59    5.60
  -1   0   3  102.39    7.00
   1   0  -3  100.69    5.60
  -1   0   3  103.69    5.70
   1   1   3   52.69    3.60
   1   1   3   52.49    3.30
  -1  -1   3   49.70    4.90
   1  -1  -3   49.80    3.80
   1   1   3   49.40    3.70
  -1  -1   3   46.10    2.60
   1  -1  -3   49.70    4.70
   1   1   3   50.99    4.10
   1  -1  -3   44.20    3.00
   1  -1  -3   44.80    3.40
  -1   1  -3   44.40    3.30
   1   1   3   48.90    3.20
  -1   1  -3   50.29    3.60
  -1  -1   3   49.50    3.00
  -1   1  -3   47.90    3.30
   1  -1  -3   41.60    3.10
   1   1   3   50.29    3.40
  -1  -1   3   50.59    4.00
  -1   1  -3   46.80    3.40
  -1   1   3   53.49    3.30
  -1  -1  -3   52.99    3.50
   1  -1   3   54.99    3.70
  -1  -1  -3   47.90    3.20
   1  -1   3   49.30    3.50
   1   1  -3   48.00    3.10
   1   1  -3   49.50    4.00
  -1   1   3   45.60    3.10
   1  -1   3   49.20    4.20
   1   1  -3   49.30    2.60
   1   1  -3   45.30    3.30
   1   1  -3   52.79    4.90
   1   1  -3   45.00    3.00
  -1  -1  -3   45.80    3.50
  -1  -1  -3   46.80    3.40
  -1  -1  -3   47.50    3.70
  -1  -1  -3   50.09    3.50
   1  -1   3   47.50    3.20
   1  -1   3   49.30    3.30
   1   1  -3   49.60    3.00
  -1   1   3   50.89    3.40
   1   1  -3   46.00    2.90
  -1  -2   3 1009.50   43.80
   1  -2  -3 1022.90   44.90
  -1   2  -3 1004.80   44.00
  -1   2  -3 1015.80   44.90
   1   2   3  999.80   44.50
   1   2   3 1007.60   44.40
  -1  -2   3 1051.99   44.10
  -1   2  -3  949.51   44.10
   1   2   3 1009.10   44.30
   1  -2  -3  989.50   44.00
   1  -2  -3 1031.70   44.40
   1   2   3  921.51   43.30
  -1  -2   3  931.11   44.70
  -1  -2   3  986.30   43.10
  -1   2  -3 1056.99   45.20
  -1  -2  -3 1007.90   43.30
  -1   2   3 1000.70   44.40
   1  -2   3 1009.00   44.00
  -1   2   3 1060.99   44.10
  -1  -2  -3 1020.00   44.90
   1   2  -3  952.40   43.70
  -1   2   3 1086.49   46.30
   1  -2   3  977.80   44.90
  -1   2   3  938.31   44.90
   1  -2   3  996.50   43.80
   1   2  -3 1027.80   44.10
   1  -2   3 1074.29   44.50
  -1  -2  -3  971.10   44.40
   1   2  -3  991.20   43.40
   1   2  -3 1054.39   45.50
  -1   2   3 1038.50   44.80
   1   2  -3  918.01   43.10
  -1   3  -3  670.83   30.40
  -1  -3   3  697.63   31.40
  -1   3  -3  701.63   32.00
   1   3   3  712.53   32.00
   1  -3  -3  681.13   31.20
   1  -3  -3  682.83   30.90
  -1  -3   3  672.83   30.20
  -1  -3   3  674.63   29.50
  -1  -3   3  677.83   31.80
   1   3   3  719.63   31.60
  -1   3  -3  652.83   29.40
  -1   3  -3  632.94   30.60
   1   3   3  681.33   30.90
   1  -3  -3  703.73   30.70
   1  -3  -3  687.63   31.70
  -1   3  -3  689.53   30.70
   1   3   3  706.83   31.20
   1   3   3  676.13   31.40
  -1   3   3  687.23   31.90
  -1   3   3  681.93   30.80
  -1  -3  -3  673.73   31.70
   1  -3   3  648.64   31.50
  -1   3   3  653.73   31.40
  -1   3   3  679.43   30.90
   1   3  -3  709.33   33.40
   1   3  -3  650.33   29.90
  -1  -3  -3  669.23   29.50
  -1  -3  -3  673.13   31.20
   1   3  -3  750.12   32.20
  -1   3   3  692.93   31.20
  -1  -3  -3  695.83   31.60
   1  -3   3  706.83   30.60
   1   3  -3  638.44   29.50
   1  -3   3  682.33   30.50
   1   3  -3  645.44   29.90
   1   3  -3  633.54   30.10
   1  -3   3  688.43   31.10
   1   3  -3  702.23   32.20
  -1  -3  -3  690.03   31.20
   1  -3   3  645.14   31.00
   1  -3   3  683.33   29.50
  -1   4  -3   29.40    2.30
  -1   4  -3   36.80    3.30
  -1  -4   3   33.30    3.90
  -1   4  -3   27.50    3.10
  -1   4  -3   30.40    2.90
   1  -4  -3   32.40    3.80
   1   4   3   31.40    3.70
  -1  -4   3   38.20    3.90
   1  -4  -3   33.20    3.50
  -1  -4   3   33.10    2.30
  -1  -4   3   28.30    2.70
  -1  -4   3   30.70    2.50
   1   4   3   33.30    3.30
   1   4   3   31.90    4.10
   1  -4  -3   25.20    3.20
   1  -4  -3   28.40    3.10
   1   4   3   39.00    3.50
   1   4  -3   37.30    4.70
  -1   4   3   34.40    3.30
  -1   4   3   36.60    3.60
   1   4  -3   31.70    2.70
   1  -4   3   37.20    4.10
  -1  -4  -3   35.10    3.60
  -1   4   3   35.70    3.60
  -1   4   3   34.40    4.00
   1  -4   3   33.90    2.40
   1   4  -3   30.90    2.40
   1  -4   3   28.80    2.80
   1   4  -3   35.20    2.90
  -1  -4  -3   30.20    3.80
  -1  -4  -3   35.80    3.50
   1   4  -3   35.10    3.60
   1  -4   3   29.30    3.60
   1   4  -3   36.10    5.40
   1  -4   3   34.50    2.80
   1  -4   3   32.80    3.00
  -1   5  -3  159.58    9.20
  -1   5  -3  167.48    9.80
  -1   5  -3  194.48   10.60
   1  -5  -3  179.28   10.40
   1   5   3  174.98   10.40
   1   5   3  186.68   11.50
   1  -5  -3  177.08   10.50
  -1  -5   3  179.68   11.20
  -1   5  -3  187.98    9.50
   1   5   3  172.68   10.90
  -1  -5   3  172.48    8.70
  -1  -5   3  185.08   11.50
   1  -5  -3  171.48   11.40
   1  -5  -3  179.28    8.70
  -1   5   3  170.38   10.40
  -1   5   3  181.98   10.70
   1  -5   3  173.18    9.70
   1   5  -3  181.78    9.00
   1   5  -3  165.98    9.30
   1  -5   3  168.98    9.20
   1   5  -3  173.08    9.60
   1   5  -3  187.28   12.50
   1   5  -3  162.08    8.80
  -1  -5  -3  167.88   11.40
  -1   5   3  180.08   11.40
   1  -5   3  174.98   11.10
  -1   5   3  175.18   10.70
   1  -5   3  159.08    9.50
  -1  -5  -3  171.58   10.20
   1  -5   3  174.28   10.90
   1  -6  -3  114.89    9.30
   1  -6  -3  114.19    8.10
  -1   6  -3  113.39    7.70
   1  -6  -3  110.79    5.70
  -1  -6   3  125.69   11.30
  -1   6  -3   97.09    6.40
  -1  -6   3  100.09    6.10
  -1   6  -3  106.29    6.50
  -1   6  -3  111.89    8.00
   1   6   3  132.89    9.40
  -1  -6   3  118.09    8.80
  -1   6  -3  111.89    6.80
   1   6   3  102.49    8.40
   1   6  -3  100.59    6.00
  -1   6   3  109.69    8.30
   1  -6   3  108.49    7.70
   1  -6   3  113.69    9.00
  -1  -6  -3  106.09    7.60
   1   6  -3  116.49    6.60
   1   6  -3  104.99    7.30
   1  -6   3  109.69    6.50
   1   6  -3  122.89    7.40
  -1   6   3  108.19    8.90
   1  -6   3  111.89    8.50
  -1  -6  -3  114.39    9.20
  -1   7  -3  457.95   22.80
  -1   7  -3  457.15   23.10
  -1  -7   3  484.25   26.90
  -1   7  -3  514.95   25.60
   1  -7  -3  479.85   25.00
   1   7   3  484.25   25.10
   1   7   3  528.75   26.40
   1  -7  -3  508.75   27.20
  -1   7  -3  478.65   24.60
   1   7  -3  458.65   23.10
  -1  -7  -3  520.05   24.90
   1  -7   3  485.65   26.70
  -1   7   3  500.75   25.90
   1   7  -3  494.55   24.70
   1  -7   3  471.45   22.60
  -1  -7  -3  499.75   27.40
   1   7  -3  485.75   23.10
   1   7  -3  489.45   23.90
  -1   7   3  535.35   27.10
   1  -7   3  489.45   23.80
   1  -8  -3    0.10    1.70
  -1   8  -3   -4.10    1.60
  -1  -8   3    1.00    2.50
   1  -8  -3    0.90    2.10
  -1   8  -3    0.70    1.90
   1   8   3   -3.30    1.50
   1   8   3    2.10    2.10
  -1  -8  -3   -1.70    1.30
   1  -8   3   -0.20    1.70
  -1   8   3   -3.40    1.50
   1   8  -3   -0.40    1.40
  -1   8   3    4.80    2.90
  -1  -8  -3    3.00    2.20
   1   8  -3    1.00    1.70
   1  -8   3   -0.50    1.00
  -2   0   3 2444.66  102.39
  -2   0   3 2353.06  104.19
   2   0   3 2350.56  103.09
  -2   0  -3 2429.86  102.99
   2   0   3 2498.75  102.69
   2   0   3 2497.65  102.49
   2   0   3 2408.06  103.39
  -2   0   3 2369.16  104.89
   2   0  -3 2210.08  102.29
   2   0  -3 2356.66  102.39
  -2   0   3 2329.77  103.49
  -2   0   3 2339.57  102.69
   2   0  -3 2460.95  104.89
   2   0  -3 2295.07  102.69
   2   0  -3 2528.85  104.39
  -2   0   3 2456.85  102.39
   2   0   3 2421.56  102.89
  -2   0  -3 2427.56  102.59
  -2   0  -3 2367.36  102.99
  -2   1  -3  104.99    6.20
  -2  -1   3  107.69    5.60
   2  -1  -3  110.79    7.40
   2   1   3  105.69    5.80
  -2  -1   3  100.39    8.70
  -2  -1   3  111.59    6.60
   2   1   3  108.79    6.60
  -2   1  -3  121.49    7.00
   2  -1  -3  117.09    6.30
  -2  -1   3  109.89    5.20
   2  -1  -3  113.09    7.10
   2  -1  -3  111.19    6.00
   2   1   3  111.39    6.30
   2  -1  -3  107.69    6.50
  -2   1  -3  102.39    6.00
   2  -1   3  110.09    6.20
   2   1  -3  116.69    6.70
  -2  -1  -3  113.39    6.70
  -2  -1  -3  111.99    6.40
   2   1  -3  117.59    6.70
  -2   1   3  108.09    6.00
  -2  -1  -3  108.69    6.20
  -2   1   3  109.79    5.40
  -2   1   3  115.19    6.20
   2   1  -3   99.29    5.50
   2  -1   3   98.29    6.70
  -2  -1  -3  110.79    6.20
   2   1  -3  114.59    7.40
   2   1  -3  104.39    5.40
   2  -1   3  108.39    6.90
  -2   1   3  107.49    7.60
   2   1  -3  113.89    8.10
  -2  -1  -3  109.59    5.80
   2  -1   3  112.69    5.60
   2  -1   3  112.79    6.50
   2   1  -3  108.69    5.60
   2  -1   3  107.09    6.10
   2  -2  -3    7.40    1.70
   2  -2  -3    8.10    2.00
  -2   2  -3    7.90    2.10
   2   2   3    9.00    1.50
   2  -2  -3    6.50    1.70
   2  -2  -3    9.40    2.40
  -2   2  -3    5.40    1.50
   2   2   3    6.20    1.90
   2   2   3   12.00    2.20
  -2   2  -3    8.30    1.80
  -2   2  -3    8.00    1.80
  -2  -2   3    9.90    1.90
  -2  -2   3    8.20    2.10
  -2  -2   3   10.30    2.90
   2   2   3    7.50    2.10
   2   2   3    7.30    1.40
  -2  -2  -3    5.20    1.30
   2   2  -3    5.60    2.10
  -2   2   3    8.90    1.60
  -2   2   3   11.90    2.60
  -2   2   3    6.60    1.40
   2   2  -3    7.20    1.80
   2  -2   3    7.10    1.10
  -2   2   3    8.20    2.80
   2  -2   3   13.00    2.50
   2   2  -3   10.30    1.40
   2  -2   3    8.70    1.80
  -2  -2  -3    8.50    2.00
   2  -2   3    8.90    1.70
   2   2  -3    6.90    1.60
  -2  -2  -3    4.50    1.40
   2   2  -3    5.10    1.90
   2  -2   3    8.30    2.20
  -2   2   3    7.90    1.50
   2  -3  -3   10.80    1.90
   2   3   3    8.60    2.30
  -2  -3   3   11.30    2.60
   2   3   3   11.80    2.90
  -2   3  -3    8.40    1.90
   2  -3  -3   11.50    2.50
   2  -3  -3   12.60    2.50
   2   3   3   10.60    2.10
  -2   3  -3    7.90    2.00
   2  -3  -3   10.30    2.10
  -2   3  -3   10.70    2.30
  -2  -3   3    8.90    2.40
   2   3   3   12.30    2.90
   2   3   3    9.70    1.30
  -2   3  -3    9.00    1.20
  -2   3  -3    8.90    1.70
   2   3   3   11.50    2.30
   2  -3   3    8.80    1.70
  -2  -3  -3    9.50    2.30
  -2  -3  -3    8.90    1.10
   2   3  -3   10.50    2.50
  -2  -3  -3   15.80    2.60
  -2  -3  -3   10.80    2.30
  -2   3   3    6.70    2.10
   2   3  -3   15.90    2.90
   2  -3   3   11.80    1.50
  -2  -3  -3   11.70    2.20
   2   3  -3   14.30    3.20
   2  -3   3   10.90    2.10
   2  -3   3    8.30    1.70
  -2   3   3   13.20    2.30
  -2   3   3    7.10    1.70
  -2   3   3    9.00    2.70
   2   3  -3   10.40    1.20
   2  -3   3    7.80    2.10
  -2   3   3   16.30    3.20
   2   3  -3   15.40    2.90
   2   4   3  730.23   33.90
  -2   4  -3  734.23   34.90
   2   4   3  750.72   35.10
   2   4   3  766.72   34.80
  -2   4  -3  756.02   32.50
  -2   4  -3  722.13   33.20
   2  -4  -3  691.03   34.40
  -2  -4   3  715.43   34.60
   2  -4  -3  736.73   32.60
   2   4   3  771.82   35.00
   2  -4  -3  734.43   33.80
   2  -4  -3  737.13   34.20
  -2  -4   3  730.63   34.60
   2   4   3  774.62   34.10
  -2   4  -3  744.43   33.90
  -2   4  -3  750.32   33.90
   2   4  -3  778.42   34.80
   2   4  -3  749.42   36.80
   2   4  -3  688.33   32.20
   2  -4   3  747.33   34.50
   2  -4   3  736.03   32.50
   2   4  -3  772.42   33.40
   2   4  -3  782.62   35.60
  -2   4   3  701.43   33.70
   2   4  -3  680.83   32.30
   2  -4   3  750.02   33.20
   2  -4   3  737.73   33.60
  -2  -4  -3  692.03   34.30
   2  -4   3  744.23   33.70
  -2  -4  -3  732.43   34.20
  -2  -4  -3  680.53   34.90
  -2   4   3  743.73   35.10
   2   4  -3  740.93   34.70
  -2   4   3  714.03   33.70
  -2   5  -3  104.29    6.90
  -2   5  -3  113.59    9.00
   2  -5  -3  116.29    6.60
   2  -5  -3  115.99    8.70
  -2  -5   3  122.69    8.80
   2   5   3  126.19    8.00
   2   5   3  128.39    9.00
   2   5   3  125.49    8.80
   2  -5  -3  120.29    7.90
   2  -5  -3  118.49    8.20
  -2   5  -3  124.69    8.20
  -2   5  -3  129.19    6.80
  -2   5  -3  116.19    7.80
  -2  -5   3  100.39    8.20
   2   5  -3  124.79    8.20
   2   5  -3  132.29   10.40
   2   5  -3  110.99    6.50
   2  -5   3  119.19    7.60
  -2  -5  -3  117.19    9.10
  -2   5   3  105.29    7.80
  -2   5   3  117.99    8.90
   2  -5   3  130.89    8.90
  -2  -5  -3  120.09    7.30
   2  -5   3  118.19    6.70
  -2   5   3  121.59    8.00
   2   5  -3  120.79    6.80
   2   5  -3  119.69    9.20
  -2  -5  -3  122.99    7.80
   2  -5   3  108.89    8.30
   2  -5   3  107.69    6.80
   2   5  -3  116.89    6.80
   2   5  -3  114.29    6.80
  -2   5   3  116.49    7.90
   2  -6  -3   79.99    6.50
  -2   6  -3   73.29    5.30
   2  -6  -3   77.49    6.70
  -2   6  -3   84.49    5.30
  -2   6  -3   90.99    7.10
  -2  -6   3   75.39    7.20
   2  -6  -3   74.29    4.60
   2   6   3   79.99    7.20
   2   6   3   73.09    6.20
   2   6   3   88.99    7.70
  -2   6  -3   69.39    6.00
   2  -6  -3   78.69    7.50
  -2  -6   3   77.49    7.20
  -2   6  -3   75.69    5.30
  -2  -6  -3   81.89    6.10
  -2   6   3   88.09    7.80
   2  -6   3   87.99    8.80
   2   6  -3   79.79    5.30
   2   6  -3   80.39    6.30
   2  -6   3   69.89    5.80
  -2  -6  -3   84.09    7.90
   2  -6   3   72.79    7.00
   2  -6   3   79.19    5.20
  -2   6   3   90.99    7.70
  -2  -6  -3   84.09    5.30
   2   6  -3   74.79    5.60
   2   6  -3   74.59    5.20
   2  -7  -3    9.20    2.70
  -2   7  -3    4.50    1.50
   2   7   3    7.90    3.30
   2  -7  -3    4.00    0.90
   2  -7  -3    0.80    1.90
   2   7   3    4.10    2.90
   2  -7  -3    8.70    2.80
  -2  -7   3    4.10    2.60
  -2   7  -3    4.30    1.60
   2   7   3    1.90    2.20
  -2   7  -3    2.80    2.30
  -2   7   3    4.20    2.30
   2  -7   3    7.20    3.00
   2  -7   3    3.00    1.10
  -2  -7  -3    7.50    3.60
   2  -7   3    4.60    1.80
   2   7  -3    1.40    1.20
  -2  -7  -3    2.80    1.70
   2   7  -3    3.20    1.80
   2   7  -3    2.50    1.90
   2   7  -3    6.70    1.80
  -2   7   3    5.00    2.70
   2  -8  -3   82.59    7.70
  -2  -8   3   93.59    9.20
  -2   8  -3  101.19    8.70
   2   8   3   89.89    9.00
   2  -8  -3   88.79    9.20
   2   8   3  101.79    9.30
   2  -8   3  107.99    5.50
   2   8  -3   90.09    6.80
   2   8  -3   89.09    7.30
   2  -8   3   84.39    8.90
  -2  -8  -3   97.69    9.90
  -2   8   3   90.99    9.20
  -2   8   3   82.19    8.30
  -2  -8  -3   92.69    7.20
   2  -8   3   92.49    7.10
   3   0  -3 6804.82  307.67
   3   0   3 7625.14  307.97
  -3   0   3 7428.76  307.77
  -3   0   3 6959.60  310.67
   3   0  -3 7256.17  309.57
   3   0  -3 7432.66  310.57
   3   0   3 7223.28  307.97
  -3  -1   3  106.59    8.70
  -3   1  -3  110.09    6.60
   3   1   3  113.89    7.30
   3  -1  -3  118.09    6.60
  -3   1  -3  116.49    7.10
   3   1   3  118.59    6.40
  -3   1  -3  125.19    7.00
   3  -1  -3  116.89    6.60
   3   1   3  118.79    7.20
   3   1   3  121.89    6.80
  -3   1  -3  124.49    7.00
   3  -1  -3  114.59    8.10
   3  -1  -3  121.59    8.40
  -3  -1   3  116.39    8.10
   3   1   3  125.69    7.00
  -3  -1   3  116.69    6.80
   3  -1  -3  113.69    6.80
   3  -1   3  116.29    6.60
   3   1  -3  110.89    5.90
   3   1  -3  109.09    5.70
  -3  -1  -3  125.09    7.00
  -3   1   3  118.49    7.10
   3  -1   3  118.89    7.40
  -3  -1  -3  114.09    6.80
   3   1  -3  114.29    6.80
   3  -1   3  123.19    7.20
   3  -1   3  115.69    6.70
   3  -1   3  128.59    6.50
  -3   1   3  115.99    6.50
   3   1  -3  117.89    7.00
  -3  -1  -3  114.89    7.10
  -3  -1  -3  126.89    6.90
  -3  -1  -3  120.09    7.00
  -3   1   3  116.49    6.60
   3   1  -3  111.19    8.50
   3   1  -3  111.19    6.20
  -3   1   3  110.29    7.60
   3  -1   3  114.19    6.90
   3   1  -3  127.09    8.10
  -3   1   3  113.39    8.50
  -3   2  -3    4.20    1.40
  -3   2  -3    3.70    1.20
  -3  -2   3    4.10    1.70
   3  -2  -3    5.40    1.50
   3  -2  -3    8.60    2.20
   3   2   3    7.60    2.10
  -3   2  -3    4.90    1.40
  -3  -2   3    6.00    1.60
   3  -2  -3    4.60    1.50
   3   2   3    7.90    2.30
  -3  -2   3    5.20    2.40
   3  -2  -3    4.00    1.40
  -3   2  -3    7.20    2.10
   3   2   3    7.60    1.90
   3   2   3   11.20    2.40
  -3  -2   3    2.60    1.90
   3  -2   3    5.40    1.30
   3   2  -3    4.20    1.50
  -3  -2  -3    4.40    1.40
   3  -2   3    4.50    1.20
  -3  -2  -3    3.80    1.10
   3  -2   3    6.30    1.60
  -3   2   3    5.00    1.90
   3   2  -3    3.70    2.50
   3   2  -3    7.20    1.90
   3  -2   3    2.30    1.30
  -3   2   3    5.40    1.60
  -3  -2  -3    5.00    1.50
   3   2  -3    4.80    1.90
  -3  -2  -3    5.20    1.30
  -3   2   3    4.90    1.10
  -3  -2  -3    2.30    1.30
   3   2  -3    6.20    1.30
  -3   2   3    3.50    1.10
   3  -2   3    5.70    1.90
  -3   2   3    2.60    2.20
  -3   3  -3   31.50    2.60
   3  -3  -3   33.20    3.10
   3   3   3   37.30    3.90
  -3  -3   3   40.10    3.80
   3  -3  -3   36.50    3.70
   3   3   3   38.70    3.50
  -3   3  -3   36.20    3.50
   3  -3  -3   31.70    3.40
  -3   3  -3   35.70    3.80
   3   3   3   30.30    2.50
  -3   3  -3   35.10    3.30
   3   3   3   36.10    4.10
  -3  -3   3   36.40    5.80
   3  -3  -3   35.10    3.60
  -3   3  -3   30.20    3.20
  -3  -3   3   35.50    4.40
  -3   3  -3   30.40    3.40
  -3  -3   3   31.30    3.80
   3   3   3   33.70    3.90
   3   3  -3   31.60    3.90
   3   3  -3   35.10    3.70
   3   3  -3   28.40    4.10
   3   3  -3   34.10    3.00
  -3  -3  -3   33.50    3.10
   3  -3   3   35.80    2.80
  -3  -3  -3   34.70    3.90
  -3   3   3   37.30    4.50
   3  -3   3   32.50    3.10
   3  -3   3   34.80    3.60
  -3  -3  -3   30.80    3.70
   3  -3   3   34.30    3.60
  -3   3   3   33.30    3.90
  -3   3   3   36.60    3.00
  -3  -3  -3   34.60    5.80
  -3  -3  -3   35.20    3.00
  -3   3   3   36.10    3.50
   3   3  -3   45.20    7.00
  -3  -3  -3   35.90    3.50
   3  -4  -3 2693.43  125.79
   3  -4  -3 2995.60  125.29
   3   4   3 3212.58  127.49
   3   4   3 2910.01  125.39
   3  -4  -3 3050.19  125.89
   3   4   3 2954.40  126.29
  -3  -4   3 2940.81  127.29
  -3  -4   3 2873.41  125.99
  -3   4  -3 2868.21  125.49
  -3   4  -3 2884.21  123.89
   3   4   3 2933.61  126.29
   3   4   3 2978.20  126.89
  -3   4  -3 2908.81  126.19
  -3   4  -3 2898.01  125.49
  -3  -4   3 2843.42  126.19
   3  -4  -3 2890.61  124.29
  -3   4  -3 2946.91  124.89
  -3  -4  -3 2903.21  126.59
  -3   4   3 2993.70  126.59
   3  -4   3 2857.51  125.19
  -3  -4  -3 2759.02  125.29
   3  -4   3 2766.12  125.19
  -3   4   3 2808.72  125.09
  -3  -4  -3 2917.11  125.49
   3   4  -3 2817.12  126.29
   3   4  -3 2853.11  126.29
   3  -4   3 2942.21  123.89
   3   4  -3 2994.20  133.19
  -3   4   3 2707.33  125.39
  -3   4   3 2872.41  124.79
   3  -4   3 2762.22  125.49
   3   4  -3 3009.60  127.09
   3   4  -3 2940.01  123.99
  -3  -4  -3 2832.32  124.69
  -3   4   3 2752.22  127.19
  -3   5  -3   81.99    5.20
   3  -5  -3   79.09    5.30
   3  -5  -3   81.19    6.70
  -3   5  -3   73.29    6.20
  -3   5  -3   81.99    5.60
  -3   5  -3   79.99    8.80
   3   5   3   82.19    6.10
   3   5   3   95.69    7.50
  -3  -5   3   75.19    7.00
  -3  -5   3   86.09    7.20
  -3   5  -3   76.89    6.70
   3  -5  -3   82.89    6.30
  -3  -5  -3   77.19    6.10
   3  -5   3   75.19    6.40
   3   5  -3   75.99    4.80
   3   5  -3   85.29    6.70
   3   5  -3   80.39    4.60
  -3  -5  -3   77.89    7.20
   3   5  -3   73.69    4.80
   3  -5   3   85.49    5.30
   3   5  -3   81.19    5.40
   3   5  -3   81.19    8.10
   3  -5   3   72.09    6.10
  -3   5   3   84.49    7.40
  -3   5   3   77.89    6.60
  -3  -5  -3   85.89    6.70
   3  -5   3   75.89    5.40
  -3   5   3   79.39    6.00
  -3  -6   3   60.69    6.20
  -3   6  -3   54.99    4.70
   3  -6  -3   55.49    5.50
   3   6   3   61.19    6.50
   3  -6  -3   63.99    6.50
  -3   6  -3   55.49    5.70
   3  -6  -3   64.79    5.70
   3   6   3   44.70    4.80
  -3   6  -3   51.39    5.00
   3  -6  -3   52.59    3.90
   3   6   3   65.29    6.50
  -3   6  -3   49.70    4.20
   3  -6   3   58.39    6.10
   3  -6   3   47.50    4.20
  -3  -6  -3   61.19    6.60
  -3  -6  -3   53.19    4.70
   3   6  -3   48.80    3.90
   3  -6   3   48.00    4.80
   3   6  -3   51.89    4.30
   3  -6   3   54.59    4.30
   3   6  -3   52.79    4.20
  -3   6   3   56.79    6.60
  -3  -6  -3   53.49    4.60
   3   6  -3   50.69    3.80
   3   6  -3   53.09    6.30
   3   7   3   -2.10    1.50
  -3   7  -3    1.10    2.10
   3  -7  -3   -0.80    0.80
   3  -7  -3    0.20    1.20
   3  -7  -3    1.00    1.80
   3  -7  -3    1.00    1.10
   3   7   3    2.10    2.30
  -3  -7   3    3.10    2.40
   3  -7   3    0.70    1.50
  -3   7   3    0.40    1.90
  -3   7   3    0.30    2.00
  -3  -7  -3   -0.70    1.00
   3  -7   3    1.80    1.30
   3   7  -3    0.60    1.30
  -3  -7  -3    2.00    2.00
   3   7  -3   -1.90    1.40
   3  -7   3    0.60    0.80
   3   7  -3   -1.20    0.90
   3  -8  -3  214.48   13.50
   3  -8  -3  216.68   15.70
  -3  -8   3  225.38   15.50
   3   8   3  179.58   13.40
   3  -8  -3  212.48   13.90
   3   8   3  219.08   15.10
   3  -8  -3  219.58   10.50
  -3   8  -3  223.88   14.70
   3   8   3  248.28   15.40
  -3   8   3  218.48   15.60
   3  -8   3  223.58   15.60
   3   8  -3  207.18   11.70
  -3  -8  -3  205.88   12.10
  -3   8   3  228.58   14.40
  -3  -8  -3  192.48   15.20
   3  -8   3  201.18   12.90
   3   8  -3  207.18   14.50
   3   8  -3  201.18   12.20
  -4   0  -3  945.91   42.00
   4   0   3  967.80   42.20
   4   0   3  958.50   42.80
  -4   0   3  920.91   41.80
   4   0  -3  933.31   43.80
  -4   0   3  952.00   41.40
  -4   0   3  911.01   44.00
  -4   0   3  929.61   45.20
  -4   0   3  901.11   41.80
  -4   0   3  913.21   41.30
   4   0   3  977.20   42.60
   4   0   3 1005.40   42.50
  -4   0  -3  926.01   42.60
   4   0  -3  938.81   44.70
  -4   0  -3  939.11   42.30
   4   0  -3  937.11   41.60
  -4   0  -3  990.50   42.40
   4   0   3  981.60   42.00
   4   0  -3  948.71   42.00
   4   1   3    6.50    1.80
   4  -1  -3    2.60    1.60
  -4  -1   3    4.10    2.10
   4  -1  -3    4.00    1.30
   4   1   3    5.20    1.90
  -4  -1   3    4.60    0.80
  -4  -1   3    4.10    1.30
  -4  -1   3    2.40    2.30
  -4   1  -3    4.80    1.40
  -4   1  -3    8.20    1.80
   4  -1  -3    5.40    1.60
  -4   1  -3    9.70    2.50
   4  -1  -3    6.80    1.70
  -4  -1   3    3.70    0.90
   4   1   3    4.40    1.70
   4   1   3    5.00    1.40
   4   1   3    5.30    1.40
  -4   1  -3    3.80    1.50
   4  -1   3    5.80    1.60
   4  -1   3    6.10    1.70
  -4   1   3    3.20    1.10
  -4   1   3    4.70    2.70
  -4   1   3    2.80    1.10
   4   1  -3    4.20    1.00
   4   1  -3    7.30    2.40
  -4  -1  -3    3.70    1.40
   4   1  -3    4.50    2.20
   4   1  -3    5.70    1.80
  -4   1   3    3.10    1.40
   4  -1   3    3.60    1.70
  -4  -1  -3    4.30    1.40
   4  -1   3    2.40    1.40
   4   1  -3    5.70    1.50
  -4   1   3    4.50    2.00
  -4  -1  -3    4.80    1.70
   4   1  -3    4.60    1.00
   4  -1   3    6.00    2.00
   4  -1   3    3.40    1.30
  -4  -1  -3    6.60    1.70
   4   1  -3    4.50    1.40
   4  -2  -3   64.29    4.70
  -4  -2   3   51.49    6.10
  -4   2  -3   55.29    4.50
  -4   2  -3   56.29    4.70
  -4   2  -3   59.89    4.80
   4  -2  -3   53.69    4.50
  -4  -2   3   58.69    5.90
  -4  -2   3   61.49    4.60
   4  -2  -3   64.59    5.20
   4   2   3   60.89    5.10
   4   2   3   58.99    5.10
   4   2   3   60.79    5.10
   4   2   3   62.39    4.50
   4  -2  -3   51.39    4.30
  -4   2  -3   57.89    4.50
   4  -2   3   61.19    4.10
  -4  -2  -3   56.59    4.70
   4   2  -3   63.69    4.10
   4  -2   3   56.79    4.30
  -4   2   3   54.69    6.10
   4  -2   3   58.29    4.50
  -4  -2  -3   55.19    4.60
   4   2  -3   70.09    5.20
   4   2  -3   60.29    5.50
   4  -2   3   56.39    4.60
  -4  -2  -3   51.39    5.10
   4  -2   3   49.30    4.60
  -4   2   3   49.90    4.20
  -4   2   3   63.29    5.10
  -4   2   3   55.89    3.40
   4   2  -3   63.99    6.40
  -4   2   3   56.99    5.30
  -4  -2  -3   62.39    4.40
   4   2  -3   66.59    5.00
  -4  -2  -3   63.09    4.00
   4   2  -3   51.19    4.00
  -4  -2  -3   65.09    4.20
  -4   2   3   52.79    4.30
  -4  -2  -3   59.79    4.90
  -4  -3   3    3.90    1.70
   4   3   3   -0.10    1.00
   4   3   3   -0.30    1.60
  -4   3  -3   -0.20    0.90
   4  -3  -3    2.40    1.40
  -4   3  -3    1.70    1.20
   4  -3  -3    3.00    1.80
   4   3   3    2.40    1.50
  -4  -3   3   -0.60    1.20
  -4  -3   3    9.80    4.10
  -4  -3   3    1.20    1.60
  -4   3  -3    3.50    1.20
   4   3   3    1.60    1.30
   4  -3  -3    0.40    1.10
   4   3   3    0.60    0.70
  -4   3  -3   -0.10    1.10
   4  -3  -3    0.40    1.00
   4   3  -3    2.10    1.60
   4  -3   3    0.40    1.10
  -4   3   3    0.50    1.60
   4  -3   3    1.20    1.10
  -4   3   3    2.00    2.00
   4   3  -3    1.90    1.30
  -4  -3  -3    1.10    1.10
  -4  -3  -3    1.50    0.80
  -4  -3  -3    0.60    1.20
  -4  -3  -3    3.00    1.30
  -4   3   3    2.70    1.30
  -4   3   3    1.40    1.00
   4  -3   3   -0.10    0.60
  -4  -3  -3    1.70    1.40
   4   3  -3    2.10    2.40
  -4  -3  -3    1.20    1.40
   4  -3   3    0.90    1.30
   4  -3   3    0.80    1.30
   4   3  -3    0.10    1.20
   4   3  -3    2.60    1.50
  -4   3   3   -0.10    0.90
  -4   4  -3  230.18   12.90
  -4   4  -3  225.18   11.60
   4   4   3  238.88   13.40
  -4   4  -3  217.18   13.00
  -4  -4   3  217.58   14.10
  -4   4  -3  232.58   12.40
   4  -4  -3  229.98   12.00
   4   4   3  240.78   13.60
  -4  -4   3  229.48   13.10
  -4   4  -3  215.78   12.70
   4  -4  -3  225.78   12.50
   4  -4  -3  221.78   12.80
  -4  -4   3  238.78   13.60
   4   4   3  240.98   13.20
   4   4  -3  232.98   15.30
  -4  -4  -3  223.68   11.80
   4  -4   3  233.58   12.90
   4   4  -3  219.98   13.50
  -4  -4  -3  214.38   13.50
  -4   4   3  223.18   11.50
   4   4  -3  221.68   13.50
   4  -4   3  207.28   11.80
  -4  -4  -3  231.88   13.20
  -4   4   3  204.28   13.40
   4  -4   3  197.58   12.20
  -4   4   3  239.28   15.00
   4   4  -3  221.38   11.50
   4   4  -3  229.48   12.50
  -4  -4  -3  216.68   12.20
   4  -4   3  223.78   11.50
   4  -5  -3   14.60    2.90
  -4   5  -3   21.50    4.00
   4   5   3   20.30    3.60
   4  -5  -3   12.60    3.50
  -4   5  -3   20.40    3.60
   4   5   3   25.20    6.80
   4   5   3   20.00    4.50
   4  -5  -3   21.40    3.00
  -4   5  -3   10.20    2.70
  -4  -5   3   17.30    4.00
  -4   5  -3   17.10    3.20
  -4   5  -3   18.30    3.20
   4   5  -3   10.50    2.70
  -4   5   3   13.50    2.50
   4   5  -3   14.20    3.30
  -4  -5  -3   17.50    2.90
   4  -5   3   13.50    3.00
  -4  -5  -3   19.80    3.70
   4  -5   3   15.30    2.70
   4   5  -3   12.30    2.10
   4  -5   3   10.20    2.50
  -4  -5  -3   14.20    4.10
  -4   5   3   20.60    5.20
  -4   5   3   14.80    2.90
   4  -6  -3    5.90    2.60
  -4   6  -3    8.20    2.00
  -4   6  -3    6.00    1.80
   4  -6  -3    6.40    1.40
   4   6   3    7.30    3.10
   4   6   3    9.30    3.00
  -4   6  -3    7.40    2.10
   4   6   3    3.20    2.10
  -4  -6   3    6.50    2.70
  -4   6  -3    9.60    3.30
   4  -6  -3    9.60    2.60
  -4   6   3    6.20    3.00
  -4  -6  -3    7.90    2.00
   4   6  -3   11.10    3.50
   4  -6   3    6.60    1.90
   4   6  -3    8.70    1.70
   4   6  -3    6.00    2.40
  -4  -6  -3   11.10    2.80
  -4   6   3    9.50    2.30
   4  -6   3    8.40    2.20
  -4  -6  -3   11.40    3.70
   4  -6   3    8.50    2.60
   4   7   3    5.40    3.30
   4  -7  -3    6.70    2.90
  -4   7  -3    4.80    2.40
   4   7   3    5.40    2.10
  -4  -7   3    5.20    2.80
   4  -7  -3    3.30    2.20
   4   7   3    5.50    2.40
   4  -7  -3    6.90    3.50
   4   7  -3    5.50    2.60
  -4   7   3    3.30    2.50
   4  -7   3    4.90    1.60
  -4  -7  -3    7.40    1.70
  -4   7   3    2.60    2.10
   4  -7   3    4.00    2.50
   4  -7   3    6.80    2.30
  -4  -7  -3    5.90    2.40
   4   7  -3    4.20    1.50
  -4  -7  -3    5.60    2.50
  -4  -8   3    9.80    3.70
   4   8   3   15.00    4.00
   4  -8  -3   11.80    4.50
   4  -8  -3   12.60    3.20
   4   8   3   11.90    4.90
   4  -8  -3    9.90    3.40
  -4   8  -3   17.90    5.20
  -4   8   3    9.80    3.40
  -4  -8  -3   18.40    5.60
  -4   8   3    8.90    3.70
   4  -8   3   17.70    5.20
  -4   8   3    4.60    3.20
   4  -8   3   11.80    2.30
   4   8  -3   14.00    2.70
   4   8  -3   13.20    2.40
   4  -8   3   11.10    3.00
  -4  -8  -3   11.30    2.30
   4   8  -3   23.80    4.90
  -5   0   3   32.60    2.70
  -5   0  -3   32.80    3.40
  -5   0   3   33.60    3.10
  -5   0  -3   36.20    4.10
  -5   0   3   33.60    5.80
   5   0   3   35.80    3.40
   5   0  -3   39.60    3.20
   5   0   3   35.80    3.90
  -5   0  -3   36.40    3.40
   5   0   3   35.30    3.80
   5   0   3   38.40    3.30
   5   0  -3   31.20    3.20
  -5   0   3   34.30    3.20
   5   0  -3   29.90    2.90
   5   0  -3   36.70    6.90
   5   0   3   38.50    3.60
  -5   0   3   37.30    5.90
  -5   0  -3   40.50    4.60
  -5   0  -3   37.50    3.50
  -5  -1   3    1.30    0.60
  -5   1  -3    2.00    1.50
   5  -1  -3    2.90    1.60
   5   1   3    2.30    1.80
  -5  -1   3    0.40    1.50
   5   1   3    2.90    1.00
   5  -1  -3    1.30    1.20
  -5  -1   3    1.80    1.10
  -5   1  -3    1.70    1.40
   5  -1  -3    0.80    0.90
  -5   1  -3    2.40    1.40
   5   1   3    0.80    0.90
  -5  -1   3   -0.70    1.70
   5   1   3   -0.60    1.20
   5  -1  -3    0.60    1.10
   5   1   3    2.20    1.10
  -5   1  -3    0.40    1.00
   5  -1   3    2.30    1.20
   5  -1   3    1.00    1.00
  -5   1   3    3.90    1.30
   5   1  -3    2.30    1.60
   5   1  -3    1.30    0.60
  -5  -1  -3    2.30    1.50
   5  -1   3    1.70    1.40
  -5   1   3   -0.30    1.20
  -5   1   3    0.50    1.10
  -5  -1  -3    1.80    1.10
   5   1  -3   -2.30    2.10
   5  -1   3    2.70    1.90
  -5   1   3   -0.90    2.20
   5   1  -3    1.00    0.80
  -5  -1  -3    0.70    1.30
   5   1  -3   -0.10    1.00
  -5  -1  -3    0.90    1.00
  -5  -1  -3    1.00    0.90
   5   1  -3    1.40    1.00
   5   1  -3    0.30    0.90
  -5   1   3    1.00    0.90
   5  -1   3   -0.10    0.90
   5  -2  -3 1839.42   78.69
   5  -2  -3 1828.52   79.99
  -5   2  -3 1881.11   78.69
  -5   2  -3 1788.22   79.09
   5   2   3 1817.62   79.59
  -5  -2   3 1819.12   78.29
  -5   2  -3 1693.53   78.99
   5   2   3 1813.92   79.19
   5   2   3 1762.72   79.19
   5  -2  -3 1736.53   78.69
   5   2   3 1866.11   77.69
   5  -2  -3 1754.22   78.39
  -5  -2   3 1814.32   81.39
  -5   2  -3 1857.41   79.79
  -5  -2   3 1808.52   82.39
   5   2  -3 1812.72   78.19
  -5  -2  -3 1801.92   79.39
   5  -2   3 1759.52   78.39
  -5  -2  -3 1774.32   78.79
  -5  -2  -3 1791.22   77.79
  -5   2   3 1634.24   78.09
   5   2  -3 1861.71   78.99
   5   2  -3 1748.13   76.49
   5   2  -3 1719.93   76.49
  -5  -2  -3 1836.72   80.39
   5   2  -3 1841.72   82.29
   5  -2   3 1857.51   78.49
  -5   2   3 1794.12   79.19
   5  -2   3 1830.12   78.09
   5   2  -3 1727.63   80.39
  -5  -2  -3 1756.92   78.69
   5   2  -3 1821.72   79.69
  -5   2   3 1703.23   78.29
  -5   2   3 1753.42   80.19
   5  -2   3 1809.12   78.79
  -5  -2  -3 1824.22   78.59
  -5  -2  -3 1792.52   78.09
   5   2  -3 1682.53   77.29
  -5   2   3 1826.52   82.09
   5  -2   3 1813.42   79.09
  -5   3  -3  148.39    9.90
   5  -3  -3  150.98    9.60
   5   3   3  148.29   10.30
  -5  -3   3  151.08   12.00
   5  -3  -3  161.58    9.80
   5   3   3  151.58   10.10
  -5   3  -3  164.88    9.60
  -5  -3   3  148.19    9.90
  -5   3  -3  143.09    9.60
  -5  -3   3  145.79   11.20
   5  -3  -3  146.19    9.70
   5   3   3  148.29    8.10
  -5   3  -3  145.69    9.30
   5   3   3  155.58   10.00
   5  -3  -3  161.98    9.50
  -5  -3   3  146.69    9.30
   5   3   3  162.28    9.40
  -5   3  -3  166.18    9.90
   5  -3   3  156.28    8.70
   5  -3   3  162.08    9.90
   5   3  -3  146.69   10.40
   5   3  -3  156.58   10.30
  -5  -3  -3  143.39    9.40
  -5  -3  -3  155.88   10.60
  -5  -3  -3  165.38    8.90
   5   3  -3  160.48   10.20
  -5  -3  -3  150.28    9.20
   5  -3   3  162.38    9.20
  -5  -3  -3  148.09   10.10
   5   3  -3  152.58   11.90
  -5   3   3  164.08   10.30
  -5   3   3  148.59   10.20
   5   3  -3  154.28    9.00
  -5   3   3  148.19   11.70
   5   3  -3  156.48    8.90
   5  -4  -3   35.70    3.60
  -5   4  -3   31.60    5.00
   5   4   3   29.90    4.60
   5   4   3   28.00    2.30
  -5  -4   3   24.90    5.40
   5   4   3   35.00    5.30
  -5   4  -3   23.80    2.80
  -5  -4   3   35.50    4.30
  -5  -4   3   31.70    6.20
  -5   4  -3   25.10    4.30
  -5   4  -3   25.10    3.60
   5  -4  -3   24.30    4.20
  -5   4   3   32.60    5.90
   5   4  -3   24.10    3.70
  -5  -4  -3   31.70    5.00
   5  -4   3   30.10    3.50
   5   4  -3   25.70    2.90
  -5   4   3   24.60    4.40
   5  -4   3   28.00    4.10
  -5  -4  -3   29.20    5.20
   5  -4   3   27.20    3.00
  -5   4   3   26.70    4.40
   5   4  -3   33.80    6.90
  -5  -4  -3   32.10    3.10
  -5   5  -3   49.90    4.50
  -5   5  -3   59.59    6.00
  -5   5  -3   51.19    6.10
  -5  -5   3   56.29    6.80
  -5  -5   3   58.59    6.10
   5   5   3   66.69    5.50
   5  -5  -3   58.69    5.60
   5  -5  -3   62.19    6.00
   5   5   3   64.59    6.30
  -5   5  -3   63.19    5.60
   5   5   3   67.69    6.70
  -5   5  -3   54.99    5.20
   5  -5   3   48.60    5.00
   5  -5   3   57.79    5.60
   5   5  -3   57.49    4.40
   5   5  -3   56.99    5.40
  -5   5   3   62.29    6.50
  -5   5   3   62.69    7.40
  -5   5   3   65.69    4.60
  -5  -5  -3   55.89    6.20
   5  -5   3   65.39    5.00
  -5  -5  -3   58.59    4.50
  -5  -5  -3   63.09    6.00
   5  -6  -3  341.87   18.70
  -5  -6   3  355.06   20.40
   5  -6  -3  348.47   19.30
  -5   6  -3  311.97   17.40
   5   6   3  368.26   18.60
   5   6   3  343.57   19.20
  -5   6  -3  346.37   19.50
   5   6   3  378.26   20.30
  -5   6   3  355.56   20.70
  -5   6   3  327.17   21.80
   5   6  -3  330.27   18.90
  -5  -6  -3  357.56   20.70
  -5  -6  -3  318.57   19.90
  -5   6   3  327.97   17.50
  -5   6   3  308.77   21.20
   5  -6   3  313.87   18.00
   5  -6   3  354.06   19.10
  -5  -6  -3  356.16   19.30
   5  -6   3  349.07   17.40
   5   6  -3  316.27   16.00
  -5   7  -3  152.48   11.40
   5   7   3  137.69    9.70
   5   7   3  157.78   11.80
   5   7   3  155.88   11.20
   5  -7  -3  138.39   10.70
  -5  -7   3  153.98   12.00
   5  -7  -3  144.09   10.40
  -5   7   3  147.89   12.20
   5   7  -3  135.99   10.80
   5  -7   3  135.39   11.20
  -5   7   3  124.39   12.20
   5  -7   3  139.19   10.40
  -5  -7  -3  150.08   12.00
   5  -7   3  150.88    9.20
  -5  -7  -3  127.89    8.40
  -5  -7  -3  147.29   10.20
  -5   7   3  151.98   10.40
   6   0   3  314.37   16.60
   6   0  -3  280.67   15.40
   6   0   3  318.77   16.30
  -6   0  -3  314.77   16.30
   6   0   3  313.67   16.20
  -6   0  -3  311.87   16.20
   6   0  -3  297.47   17.80
  -6   0   3  318.37   15.70
  -6   0   3  330.47   19.90
   6   0   3  327.67   17.00
   6   0  -3  324.57   16.20
   6   0   3  335.87   16.90
  -6   0  -3  292.67   16.00
   6   0  -3  336.27   15.70
  -6   0  -3  334.67   18.30
   6   0   3  315.17   16.00
  -6   0  -3  294.17   16.40
  -6   0   3  335.67   18.80
  -6   1  -3  178.68   10.70
  -6  -1   3  193.88    9.40
  -6   1  -3  186.08   11.10
   6   1   3  195.08   10.60
  -6   1  -3  181.78   11.20
   6  -1  -3  188.08   10.90
   6  -1  -3  204.28   11.00
   6   1   3  190.78   11.70
   6   1   3  200.38   11.50
   6  -1  -3  184.68   12.30
  -6   1  -3  186.68   12.50
   6  -1  -3  188.68   10.80
  -6  -1   3  222.18   14.80
   6   1   3  190.48   11.50
   6   1   3  181.68   10.60
  -6   1   3  180.48   10.90
  -6   1   3  178.98   10.40
   6  -1   3  192.68   11.00
  -6   1   3  190.58   14.00
  -6  -1  -3  186.48   10.80
   6  -1   3  176.18   11.60
   6   1  -3  207.88   10.10
  -6  -1  -3  179.28   10.80
   6  -1   3  195.78   11.20
  -6  -1  -3  175.98   12.50
   6   1  -3  220.88   11.20
   6   1  -3  214.98   10.10
   6  -1   3  200.88   11.70
   6   1  -3  215.98   12.10
  -6  -1  -3  190.98   10.80
  -6   1   3  222.28   13.50
  -6  -1  -3  206.78   12.10
  -6   1   3  200.58   12.70
  -6  -1  -3  178.58   11.10
   6   1  -3  208.98   13.90
   6  -1   3  199.48   11.20
  -6   2  -3  485.75   25.20
   6   2   3  488.75   24.20
   6   2   3  480.85   23.90
  -6  -2   3  485.45   26.40
   6  -2  -3  461.35   23.50
  -6   2  -3  442.36   23.20
   6  -2  -3  454.25   24.70
  -6  -2   3  469.55   27.10
   6   2   3  489.95   23.30
   6  -2  -3  514.25   23.70
   6   2   3  501.65   22.80
   6  -2  -3  489.45   23.60
   6   2  -3  456.75   21.50
  -6   2   3  485.75   25.50
   6   2  -3  468.55   22.10
   6  -2   3  472.95   23.70
   6   2  -3  482.95   23.30
   6  -2   3  492.45   24.10
   6   2  -3  487.65   23.60
  -6  -2  -3  475.35   23.50
  -6  -2  -3  499.45   25.60
   6   2  -3  491.55   27.00
   6   2  -3  446.06   21.50
   6  -2   3  515.95   23.40
  -6   2   3  519.45   27.60
  -6  -2  -3  494.65   24.20
  -6   2   3  471.35   24.00
   6  -2   3  470.75   22.90
   6  -3  -3  395.66   21.00
  -6   3  -3  416.46   20.70
  -6  -3   3  407.56   23.10
   6   3   3  388.86   20.50
  -6  -3   3  398.16   23.50
  -6   3  -3  384.96   21.30
   6   3   3  404.56   18.90
   6  -3  -3  402.76   20.60
  -6   3  -3  409.36   20.80
   6   3   3  410.46   21.10
   6   3   3  408.16   20.00
  -6  -3  -3  427.36   20.20
  -6  -3  -3  400.46   19.30
  -6  -3  -3  393.86   21.90
   6  -3   3  359.66   19.20
  -6   3   3  388.26   23.50
  -6   3   3  414.46   21.30
   6   3  -3  401.96   20.90
   6   3  -3  378.46   19.80
   6   3  -3  370.86   19.30
   6  -3   3  408.86   20.80
  -6  -3  -3  400.36   21.30
  -6   3   3  345.57   21.10
   6  -3   3  413.06   19.60
  -6   3   3  386.76   18.20
   6  -4  -3  285.67   15.40
  -6   4  -3  281.77   15.60
   6  -4  -3  265.67   14.70
   6   4   3  267.97   12.70
   6   4   3  272.97   14.30
   6   4   3  261.37   15.00
  -6   4  -3  238.38   15.10
  -6   4  -3  254.77   14.60
   6   4   3  246.28   15.40
  -6  -4   3  270.67   17.70
  -6  -4   3  258.57   15.50
   6  -4   3  230.78   13.60
  -6   4   3  249.68   17.60
   6   4  -3  230.88   14.00
  -6  -4  -3  274.77   16.40
  -6  -4  -3  259.37   13.40
  -6   4   3  278.27   16.00
  -6  -4  -3  255.27   15.70
  -6   4   3  244.18   15.10
   6  -4   3  265.57   13.80
   6   4  -3  242.88   14.10
   6  -5  -3   10.50    2.90
   6  -5  -3   14.90    3.60
  -6   5  -3    9.30    2.90
  -6  -5   3   15.50    4.50
  -6   5  -3   12.40    3.30
   6   5   3   18.60    3.50
   6   5   3   10.30    3.40
   6   5   3   19.60    5.10
  -6  -5   3   18.30    4.60
   6   5  -3    9.10    2.90
   6   5  -3   19.80    3.10
  -6   5   3   11.40    3.60
   6  -5   3   13.20    2.90
  -6  -5  -3   15.40    4.30
   6  -5   3   13.90    3.30
   6  -5   3   11.80    2.80
  -6   5   3    7.50    2.70
  -6  -5  -3   10.30    3.60
  -6   5   3   17.00    5.10
  -6  -5  -3   13.90    2.70
  -6  -6   3  107.59    9.20
   6   6   3   95.39    8.10
   6   6   3   86.39    7.40
   6  -6  -3  109.89    8.30
  -6   6  -3  105.79    9.00
  -6   6  -3   90.59    7.40
   6   6   3  112.89    9.80
   6  -6  -3  102.59    8.70
  -6  -6   3  100.09    9.60
  -6   6   3  104.99    9.70
   6  -6   3   98.79    8.40
  -6   6   3  113.69    7.90
  -6  -6  -3  102.89    9.70
   6   6  -3   94.09    6.20
  -6  -6  -3  113.79    9.70
   6  -6   3  100.19    7.50
   6  -6   3  110.89    7.40
  -6  -6  -3  103.39    6.50
  -6   6   3   94.19   10.40
   6   6  -3  101.19    8.50
   6   7   3  145.29   12.00
   6   7   3  125.79    9.70
  -6   7  -3  144.19   11.50
  -6  -7   3  141.49   11.70
   6  -7  -3  157.28   10.70
   6  -7  -3  141.79   11.00
   6   7   3  164.18   11.20
   6  -7   3  146.49    9.40
   6   7  -3  134.79   10.90
  -6  -7  -3  117.79    7.80
  -6  -7  -3  157.78   12.70
   6  -7   3  146.29   10.70
  -6  -7  -3  144.29   10.80
  -6   7   3  143.69   12.20
  -6   7   3  139.79    9.90
  -6   7   3  124.19   13.10
  -7   0   3    0.40    1.00
   7   0  -3    1.70    1.20
   7   0  -3    0.20    1.40
  -7   0  -3    1.70    1.60
  -7   0   3    0.90    2.20
   7   0  -3    1.30    0.90
  -7   0  -3    0.00    1.70
  -7   0  -3    0.60    1.00
  -7   0   3    2.00    0.90
   7   0   3   -0.20    1.30
  -7   0   3    4.00    2.70
   7   0   3    0.70    1.20
   7   0   3    3.50    1.70
   7   1   3    1.90    2.10
  -7   1  -3    4.00    1.90
   7   1   3    3.50    2.30
  -7   1  -3    2.70    2.10
  -7   1  -3    1.00    1.30
  -7   1  -3    3.10    1.70
  -7  -1   3    1.70    2.60
   7   1   3    1.70    1.10
  -7  -1   3    1.50    0.80
   7  -1  -3    2.10    1.50
   7  -1  -3    2.50    1.60
  -7  -1  -3    0.40    1.50
   7   1  -3    1.60    1.20
   7  -1   3    1.80    1.40
  -7   1   3    1.00    1.30
   7  -1   3    2.70    1.60
   7  -1   3    0.40    1.40
   7  -1   3    0.30    2.50
   7   1  -3    2.10    1.10
   7  -1   3    4.10    2.20
  -7   1   3    1.30    1.70
   7   1  -3    0.80    1.60
  -7  -1  -3    4.80    2.30
  -7  -1  -3    4.30    1.70
   7   2   3   78.49    5.60
   7   2   3   80.49    6.00
   7  -2  -3   78.19    6.30
  -7  -2   3   78.29    8.10
  -7   2  -3   80.89    6.70
  -7   2  -3   72.19    7.20
   7  -2  -3   74.39    6.20
  -7  -2   3   83.89    9.10
  -7   2  -3   73.39    6.30
   7   2   3   77.09    6.90
   7  -2   3   69.59    6.50
  -7   2   3   85.09    6.70
  -7  -2  -3   68.69    7.30
   7   2  -3   71.89    5.30
   7   2  -3   77.89    6.10
   7  -2   3   73.99    5.40
   7  -2   3   79.49    6.20
  -7  -2  -3   77.59    5.70
  -7  -2  -3   75.29    6.80
   7   2  -3   70.19    4.70
  -7   2   3   76.09    8.70
   7   2  -3   71.09    4.60
   7   2  -3   77.29    6.00
  -7   2   3   75.09    7.70
   7  -3  -3  146.09    9.80
   7   3   3  139.29   12.30
   7  -3  -3  136.19    9.20
   7   3   3  149.39    9.10
   7   3   3  132.29    8.10
   7   3   3  149.79    9.80
  -7  -3   3  129.49   11.50
  -7   3  -3  136.19   10.50
  -7   3  -3  121.59   12.60
  -7  -3   3  128.09   11.90
  -7  -3  -3  149.19    9.60
   7   3  -3  132.99    9.60
  -7   3   3  150.38   10.30
   7  -3   3  140.29    9.80
   7  -3   3  138.99    9.00
   7   3  -3  143.29    9.40
  -7   3   3  131.39   10.40
   7   3  -3  128.69    8.40
  -7  -3  -3  154.88   11.40
  -7   3   3  145.79   12.70
  -7  -3  -3  142.39    8.40
   7  -3   3  127.59    8.00
   7   4   3    2.40    2.00
   7   4   3    2.90    2.10
  -7  -4   3    5.40    3.50
  -7   4  -3    0.50    1.50
  -7  -4   3    1.70    1.60
   7   4   3    5.20    1.30
   7  -4  -3    0.70    1.50
   7  -4  -3    2.60    2.00
  -7   4  -3    1.20    2.00
   7   4   3    1.20    1.40
   7  -4   3    1.50    1.30
   7  -4   3    0.60    1.30
  -7  -4  -3    3.80    1.90
  -7   4   3    1.10    1.40
  -7  -4  -3    1.70    1.80
   7   4  -3    3.70    1.80
  -7   4   3    3.10    1.00
   7   4  -3   -0.80    1.70
  -7  -4  -3    2.20    1.40
  -7   4   3    3.80    2.80
   7  -4   3    0.50    1.40
   7   5   3   59.29    4.30
  -7   5  -3   73.89    7.10
  -7  -5   3   65.79    7.90
  -7  -5   3   67.59    8.20
   7   5   3   60.89    6.20
  -7  -5   3   73.49    7.30
   7  -5  -3   72.09    6.80
  -7   5  -3   68.09    6.80
   7  -5  -3   70.89    7.10
   7   5   3   69.89    6.00
   7   5   3   76.39    7.80
   7  -5   3   76.59    7.00
  -7   5   3   65.09    6.50
   7  -5   3   74.29    5.90
   7  -5   3   72.59    5.50
  -7   5   3   68.09    5.00
  -7   5   3   78.89    7.80
   7   5  -3   58.79    5.20
   7   5  -3   66.59    6.30
  -7   5   3   49.10    8.50
  -7  -5  -3   72.29    7.60
  -7  -5  -3   72.99    5.00
  -7  -5  -3   77.29    7.70
  -7  -6   3   11.90    3.80
   7   6   3    6.20    2.70
   7  -6  -3   12.50    3.70
  -7   6  -3    6.70    2.70
  -7  -6   3   11.50    3.70
   7   6   3    3.00    2.70
  -7   6  -3   16.60    4.60
   7  -6  -3   10.90    4.00
   7   6   3   10.50    4.10
   7   6  -3    8.90    3.10
   7  -6   3    9.20    2.50
  -7   6   3   10.70    3.50
  -7  -6  -3   10.90    4.30
  -7   6   3   14.40    5.50
   7   6  -3    8.70    2.00
  -7   6   3    7.60    2.20
  -7  -6  -3   12.40    3.80
   7  -6   3   10.30    2.90
   8   0   3   88.09    6.80
  -8   0   3   86.49    9.70
   8   0   3   87.89    7.30
   8   0  -3   83.99    6.30
   8   0   3   76.59    6.90
  -8   0   3   92.99    9.50
  -8   0   3   89.39    6.30
   8   0  -3   93.89    6.60
  -8   0  -3   85.29    6.80
  -8   0  -3   98.59    9.00
   8   0  -3   85.89    7.00
   8   0   3   78.59    7.00
  -8   0  -3   89.09    8.40
   8  -1  -3  122.29    8.50
   8   1   3  127.19    8.80
  -8   1  -3   97.19    9.30
   8  -1  -3  114.39    7.90
   8   1   3  127.89    8.90
  -8  -1   3  130.99   12.10
   8   1   3   98.59    8.20
  -8  -1   3  102.69    6.30
   8   1   3  107.69    8.70
  -8  -1   3  117.49   10.60
   8  -1  -3  119.89    8.10
  -8  -1  -3  111.39   10.10
   8  -1   3  111.39    8.00
   8  -1   3  127.19    8.50
   8   1  -3   96.69    6.90
  -8   1   3  106.99   10.10
  -8   1   3  112.89   11.10
   8  -1   3  114.59    8.70
  -8  -1  -3  102.39    7.70
  -8  -1  -3  129.89   10.00
   8   1  -3  109.59    8.20
  -8   1   3  115.59    8.00
   8   1  -3  113.29    7.20
   8  -2  -3    3.50    2.10
  -8  -2   3    6.30    3.60
  -8   2  -3    3.90    1.90
   8   2   3    8.10    2.20
   8  -2  -3    5.80    2.10
  -8  -2   3    3.90    3.00
   8   2   3    7.60    2.40
   8  -2  -3    8.40    2.80
  -8   2  -3   11.40    4.20
  -8  -2  -3    9.00    3.00
  -8  -2  -3    1.80    2.30
   8   2  -3    6.60    2.10
   8  -2   3    6.30    2.60
  -8   2   3   11.80    5.20
  -8  -2  -3    6.60    2.10
   8   2  -3   12.70    2.10
   8  -2   3    6.40    2.80
  -8   2   3    9.10    3.60
   8   2  -3    5.50    1.40
  -8   2   3   10.30    2.90
   8   2  -3    7.50    2.60
  -8  -3   3    9.90    3.60
  -8   3  -3   12.80    3.30
   8   3   3   18.50    3.80
   8   3   3   10.00    3.60
  -8   3  -3   17.50    4.30
   8   3   3   13.30    2.80
   8  -3  -3   10.50    3.40
  -8  -3   3   12.70    4.30
   8  -3  -3   10.30    3.10
  -8   3   3    7.80    3.10
  -8  -3  -3   15.90    4.40
   8   3  -3   15.40    3.10
  -8   3   3   13.30    3.10
   8  -3   3   15.40    3.60
   8   3  -3   16.30    1.70
  -8  -3  -3   17.50    4.00
   8   3  -3   14.10    2.00
  -8  -3  -3   13.90    2.70
   8   3  -3   12.40    3.40
  -8   3   3    9.40    4.00
   8   3  -3   10.00    2.90
   8  -3   3   15.50    3.40
   8   4   3   45.40    4.20
   8   4   3   43.00    6.80
   8   4   3   57.19    5.80
   8  -4  -3   56.49    6.20
  -8  -4   3   63.49   10.00
   8   4   3   49.70    5.20
  -8  -4   3   61.39    9.60
   8  -4  -3   53.29    5.70
  -8   4  -3   50.99    8.00
  -8   4  -3   48.10    5.60
  -8   4   3   49.80    6.10
   8  -4   3   59.99    6.40
  -8   4   3   48.20    3.60
   8  -4   3   48.50    5.10
  -8  -4  -3   51.79    6.60
   8   4  -3   50.49    5.20
  -8   4   3   45.60    8.90
  -8  -4  -3   55.89    6.00
  -8   4   3   69.99   11.90
   8   4  -3   52.19    5.40
   8   5   3   88.59    7.10
   8  -5  -3   78.19    7.40
   8   5   3   82.69    8.50
  -8  -5   3   83.19    9.60
   8  -5  -3   81.09    8.00
  -8  -5   3   79.69    9.30
  -8   5  -3   83.59    8.00
  -8   5  -3   90.09    8.40
   8   5   3   82.79    7.50
  -8   5   3   88.89    5.40
   8   5  -3   84.79    7.60
   8  -5   3   79.49    6.70
  -8   5   3   83.99    8.10
   8   5  -3   85.99    7.30
  -8  -5  -3   77.99    8.60
  -8   5   3   97.99    8.80
  -8  -5  -3   93.39    8.80
  -8   5   3  102.29   11.50
   8  -5   3   80.09    7.70
  -8  -5  -3   82.29    5.70
  -8  -6   3   -1.90    2.60
   8   6   3    0.00    2.10
  -8   6  -3   -1.50    2.10
   8   6   3    1.10    2.60
   8   6   3    3.00    2.30
   8  -6  -3   -1.20    2.10
   8  -6  -3    5.60    2.60
  -8   6  -3    0.60    1.90
   8   6  -3    0.50    2.50
  -8  -6  -3   -2.40    1.80
   8  -6   3    0.20    1.50
  -8   6   3    0.40    1.50
  -8   6   3   -3.50    2.30
  -8   6   3    1.00    1.90
  -8  -6  -3   -0.10    2.10
   8   6  -3    0.50    1.40
   8   6  -3    2.60    1.50
   8  -6   3    3.70    2.60
  -8  -6  -3   -0.40    0.90
  -9   0  -3  543.25   29.80
  -9   0  -3  507.15   29.50
   9   0   3  525.65   26.90
   9   0  -3  521.35   26.60
   9   0   3  477.15   27.50
  -9   0   3  517.95   31.40
   9   0  -3  521.05   25.70
   9   0  -3  556.34   26.00
  -9   0   3  504.85   30.00
   9   0   3  537.65   27.00
   9  -1  -3   87.09    7.40
   9   1   3   69.09    6.40
  -9  -1   3   90.79   10.40
   9   1   3   93.29    7.60
  -9   1  -3   83.69    9.20
   9  -1  -3   91.49    7.30
  -9  -1   3   92.29    9.90
   9   1   3   75.69    7.20
   9   1   3   81.89    7.50
  -9   1  -3   87.99    7.20
   9  -1   3   94.99    8.10
  -9   1   3   99.19    9.70
   9   1  -3   87.19    6.30
   9  -1   3   93.39    7.60
   9   1  -3   84.69    6.20
  -9  -1  -3   83.69    9.50
  -9   1   3   86.19    6.90
   9   1  -3   90.39    7.50
  -9   1   3   91.29   10.80
  -9  -1  -3   87.99    9.20
   9  -1   3   79.59    7.00
   9   2   3    1.30    1.80
  -9   2  -3   -1.20    2.30
  -9  -2   3    1.20    2.50
  -9  -2   3    1.20    2.50
  -9   2  -3    1.10    1.10
   9   2   3   -1.50    1.70
   9   2   3    0.50    1.90
   9   2   3    7.00    3.00
   9  -2  -3    0.20    1.80
   9  -2  -3    3.60    2.20
  -9   2   3   -2.40    2.20
   9   2  -3   -0.50    0.80
   9   2  -3    1.80    1.30
   9  -2   3   -0.20    1.80
   9  -2   3    1.40    2.00
  -9   2   3    0.70    2.00
   9   2  -3    2.90    2.00
   9   2  -3   -3.20    1.60
  -9  -2  -3    0.50    1.50
  -9  -2  -3    5.20    2.80
  -9   2   3   -0.90    1.40
   9   3   3   26.50    4.20
  -9  -3   3   31.60    6.60
  -9   3  -3   27.00    5.90
   9   3   3   35.60    6.40
  -9   3  -3   21.60    4.20
   9  -3  -3   30.20    5.00
   9  -3  -3   33.20    6.00
  -9  -3   3   28.00    7.30
   9   3   3   27.40    4.60
  -9  -3  -3   22.20    5.20
  -9   3   3   32.30    8.20
   9   3  -3   25.10    2.60
  -9   3   3   20.70    5.20
   9  -3   3   32.80    5.60
  -9   3   3   36.70    6.70
   9   3  -3   21.30    2.50
  -9  -3  -3   24.90    5.30
   9   3  -3   36.60    5.90
   9   3  -3   26.60    3.70
   9  -3   3   27.00    4.50
  -9  -3  -3   25.30    3.20
   9   4   3  207.38   13.50
   9  -4  -3  252.07   15.60
  -9   4  -3  243.08   15.60
  -9  -4   3  236.18   17.90
  -9  -4   3  266.27   19.00
   9   4   3  206.28   14.90
  -9   4  -3  208.68   15.90
   9   4   3  249.38   14.70
   9  -4  -3  236.08   14.60
   9   4  -3  227.08   14.60
  -9  -4  -3  260.77   14.40
   9   4  -3  216.58   13.20
  -9   4   3  195.28   15.50
   9  -4   3  243.78   14.20
  -9   4   3  243.58   19.10
  -9  -4  -3  221.98   16.70
  -9  -4  -3  213.08   12.40
  -9   4   3  255.67   16.00
   9  -4   3  247.08   15.50
   9   5   3   69.19    6.90
  -9  -5   3   76.09    9.80
  -9   5  -3   77.29    8.00
   9  -5  -3   81.29    8.00
  -9  -5   3   80.99    9.50
  -9   5  -3   77.79    8.20
   9   5   3   91.69    9.30
   9  -5  -3   76.49    7.60
  -9   5   3   72.89    7.80
   9   5  -3   80.79    7.70
  -9  -5  -3   78.09    9.00
  -9   5   3   59.19   10.40
  -9   5   3   67.59    7.50
   9  -5   3   71.79    7.80
   9   5  -3   81.49    7.40
   9  -5   3   80.69    6.80
 -10   0   3    7.80    4.60
  10   0  -3    6.20    2.10
  10   0   3    5.40    2.50
  10   0   3    1.90    1.80
 -10   0  -3    7.10    3.20
  10   0   3    3.20    1.90
 -10   0   3    0.80    2.20
  10   0  -3    6.30    2.30
 -10   0   3    8.70    2.70
 -10   0  -3    1.70    2.90
  10   1   3    8.70    2.90
 -10   1  -3   11.60    3.90
  10  -1  -3    8.60    2.90
  10   1   3    9.70    2.90
  10   1   3    9.50    3.00
 -10  -1   3    3.30    3.30
  10  -1  -3    8.80    2.90
  10  -1  -3   11.90    3.40
  10   1   3   11.40    3.20
 -10  -1   3    7.70    3.50
 -10   1  -3    8.40    3.10
 -10   1   3   16.40    6.20
  10   1  -3   15.60    2.90
  10  -1   3   12.00    3.80
 -10   1   3   14.50    4.70
 -10  -1  -3   11.80    3.70
 -10  -1  -3    9.20    2.40
  10   1  -3   11.20    3.20
  10   1  -3   12.00    2.70
  10  -1   3   11.70    3.30
 -10  -1  -3    9.30    3.60
 -10   1   3   14.10    3.50
 -10  -2   3   49.90    9.10
 -10   2  -3   48.20    5.70
  10   2   3   56.39    6.10
 -10  -2   3   53.19    9.60
  10   2   3   42.80    5.40
  10   2   3   61.09    6.60
 -10   2  -3   47.20    8.10
  10  -2  -3   57.89    6.40
  10  -2  -3   57.39    6.10
  10   2   3   53.49    6.20
 -10  -2  -3   46.10    7.40
  10   2  -3   43.40    5.60
  10  -2   3   63.79    6.80
  10   2  -3   49.90    4.20
  10  -2   3   49.80    6.00
 -10  -2  -3   39.70    6.70
 -10   2   3   51.79    5.40
  10   2  -3   46.50    4.40
 -10   2   3   57.89   10.10
 -10  -2  -3   54.99    5.00
 -10   2   3   43.70    8.50
 -10   3  -3   17.10    5.70
  10   3   3   13.70    3.70
  10   3   3   16.10    4.60
 -10  -3   3   11.10    4.70
  10   3   3   13.80    3.70
  10   3   3   13.70    3.70
  10  -3  -3   16.70    4.40
  10  -3  -3   20.70    4.80
 -10   3  -3   10.00    3.20
 -10  -3   3   29.40    7.70
  10   3  -3   13.80    3.80
  10   3  -3   17.80    2.70
 -10   3   3   12.60    4.30
  10  -3   3    9.00    3.60
 -10  -3  -3   10.20    4.50
 -10  -3  -3   11.90    2.90
 -10   3   3   18.90    3.80
 -10   3   3    9.90    4.10
  10   3  -3   15.60    2.50
  10  -3   3   16.10    3.80
 -10  -4   3    6.10    4.80
  10   4   3    2.10    1.80
 -10   4  -3   -0.60    2.10
 -10   4  -3    1.70    2.00
  10   4   3    1.30    2.40
 -10  -4   3   -0.80    3.30
  10  -4  -3   -1.40    1.40
  10  -4   3    2.50    2.10
 -10   4   3   -2.80    1.70
 -10   4   3    2.50    2.60
  10   4  -3    2.40    2.20
 -10  -4  -3    0.90    2.80
 -10   4   3    5.30    3.50
  10  -4   3    2.70    1.90
 -10  -4  -3    4.90    3.00
  11   0  -3   44.90    5.50
 -11   0   3   78.29   13.00
  11   0   3   44.60    6.80
 -11   0   3   38.80    8.10
 -11   0  -3   48.50    9.00
  11   0  -3   54.59    5.80
  11   0  -3   46.20    6.80
 -11   0  -3   56.79    5.70
 -11   0  -3   44.40    8.20
  11   0   3   58.89    6.50
  11   0   3   40.60    5.20
 -11   1  -3   15.50    3.20
  11  -1  -3   14.80    3.40
 -11  -1   3    9.70    2.10
  11   1   3   18.20    5.00
 -11  -1   3   18.50    7.00
  11   1   3   13.40    3.80
 -11  -1   3    6.50    3.80
  11   1   3   20.10    3.90
 -11   1  -3    9.50    4.40
  11  -1  -3   14.90    4.20
 -11   1  -3   12.90    5.10
 -11   1   3   10.90    2.50
  11   1  -3   13.70    3.10
 -11  -1  -3    9.50    2.20
 -11  -1  -3   21.30    5.40
  11   1  -3   13.80    4.50
  11  -1   3   11.10    3.80
 -11   1   3   18.20    8.00
  11  -1   3   19.00    4.90
 -11  -1  -3   15.20    4.70
  11   1  -3   10.40    3.00
 -11   1   3   17.90    5.30
 -11  -2   3  284.77   22.40
 -11   2  -3  289.77   22.00
 -11   2  -3  328.37   21.60
  11  -2  -3  316.47   18.40
  11   2   3  299.17   18.00
 -11   2  -3  306.77   18.50
  11   2   3  312.77   18.20
  11   2  -3  277.87   15.70
  11   2  -3  318.97   18.70
  11   2  -3  290.67   15.90
 -11   2   3  305.67   21.70
  11  -2   3  323.97   18.60
 -11  -2  -3  316.27   20.30
 -11  -2  -3  265.77   16.10
 -11   2   3  288.97   17.80
   0   0   4 3675.23  154.08
   0   0  -4 3777.82  155.38
   0   0   4 3684.83  154.88
   0   0  -4 3790.72  154.78
   0   0   4 3608.34  154.78
   0   0   4 3404.06  156.18
   0   0  -4 3704.53  156.48
   0   0  -4 3369.06  154.08
   0   1  -4   -0.50    1.00
   0  -1   4    0.00    0.60
   0  -1  -4   -0.20    0.60
   0   1  -4    1.10    0.80
   0   1  -4    0.30    0.80
   0  -1   4    0.50    0.90
   0   1  -4   -0.30    0.60
   0  -1  -4    0.40    0.90
   0  -1  -4    0.00    0.50
   0  -1  -4   -0.30    0.60
   0  -1  -4   -1.00    0.80
   0  -1   4    0.00    1.30
   0  -1   4   -0.10    0.80
   0   1   4   -1.70    0.80
   0   1   4    0.00    0.70
   0   1   4   -0.10    0.60
   0  -1  -4   -0.50    0.60
   0   1   4   -1.80    0.90
   0   1  -4    0.20    0.70
   0  -2   4 3938.41  171.18
   0  -2  -4 4076.29  169.58
   0   2  -4 4034.30  169.58
   0  -2   4 3850.21  169.78
   0   2   4 3986.50  169.88
   0  -2  -4 4002.60  170.38
   0   2  -4 4133.39  172.78
   0   2  -4 3918.21  169.98
   0   2  -4 3502.25  169.68
   0  -2  -4 4116.39  170.08
   0  -2  -4 4002.60  169.98
   0   2  -4 3963.60  169.88
   0  -2   4 4029.20  169.48
   0  -2   4 4047.70  169.58
   0   2   4 4072.09  171.18
   0   2   4 4012.00  170.38
   0  -2   4 3913.81  169.48
   0   2   4 4054.29  170.28
   0  -2  -4 4036.90  171.08
   0  -2  -4 3734.03  170.08
   0   2   4 4131.79  170.58
   0   3  -4    3.60    1.80
   0   3   4    0.20    1.10
   0   3  -4    0.90    0.90
   0   3   4    1.10    1.20
   0  -3   4   -0.40    0.70
   0   3   4    0.20    0.80
   0   3  -4   -0.20    1.10
   0  -3  -4    0.30    0.90
   0  -3   4    0.40    0.70
   0   3   4    0.40    0.90
   0  -3  -4    1.30    0.80
   0   3   4    1.00    1.50
   0   3  -4    0.30    0.90
   0  -3   4    0.90    0.60
   0  -3  -4   -0.40    0.80
   0  -3  -4    0.80    1.00
   0  -3   4    0.70    0.80
   0  -3  -4    0.40    1.20
   0  -3   4   -1.00    1.10
   0  -3  -4    1.90    1.20
   0   4   4 1824.22   83.19
   0   4  -4 2008.50   82.49
   0   4   4 1963.70   84.49
   0  -4   4 1858.91   81.69
   0   4  -4 1761.32   80.69
   0  -4   4 1928.91   83.39
   0   4  -4 1927.81   86.19
   0   4  -4 2004.30   83.99
   0  -4  -4 1908.81   83.99
   0  -4  -4 1905.41   81.29
   0  -4   4 1808.72   81.99
   0  -4   4 1883.31   84.19
   0  -4   4 1845.12   81.69
   0  -4  -4 1948.01   83.39
   0   4   4 1858.71   82.89
   0   4   4 1924.91   83.49
   0   4  -4 1891.51   84.59
   0   4  -4 1869.51   82.09
   0   5   4   -0.70    1.50
   0  -5   4    1.20    1.10
   0   5  -4   -0.20    0.50
   0   5  -4   -0.30    0.70
   0   5  -4    1.10    1.40
   0   5  -4   -0.80    0.80
   0  -5   4    0.00    0.80
   0  -5  -4    0.40    1.60
   0   5  -4   -0.10    1.00
   0  -5  -4   -1.30    0.90
   0  -5   4   -0.30    0.90
   0  -5   4    0.00    1.60
   0  -5   4    1.10    0.90
   0   5   4    4.70    2.60
   0  -5  -4    1.50    0.60
   0   5   4    0.10    1.10
   0   6  -4  839.02   40.30
   0  -6   4  900.11   40.60
   0   6  -4  883.91   41.50
   0   6   4  944.71   44.00
   0   6   4  906.51   43.00
   0  -6   4  859.31   40.40
   0   6  -4  923.51   39.90
   0  -6  -4  912.61   44.20
   0   6  -4  941.51   42.20
   0  -6   4  910.31   43.50
   0   6  -4  957.00   42.20
   0  -6  -4  921.71   42.50
   0  -6   4  869.11   43.10
   0  -7  -4   -1.80    1.70
   0  -7   4    2.60    2.10
   0   7  -4   -0.60    1.10
   0  -7   4    0.10    0.90
   0   7  -4    1.60    1.70
   0   7  -4    0.80    1.30
   0  -7   4    0.40    0.90
   0  -7   4    1.90    1.80
   0  -7  -4    0.30    1.30
   0   7  -4    1.00    1.20
   0   7  -4    0.10    0.80
   0   7   4    0.20    1.90
   0   7   4    1.40    2.20
   0   8  -4  365.16   16.80
   0  -8   4  347.77   21.40
   0  -8  -4  370.16   22.10
   0   8  -4  369.06   19.80
   0  -8   4  317.37   16.90
   0  -8  -4  343.37   20.80
   0   8   4  368.46   20.90
   0   8  -4  313.37   18.60
   0   8  -4  307.37   16.80
   0   8   4  384.36   21.80
   1   0  -4 3564.54  160.58
  -1   0  -4 3720.73  160.68
   1   0  -4 3343.67  160.08
  -1   0   4 3639.94  160.28
   1   0  -4 3718.93  161.18
   1   0  -4 3938.81  162.78
   1   0   4 3941.41  159.98
  -1   0   4 3701.53  160.18
   1   0   4 3794.52  160.48
   1   0   4 3816.02  160.78
  -1   0   4 3648.44  162.68
  -1   0  -4 3797.52  161.18
  -1   0  -4 3952.90  161.88
  -1   0   4 3904.91  160.88
   1   0   4 3774.32  161.18
  -1   0   4 3772.62  160.18
   1   0  -4 3404.76  160.78
   1   0  -4 4132.19  160.68
  -1   0  -4 3826.62  160.58
  -1   0  -4 3842.72  160.68
   1   1   4    8.60    2.10
   1   1   4    9.40    1.50
  -1  -1   4    6.60    1.90
   1  -1  -4   13.60    2.90
   1   1   4    6.90    1.70
   1  -1  -4    8.00    1.70
   1  -1  -4    5.80    1.50
   1  -1  -4    9.70    1.70
  -1   1  -4    6.30    1.50
   1  -1  -4    7.30    1.40
  -1  -1   4   10.30    1.80
   1   1   4   11.40    2.60
  -1  -1   4    7.00    2.00
  -1   1  -4    5.60    1.40
   1   1   4    9.70    1.70
  -1  -1   4    9.10    1.00
   1  -1  -4    8.10    2.10
  -1   1  -4    8.40    1.60
   1   1   4   11.00    1.90
  -1  -1   4   11.50    1.60
  -1  -1  -4    9.10    1.60
   1   1  -4    9.60    1.70
   1   1  -4    8.90    1.30
  -1   1   4    8.10    2.70
   1  -1   4   10.40    2.10
  -1  -1  -4   11.40    2.60
  -1   1   4    6.60    1.90
   1   1  -4    6.90    1.50
   1  -1   4    8.90    1.50
   1  -1   4   11.30    1.80
  -1   1   4    8.10    1.40
   1  -1   4    6.20    2.00
   1   1  -4    7.20    1.50
  -1  -1  -4    8.70    1.40
  -1  -1  -4    6.60    1.30
   1   1  -4    7.60    1.00
  -1  -1  -4   15.00    2.40
  -1   1   4    9.60    1.80
   1   1  -4    8.30    2.80
   1  -1   4    6.10    1.40
  -1   1   4   10.40    1.70
  -1  -1  -4   12.30    2.30
   1   1  -4    9.40    1.70
  -1   2  -4 1697.73   75.49
  -1   2  -4 1710.53   74.09
  -1  -2   4 1645.24   73.19
   1  -2  -4 1740.83   74.59
  -1  -2   4 1732.53   74.79
   1   2   4 1705.73   74.59
   1   2   4 1722.23   74.19
   1   2   4 1688.13   74.09
   1  -2  -4 1701.43   74.09
   1   2   4 1779.92   73.69
  -1   2  -4 1653.63   73.99
   1  -2  -4 1736.73   73.99
  -1   2  -4 1701.83   74.29
  -1  -2   4 1687.93   73.99
   1   2   4 1731.23   74.59
  -1  -2   4 1689.53   75.29
   1  -2  -4 1727.83   75.19
  -1   2  -4 1681.23   74.29
   1  -2  -4 1776.52   74.99
  -1   2   4 1700.93   75.49
   1   2  -4 1552.64   73.49
   1  -2   4 1773.92   75.09
   1  -2   4 1723.83   73.59
   1  -2   4 1723.13   73.89
  -1  -2  -4 1743.63   74.59
  -1   2   4 1711.43   74.49
  -1  -2  -4 1749.22   74.49
  -1  -2  -4 1714.93   75.09
   1   2  -4 1835.82   76.19
   1  -2   4 1697.33   75.29
  -1   2   4 1719.83   73.99
   1   2  -4 1611.94   73.89
  -1  -2  -4 1662.03   74.29
  -1   2   4 1743.23   75.29
  -1   2   4 1701.73   73.99
  -1  -2  -4 1693.13   73.49
   1   2  -4 1721.63   77.19
   1   2  -4 1713.33   75.29
   1  -2   4 1678.33   73.99
   1   2  -4 1662.73   73.99
   1   2  -4 1710.93   73.39
  -1   3  -4  333.27   16.80
   1  -3  -4  348.77   16.90
  -1   3  -4  352.66   18.10
   1   3   4  345.97   17.30
   1   3   4  343.17   16.80
   1  -3  -4  340.87   17.30
  -1  -3   4  343.27   17.90
  -1  -3   4  353.06   16.90
  -1   3  -4  338.37   16.50
   1   3   4  353.36   18.10
   1   3   4  362.36   17.30
   1  -3  -4  330.47   17.10
  -1   3  -4  328.87   16.50
  -1  -3   4  332.07   16.30
   1  -3  -4  352.96   17.80
   1   3  -4  323.17   16.00
   1   3  -4  356.36   18.20
  -1  -3  -4  362.76   17.60
  -1   3   4  336.27   17.60
   1   3  -4  345.87   15.90
  -1  -3  -4  347.07   17.20
  -1  -3  -4  328.27   17.50
   1   3  -4  341.87   16.40
  -1   3   4  347.67   16.80
   1  -3   4  336.77   16.40
   1  -3   4  327.77   17.80
  -1   3   4  366.26   18.20
  -1  -3  -4  344.37   15.70
   1  -3   4  347.07   16.40
   1  -3   4  352.76   16.60
   1   3  -4  333.47   18.10
   1   3  -4  350.96   19.70
   1   3  -4  346.07   16.90
  -1   3   4  345.67   16.90
  -1   3   4  345.57   17.20
  -1   4  -4  738.73   33.90
   1   4   4  718.43   34.10
   1  -4  -4  757.12   33.60
   1   4   4  732.73   34.80
  -1  -4   4  734.43   34.60
   1  -4  -4  734.83   35.10
  -1   4  -4  720.83   35.50
   1   4   4  751.72   34.50
  -1   4  -4  695.73   32.00
  -1  -4   4  717.93   33.10
  -1  -4   4  708.23   32.30
   1  -4  -4  729.93   35.00
   1  -4  -4  747.03   34.60
  -1   4  -4  727.33   33.40
  -1  -4   4  759.62   35.30
   1  -4  -4  764.52   34.30
   1   4   4  802.22   35.80
   1  -4   4  731.83   34.40
  -1   4   4  733.83   34.00
  -1  -4  -4  761.52   34.50
   1   4  -4  778.62   35.90
  -1   4   4  750.62   35.50
   1   4  -4  715.93   33.20
   1   4  -4  754.82   32.20
  -1  -4  -4  734.73   35.10
  -1  -4  -4  715.73   34.80
   1  -4   4  716.83   33.30
   1  -4   4  708.93   33.30
   1  -4   4  731.03   33.40
  -1   4   4  778.52   34.40
   1   4  -4  745.83   33.10
   1  -4   4  736.73   35.20
   1   4  -4  823.82   35.70
   1   4  -4  693.53   33.00
   1   4  -4  744.13   37.30
  -1   4   4  742.53   36.00
  -1   5  -4   53.59    5.00
  -1  -5   4   49.60    5.50
   1  -5  -4   57.29    5.30
   1  -5  -4   60.19    5.90
  -1   5  -4   51.39    3.40
  -1  -5   4   54.49    5.40
  -1   5  -4   50.29    4.10
   1  -5  -4   51.99    5.00
   1  -5  -4   53.79    3.70
  -1  -5   4   55.29    3.50
   1   5   4   65.89    6.20
   1   5   4   66.49    5.90
  -1   5  -4   54.59    4.90
  -1  -5  -4   50.89    5.50
   1   5  -4   59.99    4.40
   1  -5   4   55.69    4.20
  -1   5   4   56.09    6.00
  -1   5   4   47.10    5.00
  -1  -5  -4   55.59    5.10
   1   5  -4   53.49    4.20
   1   5  -4   54.39    4.00
   1   5  -4   54.69    5.20
  -1  -5  -4   54.19    4.20
   1  -5   4   53.99    5.50
   1  -5   4   56.39    4.40
  -1   5   4   56.19    5.10
   1   5  -4   52.69    3.40
  -1   5   4   56.89    5.30
   1  -5   4   61.69    5.60
   1  -6  -4   40.30    4.60
  -1  -6   4   46.40    6.50
   1   6   4   48.10    6.50
  -1   6  -4   36.60    4.20
  -1   6  -4   39.60    2.90
  -1   6  -4   33.50    4.00
  -1   6  -4   30.70    3.20
  -1  -6   4   36.80    5.60
  -1   6  -4   35.80    4.10
   1  -6  -4   32.20    2.40
   1  -6  -4   38.80    6.20
   1  -6  -4   37.70    3.20
   1   6   4   40.70    5.10
   1   6   4   37.50    4.30
  -1  -6   4   31.60    2.50
   1   6  -4   34.90    3.00
   1   6  -4   40.10    4.20
  -1  -6  -4   40.00    6.20
  -1   6   4   44.80    6.40
  -1   6   4   33.70    6.10
  -1  -6  -4   40.40    4.30
   1  -6   4   35.70    5.60
   1  -6   4   28.00    3.20
   1   6  -4   31.50    3.00
   1   6  -4   33.70    3.40
   1   6  -4   32.90    3.70
  -1   6   4   38.90    4.40
   1  -6   4   45.70    5.30
   1  -6   4   32.30    3.20
   1   7   4  140.69   10.40
  -1   7  -4  120.19    8.90
  -1   7  -4  119.69    7.20
  -1  -7   4  131.39    7.80
   1  -7  -4  135.69   11.00
  -1  -7   4  120.99    9.80
  -1   7  -4  128.39    7.60
   1   7   4  138.99   10.80
   1  -7  -4  133.59    9.50
  -1  -7   4  137.09   10.60
  -1   7  -4  141.49    9.70
   1   7  -4  116.69    8.30
   1   7  -4  111.49    6.90
  -1   7   4  139.09   10.00
   1   7  -4  120.49    7.20
   1   7  -4  117.49    8.10
  -1   7   4  113.99    9.10
   1  -7   4  125.49    7.40
   1  -7   4  136.49   11.20
   1  -7   4  148.59   10.50
   1  -7   4  118.49   10.00
  -1  -7  -4  137.29    9.30
  -1   7   4  134.59   10.70
  -1  -7  -4  128.19   10.90
   1   7  -4  119.29    8.60
  -1   8  -4    8.20    1.80
  -1   8  -4   13.40    3.70
   1  -8  -4    4.00    2.20
  -1  -8   4    9.00    1.30
   1   8   4    6.90    3.00
   1   8   4    6.40    3.20
  -1  -8   4    3.40    2.20
  -1   8  -4    7.10    3.00
   1  -8  -4    6.80    3.00
  -1   8   4    6.40    3.10
  -1  -8  -4   13.30    5.10
   1  -8   4    7.10    2.80
  -1  -8  -4    5.70    2.00
   1   8  -4    7.50    2.80
   1   8  -4    7.40    1.40
  -1   8   4    6.50    2.40
   1  -8   4    8.10    2.10
  -1   8   4    9.00    3.00
   1   8  -4    9.60    2.60
   1   8  -4    3.40    1.60
  -2   0   4  982.80   44.20
   2   0  -4  887.61   44.10
   2   0  -4  994.40   43.90
  -2   0   4 1021.70   43.80
   2   0  -4 1078.39   46.30
  -2   0  -4 1017.60   44.40
  -2   0   4  993.10   46.70
  -2   0  -4 1016.60   44.50
   2   0   4 1039.50   45.00
   2   0   4 1019.50   44.00
   2   0  -4 1007.50   46.60
  -2   0   4 1019.90   43.20
   2   0  -4  969.10   43.50
  -2   0   4  988.40   43.60
   2   0   4 1050.79   43.50
   2   0   4 1049.70   44.50
  -2   0   4 1018.10   44.80
  -2   0  -4 1011.00   44.00
   2   0   4  974.50   44.50
   2   0  -4  907.41   43.10
  -2  -1   4  469.75   21.40
   2  -1  -4  452.85   21.80
  -2   1  -4  471.35   22.00
  -2   1  -4  464.85   21.80
   2   1   4  464.25   22.80
   2   1   4  469.35   22.30
   2   1   4  495.95   23.00
   2  -1  -4  467.15   21.50
  -2  -1   4  479.35   22.60
  -2   1  -4  458.95   22.20
  -2  -1   4  442.86   24.40
   2   1   4  467.55   21.50
   2   1   4  502.15   21.70
  -2  -1   4  478.25   20.90
  -2   1  -4  460.95   22.00
   2  -1  -4  469.15   22.40
   2   1  -4  486.45   24.60
  -2  -1  -4  472.75   22.10
  -2   1   4  473.35   21.00
   2   1  -4  479.45   23.80
   2   1  -4  482.65   21.30
  -2   1   4  478.95   24.10
  -2  -1  -4  469.65   21.60
   2   1  -4  474.25   22.10
   2  -1   4  463.05   21.80
   2  -1   4  472.25   21.80
   2  -1   4  485.75   23.10
   2  -1   4  519.25   23.60
  -2  -1  -4  490.05   22.10
  -2  -1  -4  477.65   22.60
   2  -1   4  440.76   22.00
   2   1  -4  431.26   21.50
  -2   1   4  467.25   22.40
   2   1  -4  467.35   21.50
  -2  -1  -4  483.05   22.00
  -2   1   4  472.05   21.80
   2   2   4  624.54   28.10
   2  -2  -4  589.74   27.60
   2  -2  -4  664.63   29.10
  -2   2  -4  606.24   27.80
  -2   2  -4  602.64   27.90
   2  -2  -4  597.64   27.90
  -2  -2   4  612.74   27.50
  -2   2  -4  611.64   27.60
   2  -2  -4  609.94   28.60
   2   2   4  613.94   27.00
  -2  -2   4  578.64   28.40
  -2  -2   4  618.04   30.80
   2   2   4  636.54   29.00
  -2   2  -4  620.34   28.10
   2   2   4  610.44   27.90
   2   2   4  592.04   28.20
   2  -2   4  609.04   26.30
   2   2  -4  624.94   29.70
  -2  -2  -4  609.54   28.50
  -2  -2  -4  603.44   28.00
   2  -2   4  596.24   27.50
   2  -2   4  606.04   27.60
   2   2  -4  612.44   26.70
  -2   2   4  590.84   27.40
  -2   2   4  603.84   27.90
   2   2  -4  589.24   26.40
  -2  -2  -4  611.64   26.90
   2   2  -4  595.54   27.50
  -2  -2  -4  575.24   27.90
  -2   2   4  614.44   27.10
  -2  -2  -4  593.64   27.80
   2   2  -4  637.64   31.00
   2   2  -4  557.84   26.40
   2  -2   4  557.34   28.50
  -2   2   4  606.64   28.60
   2  -2   4  592.24   28.70
   2   2  -4  605.04   28.70
  -2   2   4  595.94   29.50
   2  -3  -4  203.88   10.70
   2  -3  -4  194.18   10.90
   2  -3  -4  205.78   11.50
  -2   3  -4  214.58   11.10
   2   3   4  186.38    9.50
   2   3   4  204.78   11.50
  -2   3  -4  182.78   10.30
   2   3   4  206.68   11.90
   2   3   4  195.18   11.10
   2  -3  -4  210.08   11.10
  -2   3  -4  206.28   10.70
  -2  -3   4  182.58   11.30
  -2   3  -4  189.48   11.60
   2   3   4  194.38   10.90
  -2  -3   4  197.68   10.80
   2  -3   4  187.48   10.40
  -2   3   4  194.48   12.00
   2  -3   4  198.58    9.10
   2  -3   4  194.48   11.60
   2   3  -4  184.38   10.10
   2  -3   4  190.38   11.40
  -2  -3  -4  199.38    9.40
  -2   3   4  197.58   11.70
   2   3  -4  209.28   12.20
   2   3  -4  177.88    9.10
   2   3  -4  205.48   10.90
  -2   3   4  197.18   10.40
   2   3  -4  199.28   13.20
  -2   3   4  208.08   11.00
   2  -3   4  188.78   10.20
   2   3  -4  179.98    9.40
   2   3  -4  208.38   11.90
  -2  -3  -4  194.98   11.30
  -2  -3  -4  199.48   10.80
   2   3  -4  185.28    9.30
   2   4   4  324.07   17.10
   2   4   4  327.27   16.60
   2  -4  -4  294.87   15.00
  -2  -4   4  311.77   16.70
  -2   4  -4  312.17   15.80
  -2   4  -4  289.17   15.00
   2   4   4  312.67   16.60
  -2   4  -4  323.07   17.00
  -2   4  -4  271.67   13.80
   2  -4  -4  288.77   16.30
  -2  -4   4  321.57   16.20
   2   4   4  313.17   16.00
   2  -4  -4  312.97   15.80
   2  -4  -4  302.37   16.00
   2   4   4  311.67   16.50
   2   4  -4  317.47   18.70
   2  -4   4  297.17   15.30
  -2   4   4  279.07   16.60
  -2  -4  -4  321.67   15.80
   2  -4   4  295.67   15.00
   2   4  -4  304.17   16.10
   2   4  -4  288.77   14.10
  -2   4   4  318.47   15.70
   2   4  -4  296.77   17.10
   2   4  -4  309.37   16.80
  -2   4   4  323.17   17.10
   2   4  -4  285.57   13.90
   2   4  -4  276.77   14.60
  -2  -4  -4  302.07   16.70
  -2  -4  -4  283.17   16.00
  -2  -4  -4  307.37   13.70
  -2   4   4  283.37   15.70
  -2  -4  -4  299.07   16.00
   2  -4   4  281.67   15.10
  -2   4   4  289.77   16.20
   2  -4   4  314.97   15.90
   2  -4   4  312.57   16.60
   2  -4   4  307.37   13.90
   2   4  -4  295.27   14.20
  -2  -5   4  139.89    9.60
   2  -5  -4  153.78    9.60
   2   5   4  158.28    9.40
  -2   5  -4  129.59    8.20
  -2   5  -4  151.88    9.20
   2   5   4  165.38   12.00
  -2   5  -4  138.19    8.90
   2   5   4  123.59   11.00
   2  -5  -4  137.69    9.90
  -2   5  -4  130.09    7.20
   2   5  -4  132.09    7.50
  -2   5   4  145.59    9.10
  -2  -5  -4  140.49    8.40
   2   5  -4  139.79    9.40
   2  -5   4  142.99    9.50
   2  -5   4  131.09    8.40
   2   5  -4  135.09    7.60
   2   5  -4  133.09    7.80
   2   5  -4  146.99    9.70
  -2   5   4  130.29    9.70
  -2  -5  -4  140.79   10.20
   2  -5   4  129.79    8.00
  -2   5   4  131.79   10.10
   2  -5   4  135.49    9.60
  -2  -5  -4  152.98    9.20
  -2   6  -4  152.58    9.90
   2  -6  -4  153.48   10.00
   2  -6  -4  143.59   10.80
   2  -6  -4  138.19    7.60
  -2  -6   4  137.69   10.40
   2  -6  -4  142.09    9.50
  -2   6  -4  144.59    7.70
  -2   6  -4  125.59    8.30
   2   6   4  149.39   10.50
   2   6   4  169.58   11.30
  -2   6  -4  128.49    9.20
   2   6   4  136.09    9.40
  -2  -6   4  136.99   10.20
  -2   6  -4  138.39    8.90
   2   6  -4  140.29    7.70
   2   6  -4  142.29    7.70
  -2   6   4  140.19   10.80
   2  -6   4  127.69    8.60
  -2   6   4  123.39    9.80
   2   6  -4  145.09   10.70
  -2   6   4  146.79    9.70
   2   6  -4  139.49    8.30
   2   6  -4  141.89    8.10
   2  -6   4  128.29    9.80
  -2  -6  -4  146.69   11.10
   2  -6   4  136.79    8.20
  -2  -6  -4  138.79    9.10
   2   7   4   43.40    6.40
  -2   7  -4   53.19    5.40
  -2  -7   4   45.30    7.30
   2  -7  -4   47.60    5.40
   2  -7  -4   51.89    8.50
   2  -7  -4   47.50    3.40
   2  -7  -4   48.80    5.40
  -2   7  -4   44.50    4.10
  -2   7  -4   36.30    4.80
   2  -7  -4   45.90    3.10
   2   7   4   52.99    6.40
   2   7  -4   39.90    3.90
  -2  -7  -4   42.70    4.50
   2  -7   4   46.30    4.60
  -2  -7  -4   58.19    6.90
  -2   7   4   50.59    6.40
  -2   7   4   54.69    6.20
   2   7  -4   49.00    4.50
   2   7  -4   42.30    3.30
   2   7  -4   41.80    3.60
  -2   7   4   48.90    5.50
   2  -7   4   37.50    5.90
   2  -7   4   47.80    5.90
  -2   8  -4   41.20    6.50
   2  -8  -4   32.10    5.20
   2   8   4   44.60    7.50
  -2  -8   4   39.40    7.10
   2  -8  -4   38.70    7.20
   2   8   4   36.70    6.50
  -2  -8  -4   32.00    6.80
  -2  -8  -4   41.90    4.50
   2  -8   4   39.80    4.20
   2   8  -4   34.30    4.60
  -2   8   4   31.90    6.00
   2   8  -4   37.60    4.20
   2  -8   4   41.50    7.10
   2   8  -4   38.40    4.50
  -2   8   4   49.60    6.00
  -2   8   4   34.50    6.50
   3   0   4   72.99    4.90
  -3   0   4   66.09    4.10
   3   0   4   63.89    5.20
  -3   0  -4   69.59    4.90
   3   0  -4   69.89    4.40
  -3   0  -4   72.59    5.30
   3   0  -4   68.19    4.40
  -3   0   4   62.39    6.40
   3   0  -4   71.59    6.00
  -3   0   4   66.69    4.60
  -3   0  -4   71.89    5.00
  -3   0  -4   69.59    4.70
  -3   0   4   66.79    4.90
   3   0   4   64.69    4.50
   3   0  -4   61.49    4.50
  -3   0   4   67.09    6.00
   3   0   4   67.99    4.30
   3   0  -4   63.69    6.30
   3   0   4   76.79    5.30
  -3  -1   4  296.77   13.50
   3  -1  -4  306.07   14.60
   3  -1  -4  316.87   17.00
  -3  -1   4  323.57   15.40
   3  -1  -4  271.07   14.50
  -3  -1   4  295.37   14.10
  -3   1  -4  309.07   14.80
  -3  -1   4  287.77   16.70
  -3   1  -4  310.07   15.40
   3   1   4  305.87   14.80
   3   1   4  298.77   15.40
  -3   1  -4  284.67   15.00
   3   1   4  312.67   14.50
   3  -1  -4  302.07   16.30
   3   1   4  299.77   15.00
   3   1   4  307.07   15.80
  -3  -1   4  304.17   17.80
   3  -1  -4  319.37   15.40
  -3   1  -4  313.07   15.10
  -3  -1  -4  309.67   15.50
  -3   1   4  300.27   17.40
   3  -1   4  318.07   14.90
   3  -1   4  302.07   14.20
   3   1  -4  302.67   17.70
   3  -1   4  309.97   15.50
  -3   1   4  297.67   14.60
   3   1  -4  286.67   14.10
   3   1  -4  262.47   14.00
  -3   1   4  301.97   15.30
   3  -1   4  314.37   16.00
   3   1  -4  262.57   13.50
  -3   1   4  309.07   14.60
  -3  -1  -4  304.27   14.80
  -3  -1  -4  302.07   15.10
  -3  -1  -4  300.97   15.00
  -3  -1  -4  296.77   14.40
   3  -1   4  299.77   15.20
   3   1  -4  295.17   16.50
   3   1  -4  317.37   14.90
   3   1  -4  293.27   13.90
   3  -1   4  306.57   14.90
  -3   2  -4   70.09    5.10
   3   2   4   66.69    5.50
  -3  -2   4   60.59    6.20
  -3  -2   4   67.09    5.30
   3  -2  -4   63.99    4.70
  -3  -2   4   64.79    4.70
   3  -2  -4   68.09    5.00
  -3  -2   4   64.99    6.80
   3  -2  -4   67.79    5.50
  -3   2  -4   61.49    4.90
   3  -2  -4   66.59    5.20
   3   2   4   65.79    5.60
   3   2   4   71.09    5.20
   3   2   4   69.79    5.00
   3   2   4   61.29    4.20
  -3   2  -4   60.79    5.00
   3   2  -4   65.29    5.90
  -3   2   4   65.59    4.80
   3   2  -4   61.89    4.00
   3   2  -4   72.99    4.80
  -3   2   4   64.09    4.60
   3   2  -4   74.29    5.10
  -3  -2  -4   69.49    4.30
  -3  -2  -4   65.39    5.00
  -3   2   4   72.39    5.60
   3   2  -4   64.19    3.60
   3  -2   4   64.39    4.70
  -3  -2  -4   63.99    5.10
  -3  -2  -4   68.29    4.90
   3  -2   4   79.09    5.90
   3   2  -4   86.29    7.50
   3  -2   4   66.89    4.00
  -3   2   4   65.19    6.40
  -3  -2  -4   66.59    5.10
   3   2  -4   68.49    3.80
   3  -2   4   63.69    5.00
   3  -2   4   66.79    4.70
   3   2  -4   69.29    5.50
  -3  -3   4  307.87   15.90
  -3  -3   4  299.27   16.30
  -3   3  -4  316.27   16.70
  -3   3  -4  292.17   15.70
   3   3   4  307.17   16.30
  -3   3  -4  321.47   16.00
   3   3   4  315.27   16.90
   3   3   4  317.17   15.90
   3   3   4  306.77   16.50
   3   3   4  309.07   14.40
   3  -3  -4  313.37   17.20
   3  -3  -4  334.27   16.20
  -3   3  -4  314.37   16.10
  -3   3  -4  291.67   15.40
   3  -3  -4  302.17   16.30
  -3  -3   4  306.47   18.50
   3  -3  -4  317.77   15.70
  -3  -3  -4  290.17   15.90
   3   3  -4  306.77   17.20
   3   3  -4  308.97   15.20
  -3   3   4  307.77   17.70
  -3   3   4  300.27   15.50
   3  -3   4  316.37   14.30
  -3  -3  -4  295.47   16.00
   3   3  -4  323.27   14.50
   3   3  -4  318.57   18.90
  -3  -3  -4  294.77   14.30
  -3   3   4  284.07   15.60
  -3   3   4  307.27   16.60
   3   3  -4  294.27   17.70
  -3   3   4  310.17   14.90
   3  -3   4  292.57   16.30
   3  -3   4  298.07   15.70
  -3  -3  -4  301.37   16.30
   3   3  -4  325.27   16.30
  -3  -3  -4  301.97   15.50
   3  -3   4  307.37   16.10
   3  -4  -4    0.20    1.30
   3   4   4    2.50    0.80
   3  -4  -4    0.50    1.10
  -3   4  -4    4.60    1.90
   3   4   4    3.40    1.40
  -3   4  -4    0.80    1.00
  -3  -4   4    1.20    1.30
   3   4   4    1.90    2.00
  -3   4  -4    3.00    1.70
   3   4   4    2.30    2.00
  -3   4  -4    2.40    1.00
   3  -4  -4    0.70    1.20
  -3  -4   4    1.10    1.20
   3   4   4   -0.30    1.70
  -3  -4  -4    0.10    1.10
  -3   4   4    1.20    1.70
   3  -4   4    2.50    1.70
   3  -4   4    0.80    1.20
  -3  -4  -4    7.60    2.50
  -3   4   4    1.20    1.30
  -3  -4  -4    2.60    1.20
   3   4  -4    2.50    2.10
   3  -4   4    2.20    1.10
   3   4  -4    3.50    1.40
   3   4  -4    0.70    1.50
  -3   4   4    0.70    1.90
   3  -4   4    1.60    1.20
  -3  -4  -4    2.50    1.30
  -3  -5   4  761.22   35.80
  -3   5  -4  740.33   32.70
  -3   5  -4  760.42   35.00
   3   5   4  768.22   35.80
   3   5   4  800.12   36.40
   3   5   4  751.12   34.80
   3  -5  -4  788.22   35.30
   3  -5  -4  740.33   34.60
  -3  -5   4  716.83   35.50
  -3   5  -4  682.63   33.80
  -3   5  -4  667.63   34.50
   3  -5   4  747.33   32.70
   3   5  -4  762.02   33.00
   3   5  -4  679.43   32.20
   3  -5   4  673.63   35.00
   3  -5   4  735.33   35.20
  -3  -5  -4  735.23   34.20
  -3   5   4  745.33   39.50
  -3   5   4  762.42   34.50
   3   5  -4  772.12   36.00
  -3   5   4  758.42   34.40
   3  -5   4  724.93   34.30
  -3  -5  -4  730.13   34.40
  -3  -5  -4  724.53   37.40
  -3   5   4  647.74   36.00
   3   5  -4  649.04   32.80
  -3   6  -4    0.40    1.20
  -3   6  -4    1.40    1.50
   3  -6  -4    2.30    0.90
  -3  -6   4    1.50    1.30
   3   6   4    2.80    2.50
   3  -6  -4   -0.40    1.20
  -3   6  -4    0.30    0.90
   3  -6  -4    0.80    1.30
   3  -6  -4    0.80    1.50
   3   6   4    0.60    1.90
  -3   6  -4   -0.20    1.40
  -3  -6   4    1.90    2.00
   3   6   4   -1.10    1.40
   3   6  -4    1.80    1.10
  -3   6   4    0.00    1.30
  -3  -6  -4    0.30    1.50
   3   6  -4    2.80    1.70
   3   6  -4    0.50    0.90
   3   6  -4    2.60    1.00
  -3  -6  -4    0.10    1.10
   3  -6   4    1.30    1.50
   3   6  -4   -0.20    0.90
   3  -6   4    0.40    0.80
  -3  -6  -4    1.70    1.40
  -3   6   4    1.10    2.20
   3  -6   4    0.40    1.30
  -3   6   4    2.30    1.60
   3  -7  -4  234.78   15.80
   3  -7  -4  244.88   14.20
   3  -7  -4  219.88   11.50
  -3  -7   4  241.68   15.40
   3   7   4  202.78   13.90
   3   7   4  232.08   15.30
   3  -7  -4  220.28   14.30
  -3   7  -4  197.18   11.60
   3   7   4  263.07   16.00
  -3   7  -4  250.77   14.80
   3   7  -4  221.68   13.80
  -3  -7  -4  231.68   13.20
   3   7  -4  211.48   11.90
  -3  -7  -4  244.98   16.00
   3  -7   4  201.68   14.00
   3   7  -4  223.78   11.10
   3  -7   4  249.18   15.60
  -3   7   4  258.97   16.30
  -3  -7  -4  242.88   12.50
   3  -7   4  219.98   13.20
  -3   7   4  237.08   14.30
  -3   7   4  204.38   15.40
   3   7  -4  212.48   11.60
   3  -8  -4    7.40    3.00
   3  -8  -4    8.00    3.80
   3   8   4    6.00    3.50
  -3  -8   4    5.70    2.90
   3   8   4    1.80    2.80
   3  -8  -4    5.70    2.80
  -3   8  -4    8.60    3.00
   3   8  -4    9.30    3.70
  -3   8   4    2.20    2.70
  -3   8   4    1.90    2.00
  -3  -8  -4    8.00    2.70
   3   8  -4    9.80    3.10
  -3   8   4    6.90    3.50
  -3  -8  -4    6.60    2.60
   3  -8   4    2.50    2.30
   3   8  -4    6.20    1.80
  -4   0   4   12.60    2.30
   4   0  -4   14.80    2.20
   4   0  -4   16.40    2.50
  -4   0   4   12.20    2.20
   4   0   4   11.80    2.70
  -4   0   4   11.80    2.00
   4   0  -4   11.90    2.00
   4   0  -4   10.80    3.20
  -4   0   4    6.50    3.30
  -4   0  -4   12.40    2.40
   4   0   4   15.20    2.50
   4   0  -4   14.50    3.60
   4   0   4   17.20    2.50
  -4   0  -4   17.10    2.90
  -4   0  -4   10.00    2.00
   4   0   4   17.60    2.10
   4   0   4   14.50    3.00
  -4   0  -4   10.70    2.10
  -4   0   4   13.90    3.40
  -4   0   4   16.20    2.20
  -4  -1   4  136.69    7.90
  -4   1  -4  137.29    8.50
   4   1   4  152.28    9.20
  -4  -1   4  144.09    8.30
   4  -1  -4  150.58    8.30
   4  -1  -4  152.88    9.90
   4   1   4  150.48    9.30
  -4   1  -4  142.39    8.80
  -4  -1   4  143.19   11.10
   4  -1  -4  157.48   10.60
  -4   1  -4  144.89    8.40
   4   1   4  147.99    8.60
  -4  -1   4  141.89   10.20
   4   1   4  148.49    8.50
  -4  -1   4  139.89    6.90
   4  -1  -4  141.39    8.20
  -4   1  -4  147.39    8.70
   4  -1  -4  147.69    8.60
   4   1   4  151.68    8.10
   4   1  -4  144.79    9.10
  -4   1   4  147.99    8.00
  -4   1   4  136.69   10.70
   4   1  -4  151.58    8.00
   4  -1   4  151.18    9.00
   4   1  -4  159.28   10.30
   4  -1   4  152.88    8.10
   4   1  -4  142.19    8.50
   4   1  -4  132.49    7.40
  -4  -1  -4  141.89    8.00
   4   1  -4  141.79    7.30
   4  -1   4  148.49    8.30
   4  -1   4  134.69    9.00
  -4  -1  -4  148.09    8.50
  -4  -1  -4  136.19    8.50
  -4   1   4  147.59    8.20
   4  -1   4  138.99    8.30
  -4   1   4  144.59    7.90
  -4  -1  -4  136.59    8.80
   4   1  -4  149.09   10.90
   4  -1   4  144.99    8.70
  -4   1   4  136.99    8.50
  -4   1   4  128.69    9.50
  -4   2  -4    8.80    2.40
  -4   2  -4    9.10    2.10
   4   2   4    7.60    1.80
  -4  -2   4    3.30    2.10
   4  -2  -4    7.60    2.60
   4   2   4    8.30    2.10
  -4   2  -4    8.80    2.10
  -4  -2   4   10.90    2.60
   4   2   4   12.70    3.00
  -4   2  -4   14.30    3.20
   4  -2  -4   11.70    2.70
  -4  -2   4    9.50    3.40
   4   2   4    9.70    1.80
   4  -2  -4    7.00    2.00
   4  -2  -4    8.00    2.20
   4   2   4    7.10    2.40
   4   2  -4    6.00    2.20
  -4   2   4    7.70    2.40
  -4  -2  -4    8.10    2.20
  -4   2   4    9.90    2.70
  -4   2   4    5.80    2.70
  -4  -2  -4    8.10    1.70
   4  -2   4   11.80    2.90
   4   2  -4    7.10    2.20
   4   2  -4    8.10    1.80
  -4   2   4    8.40    2.20
  -4  -2  -4   11.40    2.80
  -4  -2  -4    9.70    2.40
   4   2  -4   12.50    2.80
   4   2  -4    7.80    3.00
  -4   2   4   10.00    1.90
   4  -2   4   12.10    3.00
   4  -2   4   13.80    2.80
   4  -2   4    8.00    1.90
  -4  -2  -4    7.50    2.00
   4  -2   4   10.20    2.00
   4   3   4   55.59    4.70
   4  -3  -4   45.80    4.70
   4   3   4   57.29    5.50
   4  -3  -4   47.20    4.70
   4  -3  -4   44.80    4.70
   4   3   4   52.19    5.00
   4  -3  -4   56.89    4.80
  -4   3  -4   46.40    4.50
  -4  -3   4   55.19    4.90
  -4   3  -4   58.69    5.10
  -4   3  -4   46.90    4.40
  -4  -3   4   56.69    6.20
  -4  -3   4   58.49    5.30
  -4   3  -4   57.49    4.90
  -4  -3   4   49.90    6.50
   4   3   4   57.69    5.60
   4   3   4   59.29    4.50
   4   3  -4   51.29    5.40
   4   3  -4   49.20    4.20
  -4   3   4   51.29    4.80
   4   3  -4   48.60    6.40
   4  -3   4   49.60    4.70
  -4  -3  -4   56.19    3.70
   4  -3   4   47.50    4.90
   4  -3   4   51.69    3.80
   4  -3   4   56.99    4.50
  -4  -3  -4   54.29    4.40
   4  -3   4   55.29    5.10
  -4   3   4   56.49    5.40
  -4  -3  -4   49.99    4.60
  -4  -3  -4   46.50    5.00
  -4  -3  -4   48.60    4.60
  -4  -3  -4   55.39    5.20
  -4   3   4   47.90    4.90
  -4   3   4   58.19    6.50
   4   3  -4   51.29    5.20
   4   3  -4   47.80    3.90
  -4   4  -4    2.90    1.40
  -4   4  -4    1.30    1.10
  -4  -4   4    0.30    1.50
   4  -4  -4    2.70    1.40
   4   4   4    1.10    2.00
  -4   4  -4    0.00    1.30
   4  -4  -4    1.60    1.60
   4   4   4    2.70    1.30
   4   4   4    0.30    1.90
  -4   4  -4    2.20    1.70
  -4  -4   4    0.50    1.50
  -4   4  -4    2.90    1.20
   4  -4  -4   -0.10    1.10
   4   4   4    1.90    0.80
   4  -4   4    2.50    1.20
  -4   4   4    0.50    1.00
   4   4  -4    3.70    2.30
  -4  -4  -4    2.40    0.90
   4  -4   4    1.30    1.30
   4   4  -4    1.20    1.00
  -4   4   4    2.50    1.70
   4   4  -4    0.40    1.10
   4   4  -4    1.70    1.70
  -4  -4  -4    1.00    1.00
   4  -4   4    0.50    1.30
  -4   4   4    4.30    2.60
  -4  -4  -4    1.10    1.70
  -4  -4  -4    1.10    1.20
  -4  -5   4   45.00    5.40
  -4  -5   4   50.19    5.50
   4   5   4   52.19    6.00
   4   5   4   56.79    5.10
   4  -5  -4   55.49    5.50
   4   5   4   52.09    6.00
   4  -5  -4   50.09    5.10
  -4   5  -4   48.10    3.80
   4  -5  -4   45.90    4.20
   4  -5  -4   47.90    4.10
  -4   5  -4   54.79    5.50
  -4  -5  -4   56.09    4.70
  -4   5   4   46.60    4.50
   4   5  -4   41.40    3.90
  -4   5   4   57.49    6.10
   4  -5   4   54.19    5.10
  -4  -5  -4   57.59    5.30
  -4  -5  -4   47.50    5.60
  -4   5   4   55.89    6.70
   4  -5   4   39.60    4.80
   4  -5   4   55.79    4.00
  -4   6  -4   20.40    4.30
  -4  -6   4   12.00    3.80
   4   6   4   18.00    4.70
   4   6   4   12.50    4.10
  -4   6  -4   16.70    3.30
   4  -6  -4   14.80    3.50
  -4   6  -4   13.20    2.40
   4  -6  -4   19.60    3.90
   4  -6   4   24.70    4.60
  -4   6   4   17.20    7.40
   4   6  -4   18.50    2.30
  -4   6   4   12.30    4.00
  -4  -6  -4   14.70    3.70
   4  -6   4   19.80    2.90
  -4  -6  -4   18.30    3.30
   4   6  -4   15.00    2.50
  -4  -6  -4   16.90    4.40
   4  -6   4   13.30    3.50
   4  -6   4   16.80    3.90
   4  -7  -4   24.00    5.00
   4   7   4   15.00    4.20
   4   7   4   16.20    3.70
  -4   7  -4   22.10    3.40
  -4  -7   4   17.00    4.00
   4  -7  -4   28.40    5.30
  -4   7  -4   19.20    3.60
   4   7   4   23.00    5.30
   4  -7  -4   17.60    4.60
  -4   7  -4   20.70    5.00
   4  -7   4   20.90    4.60
  -4  -7  -4   16.40    3.10
   4   7  -4   24.50    4.80
  -4   7   4   15.60    3.80
   4  -7   4   19.80    3.10
  -4  -7  -4   24.60    3.70
   4  -7   4   20.00    4.30
  -4   7   4   26.00    6.40
  -4   7   4   23.90    5.70
  -4  -7  -4   26.90    6.00
   4  -7   4   24.20    5.00
   4  -8  -4    3.80    4.40
   4  -8   4    9.30    3.70
   5   0  -4 1097.29   48.10
  -5   0  -4 1030.60   49.30
   5   0  -4 1041.90   50.79
  -5   0  -4 1136.99   49.20
  -5   0   4 1083.49   47.80
  -5   0   4 1081.09   51.49
   5   0   4 1110.99   49.10
   5   0   4 1159.18   49.80
   5   0  -4 1102.09   52.29
   5   0  -4 1048.10   48.10
  -5   0   4 1027.60   47.60
  -5   0   4 1081.19   49.40
  -5   0  -4 1123.79   48.70
  -5   0   4 1088.59   48.30
  -5   0  -4 1077.59   49.00
   5   0   4 1073.99   48.50
   5   0   4 1089.49   48.80
   5   0  -4 1096.09   48.50
  -5   0   4 1137.49   53.29
   5  -1  -4    4.00    1.40
  -5  -1   4    5.00    1.00
   5   1   4    5.00    1.90
  -5  -1   4    1.10    1.50
  -5  -1   4    5.70    1.60
  -5  -1   4    4.70    1.10
   5  -1  -4    2.90    1.60
   5  -1  -4    5.70    1.90
  -5   1  -4    4.70    2.00
   5   1   4    6.70    1.70
   5  -1  -4    3.00    1.40
  -5   1  -4    3.60    1.50
   5   1   4    3.30    2.10
  -5   1  -4    2.10    1.40
   5   1   4    6.20    1.70
  -5  -1   4    5.60    3.00
  -5   1  -4    3.30    1.70
   5   1   4    2.20    1.10
   5   1  -4    4.40    1.10
  -5  -1  -4    5.60    1.60
  -5  -1  -4    4.30    1.50
  -5   1   4    5.60    2.00
   5   1  -4    7.00    2.60
   5   1  -4    5.60    2.50
   5  -1   4    3.70    1.30
  -5  -1  -4    0.70    1.40
   5  -1   4    4.70    1.60
   5  -1   4    3.00    1.30
   5  -1   4    4.50    1.90
  -5   1   4    3.90    1.30
   5  -1   4    4.90    2.00
   5  -1   4    3.40    1.80
   5   1  -4    2.60    1.00
   5   1  -4    3.50    1.40
  -5   1   4    4.90    2.50
   5   1  -4    4.10    1.60
  -5   1   4    5.80    3.20
  -5   1   4    7.90    1.70
  -5  -1  -4    3.60    1.50
   5   1  -4    2.20    1.20
  -5  -2   4  253.37   16.60
  -5   2  -4  237.18   13.30
  -5   2  -4  217.18   12.80
   5  -2  -4  248.28   13.10
   5  -2  -4  235.38   12.80
   5   2   4  250.37   13.00
  -5   2  -4  226.48   13.30
   5   2   4  239.48   13.80
  -5  -2   4  235.48   15.30
   5   2   4  243.58   13.50
   5   2   4  233.48   12.10
  -5  -2   4  248.58   13.00
   5  -2  -4  219.98   12.90
   5   2   4  246.28   13.90
  -5   2  -4  245.78   13.10
   5   2  -4  239.28   11.60
   5   2  -4  233.88   12.20
  -5   2   4  224.08   15.80
  -5  -2  -4  220.38   12.90
   5   2  -4  246.68   13.50
   5  -2   4  243.18   12.30
   5  -2   4  231.18   12.90
   5   2  -4  231.58   15.90
  -5  -2  -4  237.18   12.10
   5  -2   4  236.18   13.40
  -5  -2  -4  229.08   13.20
  -5  -2  -4  246.28   12.80
   5   2  -4  246.18   14.80
  -5  -2  -4  241.58   13.40
  -5   2   4  226.28   14.20
  -5  -2  -4  259.87   14.60
  -5   2   4  228.38   12.70
   5  -2   4  236.08   13.40
  -5  -2  -4  240.98   12.50
  -5   2   4  239.48   12.90
  -5   2   4  245.78   13.60
   5   2  -4  220.68   10.90
   5   2  -4  240.48   13.60
   5   3   4  425.46   23.80
  -5  -3   4  437.56   25.20
  -5   3  -4  439.96   22.10
  -5   3  -4  425.76   21.40
  -5  -3   4  419.96   24.00
   5  -3  -4  415.26   22.10
   5   3   4  450.65   21.60
   5  -3  -4  460.25   21.90
   5   3   4  430.76   22.40
   5  -3  -4  404.06   21.80
   5   3   4  432.86   20.10
   5   3   4  449.46   22.50
   5  -3  -4  429.06   21.40
  -5  -3   4  433.06   21.60
   5   3  -4  455.75   22.70
  -5  -3  -4  428.86   22.20
  -5  -3  -4  428.26   20.20
  -5   3   4  409.56   22.20
  -5  -3  -4  416.86   22.80
  -5   3   4  442.16   25.00
  -5  -3  -4  425.46   21.00
  -5   3   4  432.96   19.70
   5   3  -4  438.26   22.40
   5   3  -4  432.16   20.60
   5  -3   4  437.86   22.00
   5  -3   4  436.86   20.40
  -5   3   4  420.56   22.60
   5  -3   4  386.06   21.40
   5   3  -4  409.56   20.60
   5   4   4  378.96   19.40
   5  -4  -4  390.96   19.40
  -5   4  -4  377.26   20.50
  -5   4  -4  381.06   19.80
   5   4   4  376.46   17.40
   5  -4  -4  356.76   19.20
   5   4   4  389.36   20.50
   5   4   4  388.96   20.60
  -5  -4   4  368.96   20.00
  -5  -4   4  380.76   22.80
  -5  -4   4  362.96   19.60
  -5  -4   4  396.26   22.30
   5  -4  -4  392.96   20.00
   5   4  -4  345.97   18.60
  -5  -4  -4  361.26   18.50
  -5   4   4  369.16   18.00
   5  -4   4  327.57   18.90
  -5   4   4  374.36   20.50
   5   4  -4  337.87   18.20
  -5  -4  -4  372.56   20.50
  -5  -4  -4  388.46   20.50
   5  -4   4  363.96   17.90
   5   4  -4  349.96   18.20
  -5   4   4  378.26   22.50
   5  -4   4  364.06   19.60
   5  -5  -4   88.79    7.30
   5   5   4   78.09    7.80
  -5  -5   4   89.49    7.60
   5   5   4   88.79    7.90
   5   5   4   90.29    7.00
   5  -5  -4   81.09    6.90
  -5   5  -4   73.49    5.50
  -5   5  -4   86.79    7.40
  -5   5  -4   83.89    6.80
  -5   5  -4   72.99    6.50
   5  -5  -4   72.39    6.20
   5   5  -4   84.79    6.80
  -5   5   4   83.39    6.00
   5   5  -4   86.09    5.80
  -5   5   4   78.59    5.70
  -5  -5  -4   76.39    7.40
   5  -5   4   68.69    6.50
  -5   5   4   75.69    8.60
   5  -5   4   87.89    5.80
  -5  -5  -4   78.59    5.90
  -5  -5  -4   89.59    7.50
  -5   5   4   87.29    8.10
   5   5  -4   80.79    6.10
   5  -5   4   89.89    7.10
  -5   6  -4    8.60    2.50
   5  -6  -4   10.10    2.80
  -5   6  -4    5.40    2.10
   5   6   4   16.60    4.70
   5   6   4   12.30    3.70
   5   6   4    5.50    2.80
  -5   6  -4    9.60    3.20
   5  -6  -4    8.80    3.00
  -5  -6   4   12.70    3.80
   5  -6   4    6.40    2.20
  -5  -6  -4    5.10    2.30
  -5  -6  -4    5.90    1.70
   5  -6   4    5.50    2.50
   5   6  -4    9.00    1.80
  -5   6   4   12.30    3.50
   5   6  -4   11.80    3.40
  -5   6   4    8.00    4.10
  -5  -6  -4   11.60    3.30
   5  -6   4    7.80    2.00
   5  -7  -4  199.48   12.40
   5   7   4  203.48   13.40
  -5   7  -4  180.78   13.10
  -5  -7   4  168.48   13.10
   5   7   4  200.28   14.00
   5   7   4  164.68   11.60
  -5   7  -4  176.38   10.60
   5  -7  -4  169.68   12.40
   5   7  -4  167.78    9.10
   5  -7   4  185.58   12.20
  -5  -7  -4  183.08   10.70
  -5   7   4  186.88   15.10
  -5   7   4  159.08   13.40
  -5   7   4  189.08   12.00
  -5  -7  -4  182.18   13.70
   5  -7   4  175.58   13.30
   5   7  -4  171.48   12.40
  -5  -7  -4  183.38   11.80
   5  -7   4  178.08   11.10
   5  -7   4  159.98   11.80
  -6   0  -4  623.34   28.40
   6   0   4  621.84   28.70
  -6   0  -4  602.94   30.10
  -6   0  -4  599.04   28.00
   6   0   4  579.04   28.10
   6   0   4  604.94   28.20
  -6   0   4  595.84   27.40
  -6   0   4  598.44   32.50
   6   0   4  597.64   28.70
   6   0   4  596.34   28.70
   6   0  -4  629.24   27.50
  -6   0   4  584.14   30.90
  -6   0   4  548.05   26.70
   6   0  -4  590.04   27.80
   6   0  -4  538.35   27.10
  -6   0  -4  552.34   27.90
  -6   0   4  552.34   27.60
   6   1   4   94.49    6.70
   6   1   4   97.39    7.10
  -6  -1   4   93.79    9.60
   6  -1  -4  109.09    6.80
  -6   1  -4  109.39    8.40
  -6  -1   4   90.09    5.40
   6   1   4   89.09    7.50
   6  -1  -4   95.79    6.80
  -6   1  -4  101.09    7.20
   6   1   4   91.89    6.30
  -6  -1   4   92.09    5.10
  -6  -1   4   97.09    6.10
  -6   1  -4   85.79    6.70
  -6   1  -4   97.69    6.90
   6   1   4  105.99    7.70
  -6  -1   4  103.79    9.20
   6  -1  -4  103.09    6.80
  -6  -1  -4   99.59    8.30
   6   1  -4   92.99    5.70
  -6  -1  -4   97.19    6.80
   6  -1   4   94.69    6.80
  -6  -1  -4  107.09   10.10
   6   1  -4   93.19    5.80
   6   1  -4   90.89    7.10
  -6   1   4   96.59    8.70
   6   1  -4   96.59    6.70
   6  -1   4   97.79    6.80
  -6   1   4   97.69    6.90
  -6  -1  -4   97.59    6.70
   6  -1   4   97.99    7.20
   6  -1   4   94.59    7.30
  -6   1   4  114.09   10.20
   6  -1   4   77.39    6.80
  -6   1   4   89.79    6.70
   6   1  -4  102.49    6.60
  -6  -2   4  779.12   39.30
  -6   2  -4  794.72   36.50
   6  -2  -4  736.23   37.30
  -6   2  -4  770.52   37.40
   6   2   4  763.02   36.60
   6   2   4  777.62   35.70
   6   2   4  742.73   36.50
   6  -2  -4  779.32   35.70
   6  -2  -4  805.52   36.00
  -6  -2   4  766.42   35.20
  -6   2  -4  811.22   36.10
   6   2   4  768.92   34.80
   6  -2  -4  739.63   35.80
  -6  -2   4  767.22   40.20
   6  -2   4  792.22   35.30
  -6  -2  -4  737.33   35.30
   6  -2   4  785.22   36.50
  -6   2   4  804.22   36.40
   6   2  -4  695.43   33.40
  -6   2   4  759.12   39.90
  -6  -2  -4  794.82   38.00
   6   2  -4  739.73   33.60
  -6   2   4  743.23   37.90
  -6  -2  -4  758.42   35.00
   6   2  -4  764.82   36.00
   6  -2   4  693.63   35.50
  -6  -2  -4  773.42   35.80
   6   2  -4  743.03   35.10
   6  -3  -4   70.99    6.30
   6   3   4   84.69    6.30
  -6  -3   4   84.49    9.30
  -6   3  -4   81.19    7.30
   6   3   4   84.69    7.20
   6  -3  -4   83.69    6.80
  -6  -3   4   81.49    6.20
   6  -3  -4   84.69    6.70
   6   3   4   76.59    5.10
   6  -3  -4   84.29    6.50
  -6   3  -4   79.29    6.60
   6  -3   4   79.59    5.70
   6   3  -4   80.39    6.80
  -6  -3  -4   77.89    5.80
   6  -3   4   65.79    6.40
  -6   3   4   82.69   10.20
   6   3  -4   74.89    5.80
  -6  -3  -4   67.89    6.50
  -6   3   4   85.29    7.20
   6  -3   4   76.49    6.20
  -6  -3  -4   74.79    7.50
   6   3  -4   74.19    5.50
  -6   3   4   61.69    6.70
  -6  -4   4  358.56   22.40
   6  -4  -4  363.86   19.20
   6   4   4  369.86   19.90
  -6   4  -4  344.97   19.10
   6   4   4  339.67   16.50
   6   4   4  361.86   18.60
   6  -4  -4  365.66   18.70
  -6   4  -4  370.46   18.90
   6   4   4  348.17   19.40
  -6   4  -4  319.27   19.10
   6  -4  -4  340.17   18.60
  -6  -4   4  365.06   21.80
  -6   4   4  343.17   22.10
  -6   4   4  379.86   20.10
   6  -4   4  312.77   17.90
   6  -4   4  362.76   19.20
  -6   4   4  348.07   16.80
  -6   4   4  319.57   19.30
  -6  -4  -4  362.06   22.40
   6  -4   4  361.06   17.50
   6   4  -4  328.87   17.70
  -6  -4  -4  341.17   19.60
  -6  -4  -4  340.57   17.60
   6   4  -4  306.77   17.60
   6   4  -4  325.07   17.70
  -6  -5   4   34.20    5.90
   6  -5  -4   48.70    7.30
  -6  -5   4   43.40    7.40
   6   5   4   36.20    3.00
   6  -5  -4   44.80    5.20
   6   5   4   44.30    5.40
   6   5   4   39.90    4.80
  -6   5  -4   37.40    4.80
  -6   5  -4   30.70    4.80
   6   5   4   42.60    6.40
  -6   5  -4   49.99    5.10
   6  -5  -4   47.50    5.80
  -6  -5  -4   48.30    5.80
  -6   5   4   54.69    9.60
   6  -5   4   39.70    4.50
   6  -5   4   43.00    4.00
  -6   5   4   34.70    5.20
  -6   5   4   45.10    4.10
   6   5  -4   38.00    4.70
  -6  -5  -4   48.00    5.00
   6   5  -4   36.10    4.20
   6   5  -4   40.00    4.00
  -6  -5  -4   47.20    5.70
   6  -5   4   46.70    5.50
  -6   6  -4  222.58   14.20
   6  -6  -4  217.78   13.40
  -6   6  -4  192.18   12.50
  -6  -6   4  221.08   14.40
   6   6   4  220.08   13.90
   6   6   4  207.78   14.60
   6   6   4  188.78   13.80
   6  -6  -4  203.18   13.70
   6   6  -4  202.98   11.00
  -6  -6  -4  209.28   13.80
  -6  -6  -4  196.98   14.30
  -6   6   4  207.98   14.10
   6  -6   4  182.08   12.20
   6   6  -4  199.98   12.20
   6   6  -4  187.88   12.90
  -6  -6  -4  207.88   11.40
  -6   6   4  208.78   14.70
  -6   6   4  192.38   15.90
   6  -6   4  187.78   13.00
  -6  -7   4    8.20    3.50
   6   7   4   15.20    4.30
   6  -7  -4   10.50    3.20
   6  -7  -4    6.20    3.40
  -6   7  -4    6.00    2.30
  -6   7  -4   16.40    4.90
   6   7   4    5.70    3.10
  -6   7   4   16.60    4.90
  -6   7   4    8.40    3.40
  -6   7   4    5.40    2.60
   6  -7   4    9.10    2.80
  -6  -7  -4   14.00    5.20
   6   7  -4   14.90    4.20
  -6  -7  -4   14.30    3.40
   6   7  -4    9.90    1.80
  -6  -7  -4   10.40    2.60
   6  -7   4    8.40    2.00
   7   0  -4  460.85   22.80
  -7   0   4  411.36   21.40
  -7   0  -4  466.95   23.10
   7   0   4  456.45   23.50
  -7   0   4  455.15   27.40
   7   0  -4  443.86   22.10
   7   0   4  472.25   23.80
  -7   0  -4  480.85   23.20
   7   0   4  472.85   23.10
  -7   0   4  451.25   22.10
   7   0   4  437.46   22.80
  -7   0   4  508.85   27.00
  -7   0  -4  464.45   25.30
  -7  -1   4   27.60    2.50
   7   1   4   28.10    4.00
   7   1   4   34.70    5.00
  -7  -1   4   27.80    2.20
  -7  -1   4   33.30    6.50
  -7   1  -4   26.80    4.90
  -7   1  -4   31.10    4.40
   7   1   4   33.40    5.00
   7  -1  -4   27.40    3.40
  -7  -1   4   20.30    5.40
  -7   1  -4   27.30    4.00
   7  -1  -4   32.00    4.80
   7   1  -4   24.60    3.70
   7  -1   4   32.60    4.80
   7  -1   4   28.40    4.70
   7  -1   4   23.80    4.10
  -7   1   4   23.50    4.70
   7   1  -4   31.60    3.80
  -7  -1  -4   25.40    5.40
   7   1  -4   27.70    2.90
  -7  -1  -4   29.80    3.60
   7  -1   4   28.90    4.80
  -7   1   4   26.80    5.70
   7   1  -4   29.40    2.90
  -7  -1  -4   30.70    4.50
   7   2   4  493.45   26.00
   7  -2  -4  555.14   26.40
  -7   2  -4  540.05   27.00
   7  -2  -4  501.85   26.20
   7   2   4  556.44   27.20
  -7   2  -4  561.74   28.80
  -7  -2   4  553.74   31.10
  -7   2  -4  527.05   26.60
   7  -2  -4  576.64   26.70
  -7  -2   4  522.05   29.70
  -7   2   4  532.25   26.70
  -7  -2  -4  528.15   25.80
   7   2  -4  525.35   24.10
   7  -2   4  495.05   25.70
   7  -2   4  532.95   27.00
  -7  -2  -4  525.55   28.50
   7   2  -4  511.35   26.10
   7   2  -4  524.45   25.90
  -7   2   4  515.55   28.80
  -7   2   4  577.34   31.40
  -7  -2  -4  568.84   26.90
   7  -2   4  542.15   26.00
   7   2  -4  485.35   24.00
  -7   3  -4   17.20    3.50
   7   3   4   20.10    3.70
  -7   3  -4   13.40    3.70
   7  -3  -4   17.60    3.80
   7  -3  -4   15.20    3.10
   7   3   4   13.80    4.10
  -7  -3   4   21.20    5.80
  -7   3  -4   19.30    3.70
   7   3   4   15.50    3.80
   7   3   4   18.70    2.70
  -7  -3   4   13.60    5.30
  -7   3   4   13.90    4.10
   7  -3   4   21.40    3.70
  -7  -3  -4   17.10    3.00
  -7  -3  -4   20.10    3.60
   7  -3   4   15.50    4.20
  -7  -3  -4   15.30    4.20
  -7   3   4   17.20    5.00
   7   3  -4   15.00    2.80
  -7   3   4   27.80    5.10
   7  -3   4   15.00    3.00
   7   3  -4   18.70    2.90
   7   3  -4   19.50    4.50
  -7   4  -4  103.69    8.10
   7   4   4  114.29    8.60
  -7  -4   4  104.29   10.20
   7   4   4  106.69    8.90
   7  -4  -4   99.59    8.00
   7   4   4   96.39    6.30
  -7   4  -4   98.39    8.70
   7   4   4  100.69    7.70
  -7  -4   4  115.99   10.90
   7  -4  -4   99.09    8.30
  -7   4  -4  108.29    8.60
   7  -4   4  107.99    8.60
  -7  -4  -4   98.99    9.20
  -7   4   4  101.19    9.80
  -7   4   4   89.19   10.40
  -7  -4  -4   83.29    6.50
   7   4  -4  104.49    7.30
  -7  -4  -4   99.19    8.40
  -7   4   4   82.49    8.30
   7   4  -4  115.39    7.90
   7  -4   4   92.79    7.00
  -7   4   4   88.19    5.60
   7  -4   4  110.99    8.20
   7   5   4    7.80    3.10
  -7  -5   4    2.40    3.80
  -7   5  -4    4.60    2.40
   7   5   4    3.50    2.80
   7  -5  -4    5.00    2.60
   7   5   4    3.50    2.30
   7  -5  -4    2.60    2.10
  -7  -5   4    2.40    2.60
  -7   5  -4    1.10    2.00
   7   5   4    4.20    1.30
  -7  -5  -4    0.80    1.90
   7  -5   4    3.50    2.00
  -7   5   4    3.90    1.40
  -7   5   4    2.90    2.60
   7   5  -4    4.80    1.90
   7   5  -4    6.90    3.20
   7   5  -4    6.90    2.50
  -7   5   4    1.10    1.30
  -7  -5  -4    5.70    1.80
  -7  -5  -4    4.00    2.40
   7  -5   4    2.50    1.90
   7  -5   4    3.80    1.70
   7  -6  -4   33.20    5.70
   7   6   4   31.20    5.50
  -7   6  -4   41.40    6.70
   7   6   4   43.00    9.70
  -7  -6   4   46.60    8.30
  -7  -6   4   33.40    6.00
   7  -6  -4   31.60    5.80
   7   6   4   32.70    6.30
   7   6  -4   24.00    4.90
  -7  -6  -4   35.30    3.30
  -7  -6  -4   36.50    6.90
  -7   6   4   28.10    4.90
  -7   6   4   37.10    4.40
   7   6  -4   31.20    4.00
  -7   6   4   28.00    6.80
  -7  -6  -4   30.80    5.80
   7  -6   4   30.10    5.00
   7  -6   4   43.20    4.30
   7   6  -4   30.60    3.50
   8   0  -4  714.53   33.80
  -8   0   4  677.13   32.60
  -8   0   4  740.53   39.90
   8   0   4  701.43   34.60
  -8   0  -4  716.13   34.10
  -8   0   4  685.63   37.50
   8   0   4  711.03   34.10
   8   0   4  690.13   34.80
   8   0  -4  689.03   33.00
  -8   0  -4  738.03   36.90
   8   0  -4  690.93   33.00
   8   1   4    6.00    2.70
  -8  -1   4    5.40    4.30
   8  -1  -4    4.50    2.50
  -8   1  -4    7.70    3.20
   8   1   4    7.30    2.90
  -8  -1   4    4.90    1.10
   8   1   4    7.60    2.20
  -8   1  -4    4.60    1.90
  -8  -1   4    4.30    1.30
   8  -1  -4    5.20    1.80
   8   1   4    4.90    2.50
  -8  -1   4    5.60    3.40
  -8  -1  -4    4.10    2.10
  -8   1   4    6.60    2.10
   8  -1   4    3.80    2.10
   8   1  -4    5.70    2.40
   8  -1   4    4.30    1.90
   8   1  -4    4.80    1.50
   8   1  -4    7.10    1.90
   8  -1   4    3.50    2.00
   8  -1   4    2.90    2.00
  -8   1   4    4.90    3.80
  -8   1   4    4.00    2.70
  -8  -1  -4    5.80    2.70
  -8  -1  -4    9.70    3.80
  -8  -2   4  578.74   33.30
   8   2   4  567.24   30.20
   8  -2  -4  636.14   29.90
  -8  -2   4  614.44   34.90
   8   2   4  633.84   30.50
   8  -2  -4  620.24   29.70
  -8   2  -4  573.84   31.70
   8   2   4  559.24   29.10
  -8   2   4  611.24   30.00
  -8   2   4  573.94   32.30
   8  -2   4  601.14   30.30
  -8   2   4  612.74   35.00
   8  -2   4  539.25   28.20
   8   2  -4  570.94   29.10
   8  -2   4  634.84   29.50
   8   2  -4  563.34   27.20
  -8  -2  -4  618.34   30.80
   8   2  -4  651.43   27.50
   8   2  -4  577.24   28.80
  -8  -2  -4  606.14   32.50
  -8  -2  -4  598.14   28.90
   8  -3  -4    1.80    1.60
   8  -3  -4    5.10    2.40
  -8   3  -4    0.30    1.80
   8   3   4    6.30    3.40
  -8  -3   4   -3.90    2.20
  -8  -3   4    2.50    2.10
   8   3   4    4.30    2.30
  -8  -3  -4    0.70    1.40
   8   3  -4    4.30    1.80
   8  -3   4    1.80    1.40
   8  -3   4    1.80    1.60
  -8  -3  -4    3.70    1.80
  -8   3   4    2.90    1.90
   8  -3   4    2.70    2.70
  -8   3   4    3.60    3.50
  -8  -3  -4    4.00    1.80
  -8   3   4    1.80    2.70
   8   4   4  384.36   20.60
   8  -4  -4  386.16   20.90
  -8  -4   4  371.26   24.30
  -8   4  -4  357.26   21.40
  -8   4  -4  372.76   21.00
   8  -4  -4  373.56   20.20
  -8  -4   4  374.26   23.80
   8   4   4  340.17   20.90
  -8  -4  -4  354.76   18.50
   8  -4   4  349.17   20.60
   8   4  -4  342.27   19.40
   8   4  -4  340.57   18.50
  -8  -4  -4  350.46   22.30
  -8   4   4  364.96   21.10
  -8   4   4  330.07   21.20
  -8   4   4  377.96   25.10
   8  -4   4  371.56   19.10
   8   5   4   10.90    3.40
  -8   5  -4    5.70    2.50
  -8  -5   4    8.80    3.70
  -8  -5   4    8.50    4.00
   8  -5  -4    8.70    3.60
   8  -5  -4   13.00    3.40
  -8   5  -4    8.50    3.50
   8  -5   4    9.20    3.20
  -8  -5  -4    9.80    1.90
  -8   5   4   -0.40    3.70
  -8  -5  -4    5.30    3.20
   8   5  -4   12.10    3.60
   8  -5   4    4.90    2.00
  -8   5   4    9.40    3.40
   8   5  -4    7.00    2.90
  -8   5   4   10.30    3.60
   8   5  -4    9.20    2.40
   8  -5   4   12.30    2.80
  -8   5   4    9.70    2.00
  -8  -5  -4    7.20    2.70
   9   0  -4   41.80    5.20
  -9   0  -4   41.50    7.30
   9   0   4   31.10    5.20
   9   0  -4   37.60    4.10
  -9   0   4   36.90    8.50
  -9   0  -4   50.69    5.30
   9   0   4   46.80    5.50
  -9   0  -4   40.50    7.00
   9   0  -4   38.50    4.20
  -9   0   4   50.59    8.50
   9   0   4   51.59    5.70
  -9   0   4   48.10    4.00
  -9  -1   4   29.60    2.80
  -9  -1   4   34.70    8.10
   9   1   4   28.90    5.30
   9  -1  -4   39.60    5.00
  -9  -1   4   41.80    9.30
   9   1   4   45.50    6.70
   9   1   4   37.90    6.20
   9  -1  -4   38.70    4.50
  -9   1  -4   24.40    5.40
  -9   1   4   39.30    4.20
  -9  -1  -4   38.50    4.50
   9  -1   4   27.60    4.50
   9   1  -4   37.80    4.70
   9  -1   4   29.20    4.40
  -9  -1  -4   31.40    6.00
   9  -1   4   32.70    5.50
   9  -1   4   39.10    4.90
  -9  -1  -4   40.70    7.00
   9   1  -4   32.40    3.50
  -9   1   4   48.10   10.30
   9   1  -4   31.70    3.60
  -9   1   4   34.50    6.80
  -9  -2   4   45.00    9.50
   9   2   4   49.80    7.30
   9   2   4   41.90    5.30
  -9   2  -4   45.80    7.10
   9   2   4   38.80    6.30
  -9   2  -4   47.10    8.20
   9  -2  -4   38.20    4.90
  -9  -2   4   43.10    8.40
   9  -2  -4   40.80    6.00
   9  -2   4   47.30    5.80
   9   2  -4   40.70    4.90
   9   2  -4   34.10    3.50
   9   2  -4   30.40    4.50
  -9   2   4   43.40    9.20
  -9   2   4   32.50    6.50
  -9   2   4   39.30    4.70
   9   2  -4   37.80    3.40
  -9  -2  -4   44.80    8.60
  -9  -2  -4   36.70    4.30
  -9  -2  -4   44.90    5.80
   9  -2   4   43.30    5.20
   9   3   4    4.80    2.70
   9   3   4    6.30    2.70
   9   3   4    5.10    3.70
  -9  -3   4    9.10    3.50
  -9  -3   4   17.10    6.20
  -9   3  -4    8.80    3.20
  -9   3  -4    6.60    2.40
   9  -3  -4    7.50    2.60
   9  -3  -4    8.50    2.70
  -9   3   4    6.20    3.80
   9  -3   4   10.90    2.80
  -9   3   4    8.90    2.90
   9  -3   4    5.70    2.50
   9   3  -4    9.30    2.90
  -9  -3  -4    9.50    2.70
  -9   3   4   14.80    5.40
  -9  -3  -4   10.10    2.80
  -9  -3  -4   12.00    4.40
  -9   4  -4   -0.30    1.60
   9   4   4    7.60    2.70
   9   4   4    3.10    2.40
  -9  -4   4    1.70    3.30
   9  -4  -4    3.70    2.40
   9  -4  -4    4.10    2.90
  -9   4  -4    4.50    3.20
   9   4   4    1.40    3.00
  -9  -4   4    6.20    3.10
   9   4  -4    3.60    2.10
  -9  -4  -4    4.70    1.60
  -9   4   4    4.50    2.40
  -9   4   4    5.00    4.00
   9  -4   4    1.80    1.70
   9  -4   4    3.30    1.80
  -9  -4  -4   -1.50    1.90
  -9   4   4    2.20    2.80
   9   4  -4    2.90    2.30
  -9   5   4   82.89    8.50
   9   5  -4   79.29    6.70
 -10   0  -4   17.50    5.20
  10   0   4   14.50    4.20
 -10   0  -4    9.80    3.60
 -10   0   4   12.60    5.70
  10   0  -4   15.30    3.60
  10   0   4    8.20    3.00
  10   0  -4   11.20    2.70
  10   0  -4   15.90    4.00
  10   0   4   19.00    4.00
 -10   0   4   14.30    5.50
 -10   0   4   11.90    2.80
 -10   0  -4   17.40    4.30
  10   0   4   19.40    4.30
  10  -1  -4    8.00    2.30
 -10  -1   4   16.20    5.20
 -10   1  -4    3.80    2.90
 -10   1  -4   10.70    3.70
  10   1   4    7.50    3.20
 -10  -1   4   12.00    4.50
  10   1   4   12.60    3.10
  10   1   4    7.00    3.40
  10  -1  -4    8.40    3.00
 -10   1  -4    9.30    2.80
  10  -1  -4   10.50    3.20
  10   1  -4    7.20    2.40
  10  -1   4   16.90    4.60
 -10   1   4   11.00    4.60
 -10   1   4    8.90    5.60
 -10  -1  -4    6.20    3.40
 -10   1   4   11.60    2.20
 -10  -1  -4   16.30    4.60
  10   1  -4    7.00    2.40
  10   1  -4   13.20    3.70
  10  -1   4    6.80    2.90
 -10  -2   4    3.10    3.30
  10   2   4    0.20    2.10
 -10  -2   4   -2.90    2.30
  10   2   4    2.60    2.50
  10  -2  -4    2.70    1.90
  10   2   4   -2.70    1.60
  10  -2  -4   -1.40    1.60
 -10   2  -4   -2.80    2.10
 -10   2  -4    2.80    1.50
 -10  -2  -4   -0.70    1.20
 -10   2   4   -0.10    2.60
 -10  -2  -4    0.40    2.80
 -10   2   4    4.20    2.90
 -10  -2  -4   -2.30    2.10
  10   2  -4   -2.30    1.40
  10   2  -4    1.60    1.20
 -10   2   4    1.70    1.50
  10  -2   4    1.70    2.10
  10   2  -4    1.50    1.50
  10  -2   4    2.70    2.00
  10  -3  -4    1.10    1.80
  10   3   4   11.10    3.90
  10  -3  -4    1.10    2.10
  10   3   4    5.10    3.40
 -10   3  -4    5.70    2.30
 -10   3  -4    1.50    2.90
  10   3   4    3.00    2.70
 -10  -3   4    4.40    3.90
 -10  -3   4    2.20    3.50
  10  -3   4    5.00    3.00
 -10  -3  -4    5.20    1.30
  10   3  -4    3.10    2.40
  10  -3   4    3.30    2.30
 -10   3   4    3.30    3.60
 -10   3   4    3.50    2.10
 -10  -3  -4    1.80    2.60
 -10   3   4    6.80    5.30
 -10  -3  -4    3.00    2.60
  11   0  -4   28.10    5.10
  11   0   4   31.80    5.90
  11   0  -4   40.10    4.60
  11   0   4   26.70    4.60
  11   0   4   44.50    7.30
 -11   0  -4   34.80    5.60
 -11   0   4   26.40    3.40
 -11   0   4   33.20    7.60
 -11   0  -4   32.60    8.00
 -11   0  -4   43.40    8.40
 -11   0   4   28.50    7.50
  11   1   4    5.50    3.00
 -11   1  -4    6.90    4.30
  11  -1  -4    1.70    2.20
 -11   1  -4    1.60    3.10
  11   1   4    4.10    2.40
 -11   1   4    8.40    2.50
 -11   1   4    1.70    3.10
 -11  -1  -4    0.30    2.90
  11   1  -4    2.10    2.50
  11  -1   4    4.40    2.50
   0   0   5    0.50    1.00
   0   0  -5    0.00    0.80
   0   0  -5    1.10    0.90
   0   0   5    1.00    0.60
   0   0  -5   -0.30    0.80
   0   0  -5    0.90    1.50
   0   0   5    0.20    0.60
   0   0   5    2.60    1.30
   0   0  -5   -0.30    1.00
   0  -1  -5 2499.15  106.39
   0   1  -5 2264.27  105.49
   0   1   5 2421.66  105.39
   0   1   5 2484.15  106.49
   0  -1   5 2382.76  105.19
   0   1  -5 2480.65  105.39
   0   1  -5 2408.66  105.19
   0  -1  -5 2570.54  106.89
   0   1  -5 2360.46  105.29
   0  -1  -5 2474.35  104.59
   0  -1  -5 2543.55  105.89
   0  -1   5 2444.66  105.49
   0  -1   5 2399.76  106.89
   0   1   5 2412.26  105.69
   0  -1  -5 2445.36  104.99
   0   1  -5 2606.24  108.29
   0  -1  -5 2452.55  105.29
   0  -1   5 2395.56  106.29
   0  -1   5 2454.05  105.29
   0   1   5 2497.35  104.99
   0   1   5 2375.36  106.69
   0   2  -5    0.40    1.50
   0  -2  -5   -1.30    0.80
   0  -2   5   -1.00    0.50
   0   2  -5    1.10    0.90
   0   2  -5    0.50    0.90
   0   2  -5   -0.80    0.80
   0  -2  -5    0.00    0.90
   0  -2   5    0.80    0.80
   0   2   5    0.90    1.30
   0   2   5    0.50    0.70
   0  -2   5    0.70    0.60
   0  -2  -5   -0.20    0.80
   0  -2   5    0.10    0.70
   0   2   5    0.20    0.90
   0  -2  -5   -0.10    0.70
   0   2   5    5.60    1.80
   0  -2  -5    1.90    1.00
   0  -2   5   -0.70    0.90
   0   2   5   -1.10    1.10
   0   2  -5   -0.20    0.80
   0  -2  -5    0.00    0.80
   0   2  -5    1.10    0.90
   0  -2  -5    0.60    1.00
   0  -3  -5  419.46   21.00
   0   3  -5  423.36   20.60
   0   3   5  436.76   22.10
   0   3   5  418.26   21.10
   0  -3   5  428.06   20.30
   0   3  -5  474.15   24.20
   0   3   5  423.26   20.60
   0   3  -5  453.45   20.60
   0   3   5  401.96   21.60
   0  -3  -5  437.56   20.80
   0  -3   5  427.76   20.30
   0   3  -5  421.06   20.10
   0  -3  -5  429.96   21.20
   0   3  -5  416.56   20.50
   0   3   5  438.56   21.10
   0   3  -5  416.76   22.10
   0  -3   5  434.16   22.10
   0  -3  -5  422.56   21.70
   0  -3   5  410.56   19.80
   0  -3   5  421.46   19.80
   0  -3  -5  439.16   19.90
   0  -4  -5    1.40    1.30
   0   4   5    2.10    2.10
   0  -4   5   -0.40    1.30
   0  -4   5    0.50    0.70
   0   4  -5    0.60    0.80
   0   4  -5    1.20    0.90
   0   4  -5    0.90    1.20
   0   4   5    0.90    1.30
   0   4  -5    1.10    1.10
   0  -4  -5   -0.30    1.20
   0  -4   5    0.60    1.10
   0   4   5    0.00    1.40
   0  -4  -5    1.80    0.90
   0  -4   5    1.40    1.00
   0  -4   5    0.60    0.80
   0  -5  -5 1257.77   54.89
   0   5  -5 1209.68   53.39
   0  -5   5 1240.38   54.79
   0  -5  -5 1112.09   53.89
   0  -5   5 1214.98   55.89
   0   5  -5 1084.59   52.89
   0   5  -5 1203.78   55.09
   0   5  -5 1152.98   53.49
   0   5   5 1278.07   56.19
   0   5   5 1267.87   54.99
   0  -5   5 1173.98   52.49
   0  -5   5 1129.09   52.99
   0  -5  -5 1229.68   55.69
   0  -6   5   -0.30    0.70
   0  -6  -5    1.90    1.90
   0  -6   5    0.30    1.60
   0   6   5    7.00    2.80
   0  -6   5   -0.40    0.90
   0   6  -5   -0.80    1.10
   0   6  -5    1.70    2.00
   0  -6   5   -0.30    1.00
   0  -6  -5    4.80    2.50
   0   6  -5    1.40    1.60
   0   7   5   60.59    6.60
   0   7   5   67.79    7.40
   0  -7   5   55.49    6.50
   0   7  -5   70.69    5.60
   0  -7  -5   61.89    7.10
   0  -7   5   57.59    6.50
   0   7  -5   56.69    4.20
   0   7  -5   56.89    4.70
   0  -7   5   57.19    4.40
   0   7  -5   61.69    5.80
   0   7  -5   61.09    5.90
   0  -7   5   51.19    4.20
   0  -7  -5   67.69    8.50
   0   8   5    0.60    2.10
   0  -8   5   -1.40    1.40
   0  -8  -5    2.50    2.60
   0  -8   5    2.00    1.90
   0  -8   5   -0.20    0.90
   0   8  -5   -2.10    1.80
   0   8  -5    0.80    1.60
   0   8   5   -2.50    1.80
   0  -8  -5    4.80    2.20
   0   8  -5   -2.20    0.80
   0   8  -5   -1.60    1.10
  -1   0   5  120.89    9.00
  -1   0   5  116.49    6.20
   1   0  -5  123.79    6.70
   1   0  -5  114.99    6.20
   1   0  -5  128.79    8.90
  -1   0  -5  121.09    8.30
  -1   0  -5  121.09    7.10
   1   0   5  115.29    6.20
  -1   0   5  121.59    6.60
  -1   0  -5  125.09    7.20
   1   0  -5  120.19    7.00
  -1   0  -5  121.89    6.90
   1   0   5  118.19    7.20
  -1   0   5  120.49    8.10
   1   0   5  121.99    6.90
   1   0   5  117.59    7.70
  -1   0   5  116.29    7.40
   1   0  -5  116.39    6.90
  -1   0  -5  126.89    8.20
   1   0  -5  121.39    7.40
  -1   0   5  113.49    6.70
   1   0   5  118.99    7.10
   1  -1  -5  406.46   20.70
  -1   1  -5  407.26   19.10
  -1   1  -5  394.16   18.90
   1   1   5  395.46   18.70
  -1   1  -5  420.76   21.10
  -1   1  -5  414.46   19.00
   1  -1  -5  403.66   19.20
  -1  -1   5  386.16   17.60
  -1  -1   5  400.76   20.20
   1   1   5  393.26   19.30
   1  -1  -5  401.36   18.50
  -1   1  -5  416.16   19.40
   1  -1  -5  413.56   18.50
  -1  -1   5  383.06   18.40
  -1  -1   5  412.86   18.80
   1  -1  -5  411.56   19.80
   1   1   5  399.36   19.20
   1   1   5  393.86   20.00
   1  -1  -5  407.96   19.00
  -1  -1   5  434.16   21.90
   1  -1   5  404.46   19.40
  -1   1   5  387.36   19.00
   1   1  -5  421.26   21.90
  -1  -1  -5  388.46   18.60
  -1  -1  -5  407.46   19.70
   1  -1   5  392.66   17.50
   1   1  -5  385.86   18.90
  -1  -1  -5  406.86   18.20
  -1   1   5  391.16   20.80
   1  -1   5  369.86   20.20
  -1   1   5  375.56   20.60
   1   1  -5  380.16   18.50
   1   1  -5  402.06   18.60
  -1   1   5  391.66   18.50
  -1   1   5  419.06   19.10
   1   1  -5  345.47   18.70
  -1  -1  -5  402.46   19.70
   1  -1   5  386.66   18.90
  -1  -1  -5  401.26   19.10
  -1  -1  -5  406.96   19.30
   1  -1   5  398.26   19.10
   1   1  -5  402.86   17.60
   1  -1   5  381.16   18.80
  -1   2  -5  869.61   38.20
   1   2   5  851.51   37.40
   1  -2  -5  853.81   37.60
   1   2   5  863.81   38.40
   1   2   5  852.11   37.70
  -1  -2   5  814.92   36.90
   1   2   5  833.72   38.30
  -1  -2   5  822.12   37.70
  -1  -2   5  814.32   39.10
   1   2   5  857.71   39.40
  -1  -2   5  813.92   36.90
  -1   2  -5  887.41   37.90
  -1   2  -5  829.72   38.00
   1  -2  -5  832.92   38.80
  -1  -2   5  864.61   37.00
   1  -2  -5  845.62   37.70
   1  -2  -5  841.42   38.30
  -1   2  -5  840.82   37.80
   1  -2  -5  874.41   38.90
   1  -2  -5  842.72   37.70
  -1   2   5  831.42   37.60
  -1  -2  -5  823.12   38.20
  -1   2   5  841.42   39.00
  -1   2   5  851.31   38.20
   1   2  -5  758.82   37.40
   1   2  -5  838.92   39.30
   1  -2   5  852.71   36.80
  -1  -2  -5  886.81   37.70
   1   2  -5  835.12   41.00
   1  -2   5  848.92   37.80
  -1  -2  -5  844.22   38.90
   1   2  -5  872.71   40.00
   1  -2   5  852.61   39.40
   1  -2   5  856.81   37.90
   1   2  -5  829.72   37.70
  -1   2   5  857.61   37.60
  -1  -2  -5  860.01   38.20
   1   2  -5  744.03   37.30
   1   2  -5  848.82   37.20
   1  -2   5  841.92   37.60
  -1  -2  -5  803.12   37.70
   1   2  -5  824.62   37.50
  -1  -2  -5  839.42   37.20
   1  -3  -5   71.49    6.80
  -1  -3   5   75.09    4.30
  -1   3  -5   79.69    5.50
   1   3   5   82.29    6.70
   1   3   5   72.59    5.60
  -1  -3   5   73.29    6.20
  -1  -3   5   72.09    7.00
   1   3   5   70.99    5.20
   1  -3  -5   92.49    6.90
  -1  -3   5   67.39    4.90
  -1   3  -5   82.89    5.60
   1  -3  -5   68.99    4.80
   1  -3  -5   89.29    5.70
   1  -3  -5   71.69    5.60
   1   3   5   78.19    6.00
  -1   3  -5   82.39    6.60
  -1   3  -5   72.39    5.20
  -1   3  -5   69.79    5.10
  -1   3   5   74.29    6.40
   1   3  -5   73.09    7.50
  -1   3   5   65.29    5.40
   1  -3   5   76.39    5.00
   1   3  -5   72.19    4.80
   1   3  -5   68.49    6.20
   1  -3   5   71.19    5.00
   1   3  -5   69.59    5.00
  -1  -3  -5   67.69    6.00
   1  -3   5   73.49    5.00
   1  -3   5   67.59    6.30
   1   3  -5   75.59    4.90
  -1  -3  -5   76.09    4.60
  -1  -3  -5   67.49    5.50
  -1   3   5   76.99    5.30
  -1  -3  -5   74.19    5.60
   1  -3   5   72.39    5.40
  -1   3   5   75.29    5.40
   1   3  -5   70.19    4.60
   1   4   5   16.50    3.70
   1  -4  -5   13.90    2.60
   1  -4  -5   13.40    2.50
  -1   4  -5   12.50    2.60
   1  -4  -5   14.90    2.20
  -1   4  -5   15.80    2.70
  -1  -4   5   12.40    2.20
   1  -4  -5   11.30    2.80
   1  -4  -5   13.40    3.20
  -1   4  -5   13.70    2.50
   1   4   5   16.80    3.50
  -1  -4   5   12.30    2.80
  -1  -4   5   14.30    1.50
  -1  -4   5   11.00    3.00
   1   4   5   11.30    2.90
   1  -4   5   13.90    2.40
  -1   4   5   21.10    3.70
   1   4  -5   13.50    2.30
  -1  -4  -5   17.80    3.40
  -1   4   5   17.60    4.20
   1  -4   5   18.10    2.80
   1   4  -5   21.00    4.40
  -1  -4  -5   10.90    2.70
   1  -4   5   10.90    2.00
  -1   4   5   10.90    2.60
  -1  -4  -5   12.10    3.10
   1   4  -5   12.10    2.10
   1  -4   5   13.70    2.80
  -1   4   5   14.90    3.20
   1  -4   5   12.20    3.20
   1   4  -5   19.90    3.10
  -1  -4  -5   16.10    2.10
  -1   5  -5  607.64   30.60
   1  -5  -5  680.13   31.80
   1  -5  -5  654.93   30.70
   1  -5  -5  686.13   30.00
   1   5   5  738.83   33.90
   1  -5  -5  703.83   32.40
  -1   5  -5  676.23   31.30
   1   5   5  622.94   32.00
   1  -5  -5  687.63   33.10
  -1   5  -5  703.33   31.70
  -1  -5   5  580.84   30.00
  -1  -5   5  683.23   32.30
  -1  -5   5  658.73   33.10
   1   5  -5  728.93   35.00
  -1  -5  -5  682.83   29.20
  -1   5   5  668.53   33.40
   1   5  -5  596.44   30.30
  -1   5   5  622.64   31.80
   1   5  -5  645.14   30.50
  -1  -5  -5  667.63   31.90
   1  -5   5  654.43   30.70
   1  -5   5  670.73   32.10
  -1   5   5  709.13   32.30
   1  -5   5  642.64   30.50
  -1  -5  -5  682.63   33.10
   1   5  -5  636.04   30.50
   1  -6  -5  124.69    6.60
  -1   6  -5  119.99    8.40
  -1   6  -5  111.89    7.50
  -1  -6   5  121.89    9.20
   1  -6  -5  121.99    9.70
  -1  -6   5  116.19    9.50
   1   6   5  137.79    9.90
  -1  -6   5  112.29    6.30
  -1   6  -5  122.69    8.40
   1  -6  -5  131.29    9.10
  -1   6  -5  108.09    8.30
   1   6   5  133.29   10.20
  -1  -6   5  110.49    6.20
   1  -6   5  116.19    7.90
   1   6  -5  122.19    8.90
  -1   6   5  104.59    8.30
  -1   6   5  125.09    9.10
  -1   6   5  128.59   10.20
  -1  -6  -5  131.79    9.00
   1   6  -5  121.79    6.20
   1  -6   5  122.29    9.10
   1   6  -5  118.19    7.70
   1  -6   5  112.99    7.40
  -1  -6  -5  118.69    9.70
   1  -6   5  106.29    9.20
   1   6  -5  106.19    7.00
   1   7   5  128.19   10.10
  -1   7  -5  113.59    8.70
  -1   7  -5  129.89    8.80
  -1  -7   5  133.49   10.20
  -1   7  -5  118.99    7.70
   1  -7  -5  119.99    9.30
   1   7   5  137.59   11.00
  -1   7  -5  114.49    6.50
  -1  -7   5  135.49   10.50
   1  -7  -5  134.09   10.70
  -1   7  -5  139.49    9.60
   1   7  -5  118.79    6.60
   1   7  -5  124.99    8.30
   1  -7   5  119.39    9.80
  -1  -7  -5  123.19   10.60
  -1   7   5  136.29   10.10
   1  -7   5  131.19   10.10
  -1   7   5  115.19    8.90
   1   7  -5  123.29    9.00
  -1   7   5  129.79   10.80
   1  -7   5  123.89    7.80
   1   7  -5  112.09    8.20
   1   7  -5  113.79    7.30
  -1  -7  -5  119.19    9.00
  -1   8  -5   11.70    3.40
  -1   8  -5   15.30    2.70
  -1  -8   5    5.60    3.10
  -1   8  -5    6.10    1.70
   1  -8  -5   11.50    3.00
   1   8   5   10.70    3.90
   1   8   5   17.00    5.00
   1  -8  -5    8.60    3.60
  -1   8  -5   10.60    3.60
   1   8  -5    9.30    2.80
  -1   8   5    7.70    3.30
  -1  -8  -5    9.10    2.70
   1  -8   5   12.60    2.50
   1   8  -5    7.40    1.70
   1  -8   5    7.20    2.80
   1   8  -5    9.40    2.60
  -1  -8  -5    6.00    3.50
   1   8  -5   13.00    2.00
  -1   8   5   15.00    4.60
   1  -8   5   13.20    3.90
  -2   0   5   32.30    3.30
   2   0   5   39.60    2.60
  -2   0   5   27.30    4.60
   2   0   5   35.50    3.10
   2   0  -5   37.40    4.30
  -2   0  -5   39.90    3.60
   2   0   5   34.80    3.30
   2   0  -5   35.50    3.90
   2   0   5   33.00    3.60
  -2   0  -5   38.00    3.30
  -2   0  -5   36.10    3.50
  -2   0   5   33.20    3.90
   2   0  -5   44.30    5.00
   2   0  -5   37.30    3.40
   2   0  -5   30.60    4.10
  -2   0   5   38.10    3.00
   2   0   5   34.90    4.00
  -2   0   5   35.50    2.70
   2   0  -5   37.70    3.20
  -2   0  -5   34.50    3.50
   2  -1  -5  290.77   14.50
  -2  -1   5  275.07   16.60
  -2  -1   5  267.97   12.80
  -2  -1   5  258.67   13.10
   2   1   5  283.37   13.20
  -2   1  -5  273.87   13.90
  -2   1  -5  281.47   13.70
   2  -1  -5  269.97   13.30
  -2   1  -5  272.47   14.10
  -2  -1   5  272.07   14.60
  -2   1  -5  275.37   13.90
   2   1   5  283.07   14.90
   2  -1  -5  247.08   12.70
   2   1   5  286.57   13.50
   2  -1  -5  270.07   15.30
   2   1   5  267.47   14.20
  -2  -1   5  265.27   12.60
   2  -1  -5  284.37   15.70
   2  -1  -5  258.17   13.60
   2   1   5  271.57   14.00
  -2   1   5  256.37   14.10
  -2  -1  -5  266.67   14.40
   2   1  -5  262.77   12.90
  -2   1   5  260.27   13.10
   2  -1   5  271.37   14.20
  -2  -1  -5  281.97   13.40
  -2  -1  -5  283.07   14.00
  -2   1   5  268.27   12.80
   2   1  -5  245.08   13.30
   2  -1   5  259.07   15.00
   2   1  -5  271.47   15.60
  -2   1   5  263.87   13.50
  -2  -1  -5  274.07   14.00
   2   1  -5  280.67   13.20
  -2  -1  -5  281.87   13.10
  -2  -1  -5  291.77   14.10
   2  -1   5  270.37   13.70
   2   1  -5  284.77   12.60
  -2   1   5  274.47   16.00
   2  -1   5  271.57   13.60
   2   1  -5  257.77   16.20
   2  -1   5  276.37   14.00
   2   2   5  496.35   22.60
   2   2   5  516.05   23.80
  -2   2  -5  520.85   23.40
   2  -2  -5  496.75   24.20
  -2  -2   5  487.65   22.50
  -2   2  -5  491.25   23.60
   2   2   5  506.05   23.10
  -2   2  -5  499.45   23.20
   2  -2  -5  518.75   24.80
   2   2   5  518.35   24.20
   2  -2  -5  503.35   24.70
   2   2   5  489.75   23.80
   2  -2  -5  480.85   23.00
   2  -2  -5  502.35   22.50
   2  -2  -5  480.05   23.40
  -2  -2   5  459.25   26.10
  -2  -2   5  485.15   21.90
  -2  -2   5  499.25   24.40
   2   2   5  469.15   24.40
  -2  -2  -5  477.25   23.40
   2  -2   5  498.45   21.50
   2   2  -5  499.15   25.40
   2   2  -5  504.45   26.90
   2   2  -5  481.05   22.60
  -2   2   5  487.15   24.20
  -2   2   5  481.85   23.30
   2   2  -5  483.65   22.00
   2  -2   5  509.05   23.50
   2  -2   5  474.05   24.50
   2  -2   5  471.25   22.90
   2   2  -5  436.86   22.30
  -2  -2  -5  493.45   22.40
  -2   2   5  477.45   22.50
   2  -2   5  504.45   23.10
  -2  -2  -5  502.95   24.20
   2   2  -5  465.55   21.50
   2   2  -5  503.45   24.50
  -2   2   5  474.25   22.80
  -2  -2  -5  508.05   23.60
  -2   2   5  480.25   25.20
   2   2  -5  519.85   22.90
   2   2  -5  487.35   23.10
  -2  -2  -5  465.15   23.00
   2  -3  -5  644.04   30.40
  -2   3  -5  620.74   29.60
   2  -3  -5  674.83   30.00
   2   3   5  682.13   31.70
   2  -3  -5  665.03   31.00
  -2  -3   5  669.63   29.80
  -2   3  -5  641.24   30.20
   2  -3  -5  648.64   31.30
   2   3   5  646.04   30.70
   2   3   5  650.43   30.00
   2   3   5  669.43   30.50
  -2  -3   5  617.04   30.90
   2   3   5  666.33   30.50
  -2   3  -5  647.54   29.90
  -2   3  -5  617.14   30.00
  -2  -3  -5  631.44   30.80
  -2   3   5  610.64   31.50
   2   3  -5  634.24   28.40
  -2   3   5  634.94   29.70
   2   3  -5  648.04   29.70
  -2   3   5  653.53   29.50
  -2  -3  -5  629.04   30.30
   2  -3   5  610.44   29.50
  -2  -3  -5  643.84   30.20
   2   3  -5  622.64   31.40
  -2  -3  -5  648.34   30.30
   2  -3   5  633.54   31.30
  -2  -3  -5  642.04   28.60
   2  -3   5  630.84   29.50
   2   3  -5  668.33   29.60
   2   3  -5  631.54   33.50
  -2   3   5  628.54   31.10
   2  -3   5  647.74   29.80
  -2   3   5  636.84   30.30
   2   3  -5  669.53   33.60
   2   3  -5  585.24   28.60
  -2  -4   5   10.70    2.90
   2  -4  -5    9.60    2.40
   2  -4  -5   15.00    3.30
  -2   4  -5   10.30    2.40
  -2   4  -5    9.60    2.50
  -2  -4   5   13.30    2.90
   2   4   5   11.80    3.10
  -2   4  -5    9.20    1.90
   2   4   5   10.80    3.40
   2  -4   5    7.70    2.10
  -2  -4  -5   15.70    2.00
   2  -4   5   14.00    2.30
  -2  -4  -5   11.30    2.60
   2  -4   5   12.00    3.20
  -2   4   5    9.50    3.00
   2   4  -5   13.20    2.70
  -2   4   5   12.40    2.70
   2   4  -5    7.80    2.60
   2   4  -5   11.40    1.30
   2   4  -5    9.50    2.00
  -2  -4  -5   10.80    2.90
   2  -4   5    6.00    1.80
  -2   4   5   11.50    3.40
   2   4  -5   12.00    1.90
   2  -5  -5   28.50    4.70
  -2   5  -5   17.70    1.70
  -2   5  -5   23.40    3.90
  -2  -5   5   30.80    5.00
  -2   5  -5   26.50    4.00
   2  -5  -5   16.30    3.00
   2   5   5   20.50    4.50
   2   5   5   20.60    3.30
  -2  -5   5   23.20    4.80
  -2   5  -5   17.70    3.20
   2  -5  -5   18.60    2.40
   2   5   5   23.60    4.50
   2  -5  -5   21.60    4.00
   2   5  -5   20.90    1.80
  -2  -5  -5   21.00    3.30
   2   5  -5   25.40    2.50
  -2   5   5   28.00    5.30
   2  -5   5   22.40    4.10
  -2   5   5   22.00    3.90
   2   5  -5   20.90    3.20
   2   5  -5   21.70    4.40
  -2   5   5   21.60    4.50
   2   5  -5   23.20    2.50
  -2  -5  -5   25.90    4.90
   2  -5   5   20.20    3.20
   2  -5   5   11.40    3.70
   2   6   5   43.10    6.70
   2  -6  -5   50.99    5.90
  -2   6  -5   46.70    5.10
  -2   6  -5   36.80    3.90
   2  -6  -5   42.20    3.50
   2  -6  -5   47.20    5.20
  -2  -6   5   38.00    5.60
   2   6   5   40.10    6.10
   2  -6  -5   42.10    4.80
  -2   6  -5   35.80    2.80
  -2  -6   5   35.60    4.70
   2   6  -5   44.00    3.80
   2   6  -5   43.10    3.80
  -2   6   5   45.00    5.00
   2  -6   5   34.00    4.00
   2  -6   5   37.50    5.50
  -2  -6  -5   38.60    4.00
  -2   6   5   36.60    5.90
   2   6  -5   38.00    3.50
   2  -6   5   37.00    5.90
  -2   6   5   38.60    5.10
  -2  -6  -5   42.90    5.50
  -2  -6  -5   35.00    4.40
   2   6  -5   44.60    5.20
   2  -7  -5  121.09    6.80
   2  -7  -5  124.09    6.50
   2  -7  -5  121.99    9.40
  -2  -7   5  117.99   10.10
   2   7   5  140.69   11.20
  -2   7  -5  111.29    8.50
  -2   7  -5  142.89    9.70
   2  -7  -5  121.19   10.40
  -2   7  -5  105.89    8.70
   2   7   5  131.89   10.40
  -2   7  -5  107.59    6.40
  -2  -7   5  120.19    9.60
   2   7  -5  113.29    7.40
  -2   7   5  129.79    9.70
  -2  -7  -5  128.39    9.00
   2  -7   5  109.39    9.50
  -2   7   5  119.79   10.50
   2   7  -5  116.99    6.70
  -2   7   5  119.19    9.60
   2  -7   5  119.49    9.80
   2   7  -5  113.29    7.00
  -2  -7  -5  107.19   10.10
   2   7  -5  120.59    7.80
   2   7  -5   99.79    8.80
   2  -7   5  119.19    7.90
  -2  -8   5   32.60    5.60
  -2   8  -5   32.90    3.70
   2   8   5   38.80    6.70
   2   8   5   45.90    7.70
   2  -8  -5   36.90    6.20
  -2   8  -5   39.40    6.30
   2  -8  -5   35.10    7.00
  -2   8  -5   20.70    3.40
   2  -8   5   25.70    4.00
   2   8  -5   27.00    3.50
  -2  -8  -5   37.00    5.40
   2   8  -5   27.10    2.60
  -2   8   5   29.60    5.30
   2  -8   5   36.00    7.30
  -2  -8  -5   39.20    7.70
  -2   8   5   31.00    5.80
  -2   8   5   48.70    9.20
   2  -8   5   22.90    5.00
   2   8  -5   32.40    4.00
   3   0  -5  174.48   10.70
   3   0  -5  175.58    9.20
   3   0   5  181.78    9.70
   3   0  -5  180.68    9.50
  -3   0  -5  193.08   10.30
  -3   0   5  174.48    9.20
  -3   0  -5  173.68   10.50
  -3   0  -5  178.68    9.70
   3   0   5  194.58   10.20
   3   0  -5  191.58   12.50
   3   0   5  179.48   10.70
   3   0  -5  190.58   11.90
  -3   0   5  169.58   12.40
  -3   0   5  178.58   10.40
   3   0   5  179.98    9.20
  -3   0   5  170.68    9.20
  -3   0   5  176.08    9.80
   3  -1  -5   30.90    3.10
  -3  -1   5   25.00    2.30
   3   1   5   30.90    4.80
  -3   1  -5   33.40    3.50
   3  -1  -5   32.20    4.90
   3  -1  -5   26.30    2.80
   3  -1  -5   30.90    3.40
  -3   1  -5   29.40    3.20
  -3  -1   5   32.70    3.60
   3   1   5   30.30    2.90
  -3  -1   5   28.80    2.10
  -3   1  -5   33.50    3.30
  -3  -1   5   25.10    5.10
   3  -1  -5   26.60    4.50
   3   1   5   29.20    4.40
   3   1   5   32.00    2.90
  -3   1  -5   30.50    3.30
   3   1   5   39.90    4.10
  -3   1   5   26.70    3.50
  -3   1   5   37.10    6.50
   3  -1   5   31.70    3.50
  -3   1   5   31.60    2.90
   3   1  -5   30.40    3.20
   3  -1   5   25.50    4.10
  -3  -1  -5   28.10    3.20
   3   1  -5   33.80    6.40
  -3  -1  -5   31.60    2.90
  -3   1   5   28.10    2.70
  -3  -1  -5   26.90    3.20
   3   1  -5   32.00    3.00
   3  -1   5   30.50    3.70
   3   1  -5   38.30    5.80
   3  -1   5   34.90    3.20
   3   1  -5   31.30    2.70
  -3  -1  -5   30.40    3.50
   3  -1   5   23.70    2.80
   3   1  -5   26.90    2.70
   3  -2  -5 3467.65  148.99
  -3  -2   5 3402.66  149.59
   3  -2  -5 3468.95  148.59
   3   2   5 3601.24  149.79
   3  -2  -5 3540.65  149.79
   3   2   5 3600.84  149.19
   3   2   5 3517.15  150.38
  -3   2  -5 3409.86  149.39
  -3   2  -5 3553.64  149.19
  -3  -2   5 3492.15  153.08
   3  -2  -5 3571.94  150.68
   3   2   5 3534.95  148.09
  -3   2  -5 3430.06  149.19
  -3   2  -5 3537.05  148.89
   3   2   5 3467.25  149.19
   3  -2   5 3479.55  149.29
   3   2  -5 3770.12  149.09
  -3  -2  -5 3279.07  149.09
   3  -2   5 3569.14  147.39
   3   2  -5 3567.64  148.79
   3   2  -5 3430.56  153.08
   3   2  -5 3363.86  147.29
   3  -2   5 3347.06  148.69
  -3   2   5 3432.66  147.49
  -3   2   5 3390.46  151.88
   3  -2   5 3438.46  148.69
  -3   2   5 3440.96  149.79
   3   2  -5 3123.09  147.29
   3   2  -5 3466.75  151.38
  -3  -2  -5 3376.06  149.69
  -3  -2  -5 3532.05  147.99
   3  -2   5 3601.94  150.38
   3   2  -5 3387.46  149.99
  -3  -2  -5 3534.55  148.99
  -3   2   5 3235.88  148.59
  -3  -2  -5 3380.96  148.89
   3   2  -5 3197.78  147.49
  -3  -3   5   78.99    6.50
   3   3   5   71.79    6.00
   3   3   5   87.19    5.10
   3  -3  -5   82.79    6.60
  -3   3  -5   75.39    6.10
  -3   3  -5   86.29    5.90
   3   3   5   94.29    7.40
  -3   3  -5   80.69    6.00
   3  -3  -5   77.59    5.80
  -3  -3   5   83.29    8.50
   3  -3  -5   78.19    6.50
  -3   3  -5   74.29    6.50
   3   3   5   73.39    5.60
   3  -3  -5   81.99    6.30
   3   3   5   81.89    6.20
   3   3   5   88.19    7.00
  -3  -3   5   81.39    5.80
   3   3  -5   76.29    6.60
   3   3  -5   76.69    5.50
   3   3  -5   77.09    4.60
  -3  -3  -5   77.99    6.50
  -3  -3  -5   72.39    6.50
  -3   3   5   74.99    5.60
   3   3  -5   68.89    6.70
  -3   3   5   73.99    5.90
  -3  -3  -5   79.39    5.90
  -3   3   5   77.29    5.20
   3  -3   5   83.39    4.50
  -3  -3  -5   76.69    6.10
   3   3  -5   84.49    4.30
   3  -3   5   80.49    5.60
   3   3  -5   77.99    4.50
   3   3  -5   82.49    8.30
   3  -3   5   76.39    6.70
   3  -3   5   82.49    6.10
  -3   3   5   82.29    6.90
   3  -3   5   80.79    5.90
  -3   3   5   71.09    7.20
   3   3  -5   87.99    6.20
  -3  -3  -5   77.59    4.80
  -3  -4   5    2.10    1.50
   3  -4  -5    2.00    1.20
   3   4   5   -0.30    1.30
   3   4   5    2.90    1.60
  -3   4  -5    1.20    1.20
   3   4   5    0.00    2.00
   3   4   5    0.30    2.00
  -3   4  -5    0.50    1.40
   3  -4  -5    3.10    1.90
  -3  -4   5    1.70    1.50
  -3   4  -5   -0.40    1.00
   3  -4  -5    3.90    1.80
   3  -4   5    1.60    1.60
   3   4  -5    0.60    1.00
   3  -4   5    0.40    1.10
  -3  -4  -5    5.10    1.80
   3  -4   5    1.90    0.90
   3   4  -5    3.40    2.20
   3   4  -5    4.40    1.30
  -3   4   5   -0.10    1.00
  -3  -4  -5    2.20    1.50
  -3  -4  -5    2.80    1.90
  -3   4   5   -1.20    1.60
   3   4  -5    1.90    1.10
  -3   4   5    1.30    1.90
  -3   6  -5  589.54   28.40
   3  -6  -5  559.94   29.50
   3   6   5  575.14   29.10
   3  -6  -5  575.74   26.10
  -3   6  -5  528.35   25.00
  -3  -6   5  568.24   29.20
   3  -6  -5  566.14   27.90
  -3   6  -5  526.95   26.80
  -3  -6   5  548.95   28.60
   3  -6  -5  569.94   28.40
   3   6   5  623.84   30.30
   3  -6   5  514.95   28.40
   3  -6   5  592.74   28.90
  -3   6   5  556.74   29.70
  -3  -6  -5  541.15   27.30
   3   6  -5  599.54   25.40
   3  -6   5  527.15   27.10
  -3   6   5  554.84   27.60
   3   6  -5  544.65   25.20
  -3  -6  -5  529.75   29.10
  -3   6   5  481.05   28.90
   3   6  -5  526.55   25.20
   3   6  -5  506.95   25.60
  -3  -6  -5  564.44   27.10
  -3  -7   5   32.80    6.30
   3   7   5   25.50    5.30
   3  -7  -5   21.20    4.90
  -3   7  -5   24.90    3.90
  -3  -7   5   18.30    4.20
   3  -7  -5   27.90    2.30
  -3   7  -5   21.20    4.40
   3  -7  -5   20.80    4.20
  -3   7  -5   20.70    2.40
  -3   7  -5   20.80    3.80
   3  -7  -5   12.60    3.90
   3   7   5   19.00    5.00
  -3   7   5   23.80    5.00
   3  -7   5   26.70    5.30
   3   7  -5   20.10    2.80
   3   7  -5   23.10    3.20
  -3  -7  -5   19.50    4.60
  -3   7   5   20.00    4.80
  -3   7   5   21.30    5.10
   3   7  -5   24.10    4.20
  -3  -7  -5   23.80    4.00
   3  -7   5   15.30    3.90
   3  -7   5   22.30    3.70
  -3  -7  -5   27.10    3.70
   3   7  -5   20.70    3.00
  -3   8  -5   60.89    5.40
  -3   8  -5   78.59    8.10
   3  -8  -5   66.39    8.30
   3  -8  -5   59.79    4.60
   3  -8   5   76.09    7.80
  -3  -8  -5   70.99    8.10
  -3   8   5   67.39    7.20
   3  -8   5   73.39    7.50
  -4   0   5  156.48    8.80
  -4   0   5  169.38   12.60
   4   0  -5  162.58    8.90
   4   0   5  163.48   10.30
   4   0   5  175.48   10.20
   4   0  -5  158.28   11.10
   4   0  -5  176.28    9.10
   4   0   5  163.78    9.60
   4   0  -5  177.88   12.30
  -4   0  -5  183.78   10.00
  -4   0   5  165.68    9.50
   4   0   5  164.48   10.00
  -4   0  -5  161.08    9.30
  -4   0  -5  163.18    9.70
  -4   0   5  154.58    8.50
  -4   0   5  158.18    9.10
  -4   0  -5  160.88   10.10
  -4   1  -5  138.99    8.30
  -4   1  -5  157.18    8.90
   4   1   5  139.39    8.50
   4   1   5  152.08    9.30
  -4   1  -5  144.19    9.00
   4   1   5  133.19    7.90
   4  -1  -5  135.99   10.40
   4   1   5  143.09    9.50
   4  -1  -5  144.19    8.20
   4  -1  -5  149.29    8.70
  -4  -1   5  138.89   11.40
  -4  -1   5  144.39   10.60
  -4  -1   5  130.99    8.50
  -4   1  -5  145.49    8.70
  -4  -1   5  133.19    6.80
  -4  -1   5  134.99    7.60
   4   1   5  140.09    8.20
   4  -1  -5  134.59    8.00
   4  -1   5  137.69    8.30
   4  -1   5  142.69    9.60
  -4   1   5  128.39    8.90
  -4  -1  -5  140.09    8.50
   4   1  -5  148.39   11.30
   4   1  -5  135.29    7.40
   4  -1   5  128.49    8.20
  -4  -1  -5  134.29    8.50
  -4   1   5  138.99    7.90
  -4  -1  -5  134.49    8.90
  -4   1   5  131.69    8.00
   4  -1   5  134.49    9.00
  -4   1   5  130.79   11.10
  -4  -1  -5  136.89    8.00
   4   1  -5  125.29    7.50
   4   1  -5  146.99    8.40
   4  -1   5  144.29    8.90
   4  -1   5  141.89    7.90
  -4   1   5  130.09    8.50
   4   1  -5  130.59    9.90
   4   1  -5  131.19    7.60
  -4   2  -5  319.67   16.50
   4   2   5  348.27   17.40
   4  -2  -5  320.77   16.00
   4  -2  -5  319.37   16.30
   4  -2  -5  311.97   17.60
  -4   2  -5  311.77   16.50
  -4   2  -5  307.57   16.70
  -4   2  -5  326.27   16.30
   4   2   5  321.27   16.50
   4  -2  -5  328.77   16.90
   4   2   5  330.37   16.70
  -4  -2   5  304.67   16.60
   4   2   5  330.57   15.50
   4   2   5  335.87   17.60
   4   2  -5  315.87   16.10
   4  -2   5  295.67   17.00
  -4  -2  -5  320.07   15.40
   4   2  -5  307.97   14.50
  -4   2   5  333.07   19.40
  -4  -2  -5  312.57   16.20
  -4   2   5  280.17   15.70
  -4  -2  -5  298.27   16.80
  -4   2   5  326.37   17.10
  -4  -2  -5  301.57   16.40
  -4   2   5  299.57   15.80
   4   2  -5  288.57   15.00
   4  -2   5  318.37   16.20
   4  -2   5  312.47   16.00
   4  -2   5  308.87   15.00
   4   2  -5  319.97   17.00
   4  -2   5  300.17   16.60
   4   2  -5  345.97   18.70
   4   2  -5  304.17   14.60
  -4  -2  -5  312.97   16.30
   4   2  -5  319.27   16.50
   4   2  -5  322.17   19.90
  -4   3  -5  107.29    7.30
  -4   3  -5   94.99    7.40
  -4  -3   5  109.99    7.30
  -4   3  -5  105.89    7.60
   4   3   5  103.19    7.60
   4   3   5  102.99    8.20
   4  -3  -5  108.99    7.40
   4  -3  -5  105.79    7.50
   4   3   5  107.69    6.30
   4  -3  -5  108.09    7.90
   4  -3  -5  102.29    7.70
  -4  -3   5  106.79    7.90
   4   3   5  107.79    7.50
  -4  -3   5  107.39   10.10
   4   3   5  116.09    8.70
  -4  -3  -5  103.99    7.10
  -4   3   5  102.29    8.10
   4   3  -5  112.99    8.40
   4  -3   5  107.19    7.70
  -4  -3  -5   96.19    7.50
   4  -3   5   96.09    7.80
   4   3  -5   97.69    6.10
  -4   3   5  100.59    9.20
   4  -3   5  109.39    6.10
  -4  -3  -5  112.69    6.40
   4   3  -5  110.19    7.10
   4  -4  -5    2.10    1.50
   4   4   5    5.20    2.50
  -4   4  -5    5.30    2.20
   4  -4  -5    2.60    1.60
   4   4   5    3.90    2.80
  -4  -4   5    2.70    1.90
   4  -4  -5    5.90    2.10
  -4   4  -5    6.70    2.10
  -4  -4   5    2.00    1.80
  -4   4  -5    5.30    2.10
   4   4   5    4.40    1.30
   4  -4   5    3.10    1.90
  -4   4   5    4.10    2.70
  -4   4   5    5.80    2.90
  -4  -4  -5    5.90    1.40
  -4  -4  -5    1.50    1.50
   4   4  -5    4.90    1.70
   4  -4   5    5.00    1.40
   4   4  -5    5.90    2.10
  -4  -4  -5    6.40    2.60
  -4  -4  -5    4.10    1.90
   4   4  -5    5.00    1.50
  -4   4   5    6.60    2.10
   4  -4   5    3.10    1.60
   4   5   5   48.30    6.10
  -4   5  -5   29.10    4.80
  -4  -5   5   38.20    5.50
   4  -5  -5   33.70    4.20
   4   5   5   45.40    6.70
   4   5   5   35.00    5.20
   4  -5  -5   23.30    3.20
  -4  -5   5   32.30    4.10
  -4   5  -5   34.50    4.90
   4  -5  -5   32.70    5.30
  -4  -5  -5   41.00    4.10
  -4   5   5   44.40    7.40
  -4   5   5   32.60    3.70
   4  -5   5   34.40    3.00
  -4  -5  -5   24.90    4.40
   4   5  -5   30.80    3.00
   4  -5   5   23.80    4.60
  -4  -5  -5   35.40    5.40
   4  -5   5   35.50    4.20
  -4   5   5   30.50    6.00
   4   5  -5   31.60    3.40
  -4  -6   5   13.30    3.80
   4   6   5    6.40    3.10
   4  -6  -5    9.90    2.90
  -4   6  -5    8.50    2.20
   4   6   5   10.00    3.30
  -4  -6   5    8.60    2.60
  -4   6  -5    7.50    1.70
   4  -6  -5   11.60    3.20
   4   6   5    8.50    3.70
  -4   6  -5   11.30    3.00
  -4  -6  -5    9.50    2.80
   4  -6   5    7.90    2.80
  -4  -6  -5   11.50    2.90
   4   6  -5    7.00    1.90
  -4   6   5    8.30    2.60
   4   6  -5    4.40    1.80
   4  -6   5   11.90    2.10
  -4   6   5    9.60    3.60
  -4  -6  -5   14.70    4.30
   4  -6   5   12.30    3.10
  -4   6   5   13.60    4.10
   4  -6   5    9.10    3.20
  -4   7  -5   16.00    2.50
  -4   7  -5   24.00    4.70
   4   7   5   20.30    4.80
   4  -7  -5   24.80    5.20
   4  -7  -5   21.50    4.70
  -4   7  -5   19.30    4.10
   4   7   5   26.00    5.90
  -4  -7   5   19.30    4.70
   4  -7  -5   12.30    3.70
  -4   7   5   26.50    4.80
   4   7  -5   19.80    3.00
  -4   7   5   14.20    4.20
  -4   7   5   20.40    5.10
   4   7  -5   19.50    2.80
  -4  -7  -5   20.40    3.70
   4  -7   5   22.80    4.10
  -4  -7  -5   19.60    5.40
   4  -7   5   14.50    3.80
  -4  -7  -5   28.40    4.50
   4  -7   5   23.10    4.70
  -5   0   5 1055.69   49.80
   5   0   5 1145.59   51.29
  -5   0   5 1148.99   49.90
   5   0   5 1122.09   50.19
   5   0   5 1143.39   51.59
   5   0  -5 1108.69   53.09
  -5   0   5 1110.29   54.89
   5   0  -5 1141.09   49.99
  -5   0  -5 1173.58   50.29
  -5   0   5 1120.39   49.90
  -5   0   5 1138.79   53.49
   5   0   5 1157.88   50.39
  -5   0  -5 1140.39   50.79
   5   0  -5 1129.59   49.70
  -5   0  -5 1061.29   50.59
   5   0   5 1076.69   50.29
   5   0  -5 1064.19   49.80
   5  -1  -5   68.39    6.00
   5  -1  -5   66.39    5.20
  -5  -1   5   70.09    5.30
  -5   1  -5   81.69    7.60
  -5  -1   5   65.89    3.80
   5   1   5   70.29    5.40
   5   1   5   83.59    6.70
   5   1   5   64.19    6.10
   5   1   5   69.99    5.10
  -5   1  -5   69.99    5.40
   5  -1  -5   67.19    5.20
   5  -1  -5   74.59    6.90
  -5  -1   5   62.79    7.70
  -5   1  -5   65.49    5.60
  -5  -1   5   63.99    5.30
  -5  -1   5   68.89    7.20
  -5   1   5   69.59    5.60
  -5   1   5   64.19    4.80
   5  -1   5   65.29    5.80
   5  -1   5   66.79    6.10
  -5   1   5   60.49    6.60
  -5   1   5   77.89    8.50
  -5  -1  -5   69.79    5.50
   5  -1   5   61.29    4.80
  -5  -1  -5   64.39    5.10
   5   1  -5   64.79    4.90
   5  -1   5   63.89    5.30
   5  -1   5   73.19    5.10
   5   1  -5   66.09    5.40
   5   1  -5   66.89    4.40
   5   1  -5   63.59    4.40
  -5   1   5   58.99    4.80
   5  -1   5   67.19    6.20
  -5   1   5   68.59    5.00
  -5  -2   5   22.20    5.50
   5  -2  -5   24.80    4.70
   5   2   5   38.70    5.70
   5  -2  -5   20.80    3.50
  -5  -2   5   24.40    3.80
   5  -2  -5   24.10    3.80
   5   2   5   24.70    5.00
   5   2   5   23.00    3.70
   5  -2  -5   19.30    3.50
   5   2   5   30.60    3.50
  -5   2  -5   22.50    3.70
  -5  -2   5   19.90    5.70
  -5   2  -5   27.80    4.10
  -5   2   5   12.90    3.50
  -5   2   5   17.20    3.30
   5   2  -5   20.30    2.10
   5  -2   5   24.80    2.80
   5   2  -5   22.50    2.30
   5   2  -5   24.20    2.10
   5   2  -5   27.20    4.60
  -5   2   5   19.20    4.30
  -5  -2  -5   27.30    3.30
  -5   2   5   21.50    3.00
  -5  -2  -5   29.00    3.00
   5  -2   5   28.90    4.90
   5   2  -5   22.70    4.20
   5  -2   5   26.20    4.60
   5   2  -5   20.60    2.60
  -5   3  -5   28.40    4.90
  -5  -3   5   19.30    4.60
   5  -3  -5   28.10    4.30
   5  -3  -5   22.00    4.20
   5   3   5   23.90    2.70
  -5  -3   5   25.10    4.30
   5   3   5   24.80    4.20
  -5  -3   5   28.50    6.00
  -5   3  -5   21.00    4.80
   5  -3  -5   30.70    3.90
   5  -3   5   26.10    4.50
  -5  -3  -5   27.40    2.80
  -5   3   5   22.40    5.30
   5  -3   5   25.90    2.80
   5  -3   5   26.70    4.30
   5   3  -5   25.10    2.80
  -5  -3  -5   27.30    4.30
  -5   3   5   27.80    4.80
   5   3  -5   24.30    3.80
   5   3  -5   23.00    3.40
   5   3  -5   22.30    3.90
   5   3  -5   23.10    4.60
  -5  -3  -5   26.70    3.90
  -5  -3  -5   28.00    4.60
   5   4   5  391.86   18.70
  -5  -4   5  429.66   24.90
  -5   4  -5  395.56   20.50
  -5  -4   5  386.16   20.90
   5   4   5  439.96   22.30
   5  -4  -5  404.66   21.10
   5   4   5  425.26   21.40
   5  -4  -5  405.96   20.70
   5   4   5  414.26   22.20
   5  -4   5  391.36   18.90
   5   4  -5  366.16   19.70
  -5  -4  -5  418.36   22.00
  -5  -4  -5  398.16   20.10
  -5  -4  -5  420.96   18.80
   5  -4   5  398.16   21.00
  -5   4   5  409.66   19.20
  -5   4   5  404.36   26.50
   5   4  -5  353.06   19.10
   5  -4   5  345.77   20.60
   5   4  -5  360.96   19.70
  -5   4   5  400.16   21.90
   5  -5  -5  180.68   10.60
   5   5   5  172.78   12.70
   5   5   5  184.68    9.00
   5  -5  -5  168.88   11.40
  -5   5  -5  185.88   12.00
  -5  -5   5  165.58   11.80
   5   5   5  162.58   11.30
  -5   5  -5  183.58   11.20
   5  -5  -5  191.88   12.30
   5   5   5  189.28   13.00
  -5  -5   5  200.48   12.40
  -5   5   5  188.18   10.50
   5   5  -5  164.58   10.20
   5  -5   5  151.78   11.40
   5  -5   5  187.98    9.80
   5  -5   5  188.88   11.90
   5   5  -5  164.88   10.00
  -5  -5  -5  185.38   12.60
  -5  -5  -5  186.28   12.20
  -5  -5  -5  177.78   10.70
  -5   5   5  191.48   13.00
   5   5  -5  169.98   11.10
  -5   5   5  154.18   13.40
   5   6   5   15.40    4.40
  -5   6  -5   12.40    3.10
  -5  -6   5   21.90    5.00
   5  -6  -5   11.00    3.10
   5   6   5   15.80    4.30
   5   6   5   14.30    4.10
  -5   6  -5    9.30    3.00
   5  -6  -5   13.10    3.60
   5   6  -5   13.50    2.80
  -5   6   5   13.60    4.50
   5   6  -5   13.90    2.80
  -5  -6  -5   12.70    2.80
   5   6  -5   16.30    4.10
   5  -6   5   16.60    3.80
   5  -6   5   15.40    2.60
  -5  -6  -5   15.80    4.40
   5  -6   5   16.60    3.70
  -5  -6  -5   18.90    4.10
  -5   6   5   15.60    5.10
   5  -7  -5   65.99    6.80
  -5  -7   5   48.10    6.30
   5  -7  -5   52.79    6.30
   5  -7  -5   51.69    8.10
   5   7   5   57.19    8.70
  -5   7  -5   53.49    5.40
  -5   7  -5   52.59    6.20
  -5   7  -5   49.70    5.20
   5   7   5   49.70    7.40
  -5  -7  -5   61.09    5.00
  -5  -7  -5   58.79    5.90
   5  -7   5   51.99    4.30
  -5   7   5   58.19    5.70
   5  -7   5   55.89    6.50
  -5  -7  -5   59.29    7.30
  -5   7   5   57.89    9.90
   5   7  -5   49.99    4.10
  -5   7   5   55.99    9.30
   5   7  -5   61.99    6.70
   5  -7   5   49.80    5.70
   5  -7   5   45.40    7.00
   5   7  -5   51.09    4.80
   6   0  -5  460.65   21.90
   6   0   5  478.65   23.70
  -6   0   5  422.16   21.20
  -6   0  -5  456.85   23.00
  -6   0  -5  471.65   22.60
   6   0   5  449.36   22.60
  -6   0   5  446.66   21.90
   6   0  -5  426.46   21.80
   6   0  -5  453.75   22.30
  -6   0   5  460.25   22.00
  -6   0   5  467.65   25.80
   6   0   5  455.95   22.80
   6   0   5  473.05   23.80
  -6   0   5  503.75   28.00
  -6  -1   5  588.54   27.40
  -6   1  -5  611.54   28.30
  -6  -1   5  567.14   26.10
  -6   1  -5  605.44   28.80
   6   1   5  580.64   28.50
  -6  -1   5  593.74   33.20
   6  -1  -5  587.04   27.90
   6   1   5  626.04   29.30
  -6  -1   5  590.04   33.10
   6   1   5  577.94   29.80
   6  -1  -5  581.34   27.80
   6  -1  -5  586.24   28.00
   6   1   5  563.04   28.10
   6   1  -5  558.14   26.60
  -6   1   5  542.25   30.50
   6   1  -5  572.14   28.60
   6   1  -5  563.74   27.40
  -6  -1  -5  586.54   28.20
  -6   1   5  579.84   28.20
   6  -1   5  560.54   28.60
   6  -1   5  615.04   28.30
  -6   1   5  584.74   33.10
   6  -1   5  603.24   27.80
  -6  -1  -5  589.04   27.70
   6  -1   5  546.05   28.90
   6   1  -5  560.54   26.60
   6  -1   5  616.34   29.20
   6  -2  -5   51.99    4.90
   6  -2  -5   41.60    5.30
  -6   2  -5   43.30    4.60
  -6  -2   5   48.30    8.20
  -6   2  -5   47.20    4.90
   6   2   5   42.10    4.30
   6   2   5   46.50    5.40
   6   2   5   41.50    3.90
  -6  -2   5   39.70   10.30
  -6  -2   5   41.30    4.30
   6  -2  -5   37.00    4.40
  -6  -2  -5   41.70    4.10
  -6   2   5   42.20    4.70
   6   2  -5   42.50    3.10
   6   2  -5   43.00    6.20
   6   2  -5   43.30    3.10
   6  -2   5   40.60    4.80
   6  -2   5   41.70    5.00
   6   2  -5   37.50    3.80
  -6  -2  -5   49.60    4.10
  -6   2   5   38.60    7.50
  -6  -2  -5   47.70    4.60
  -6   2   5   36.40    5.80
   6  -2   5   44.90    4.10
   6   3   5  156.78   10.50
  -6   3  -5  175.38   11.50
  -6  -3   5  169.48   13.50
  -6  -3   5  162.58   14.10
  -6  -3   5  185.18   10.90
  -6   3  -5  170.68   10.80
   6  -3  -5  169.18   10.80
   6  -3  -5  190.78   11.40
   6   3   5  173.38    9.60
   6   3   5  174.48   12.00
   6   3   5  159.28   11.70
  -6  -3  -5  165.68   11.20
   6  -3   5  178.78    9.90
  -6  -3  -5  169.98   12.20
  -6  -3  -5  184.58    9.80
   6   3  -5  156.88    9.80
  -6  -3  -5  175.48   10.40
   6   3  -5  166.78    9.50
   6  -3   5  159.18   12.50
   6  -3   5  167.08   11.10
  -6   3   5  192.78   14.60
  -6   3   5  172.48   11.50
  -6   3   5  162.48   12.20
  -6   4  -5  155.88   10.20
   6   4   5  167.28   11.70
  -6  -4   5  130.79    9.80
   6   4   5  141.29   10.10
  -6   4  -5  151.88   10.60
  -6  -4   5  160.58   12.80
   6  -4  -5  144.49   10.20
  -6  -4   5  164.28   13.60
   6  -4  -5  148.59   10.10
   6   4   5  140.59    8.30
   6   4   5  167.38   11.70
   6  -4  -5  143.89   10.40
   6  -4   5  154.28    8.90
  -6   4   5  162.98   11.50
   6   4  -5  143.79    9.20
  -6  -4  -5  158.48   11.40
  -6  -4  -5  140.79   10.50
   6   4  -5  147.99    9.60
  -6   4   5  159.58   13.50
  -6  -4  -5  154.28    9.50
   6   4  -5  149.39    9.10
   6  -4   5  129.39    9.70
   6  -4   5  153.28   10.60
   6   5   5  371.76   20.50
   6   5   5  332.87   16.20
  -6   5  -5  354.16   19.20
  -6  -5   5  360.06   19.90
   6  -5  -5  367.46   18.50
   6  -5  -5  347.77   19.20
   6   5   5  354.96   20.60
   6   5   5  318.87   18.60
   6  -5  -5  364.46   19.90
  -6   5  -5  362.66   19.90
  -6   5  -5  313.37   20.90
  -6   5   5  354.86   17.40
  -6  -5  -5  358.66   18.10
  -6   5   5  325.97   22.60
   6  -5   5  299.27   18.50
   6   5  -5  317.37   17.60
  -6  -5  -5  342.87   20.30
   6   5  -5  329.67   18.40
   6  -5   5  339.57   19.40
   6   5  -5  336.27   17.70
  -6   5   5  345.17   20.60
   6  -5   5  343.17   17.30
  -6  -5  -5  347.57   20.30
   6  -6  -5   60.89    6.30
  -6   6  -5   45.50    6.10
  -6   6  -5   60.99    6.70
  -6  -6   5   60.69    6.70
  -6   6  -5   49.40    5.50
   6   6   5   64.59    7.60
   6  -6  -5   68.99    6.90
   6   6  -5   54.99    4.70
   6  -6   5   53.59    4.60
  -6  -6  -5   55.69    6.40
  -6   6   5   50.89    5.00
  -6   6   5   55.49    9.70
  -6  -6  -5   51.59    4.90
  -6   6   5   58.79    7.00
   6  -6   5   47.00    5.70
  -6  -6  -5   54.69    6.60
   6  -6   5   45.90    5.30
   6   6  -5   49.50    5.80
   7   0   5   18.70    4.00
   7   0   5   13.30    3.40
   7   0  -5   22.60    5.60
  -7   0   5   15.90    5.20
   7   0   5   17.60    3.80
  -7   0   5   11.70    4.10
  -7   0  -5   17.10    3.30
  -7   0  -5   11.40    3.40
   7   0  -5   19.30    3.20
  -7   0  -5   18.20    3.50
   7   0  -5   15.80    2.80
  -7   0   5   18.40    3.10
  -7   1  -5   69.39    6.10
   7   1   5   63.29    6.60
   7   1   5   66.49    6.60
   7  -1  -5   64.19    5.70
  -7  -1   5   66.69   10.50
  -7  -1   5   62.29    7.60
  -7  -1   5   60.09    3.90
   7  -1  -5   66.29    5.50
  -7  -1   5   67.79    4.80
  -7   1  -5   77.39    7.60
  -7   1  -5   79.09    6.30
   7  -1  -5   56.39    5.30
   7   1   5   68.19    8.40
   7  -1   5   56.09    6.10
   7  -1   5   57.59    6.20
  -7  -1  -5   69.89    6.40
  -7  -1  -5   58.99    6.80
  -7   1   5   71.29   11.40
   7   1  -5   57.69    5.30
   7   1  -5   58.99    4.60
   7  -1   5   61.39    6.00
  -7   1   5   55.69    7.00
   7  -1   5   67.09    5.80
  -7  -1  -5   65.79    5.80
   7   1  -5   58.39    4.50
  -7  -2   5  136.69   13.20
   7  -2  -5  160.58   10.20
  -7   2  -5  137.69   10.10
   7   2   5  155.28   11.00
   7   2   5  135.69    9.70
  -7   2  -5  158.78   10.70
  -7  -2   5  153.68    9.20
   7  -2  -5  155.28    9.90
  -7   2  -5  152.78   11.70
  -7  -2   5  167.18   13.10
   7   2   5  168.98   11.50
   7  -2  -5  148.99   10.00
  -7  -2  -5  157.38    9.90
   7   2  -5  141.49    8.00
  -7  -2  -5  153.28   10.00
  -7   2   5  167.38   14.10
   7  -2   5  158.88    9.60
  -7   2   5  167.48   10.40
   7   2  -5  148.79   10.10
   7  -2   5  144.79   10.10
  -7   2   5  138.99   11.60
   7   2  -5  136.09    9.20
  -7  -2  -5  168.58   12.30
   7   2  -5  142.69    8.00
   7  -2   5  158.98   10.80
  -7  -2  -5  162.18    9.60
  -7  -3   5   24.90    5.60
   7   3   5   32.20    5.80
  -7   3  -5   29.40    4.90
  -7   3  -5   23.50    4.50
   7  -3  -5   24.40    4.20
  -7  -3   5   39.20    9.50
  -7  -3   5   28.60    4.20
   7   3   5   33.50    5.00
   7  -3  -5   39.20    4.70
   7   3   5   36.40    6.70
  -7   3   5   25.00    6.50
  -7  -3  -5   31.90    3.90
   7   3  -5   28.60    3.60
   7  -3   5   27.70    4.30
   7  -3   5   34.90    3.90
  -7   3   5   31.90    5.70
  -7  -3  -5   40.10    7.10
   7  -3   5   28.90    5.30
   7   4   5    7.00    3.30
  -7  -4   5   13.30    4.70
   7  -4  -5   10.20    3.00
  -7   4  -5    3.90    2.20
   7   4   5    5.20    3.30
  -7   4  -5    9.60    2.90
   7   4   5   15.00    3.50
  -7   4  -5   11.70    3.20
   7   4   5    8.30    2.00
   7  -4  -5   11.20    3.20
  -7  -4   5    9.40    4.10
  -7  -4  -5   10.60    2.70
   7   4  -5   11.10    2.80
  -7  -4  -5    7.60    3.40
  -7  -4  -5   11.10    3.00
  -7   4   5   20.00    4.80
   7  -4   5    9.20    2.70
  -7   4   5   10.90    4.30
   7   4  -5    9.80    2.60
   7  -4   5   10.30    3.10
   7   4  -5    9.40    3.20
   7  -4   5   15.50    3.10
   7   5   5  205.68   13.50
   7  -5  -5  183.18   12.30
   7   5   5  159.68   11.80
  -7   5  -5  200.98   12.60
  -7   5  -5  178.28   12.90
  -7  -5   5  210.78   15.80
  -7   5  -5  160.08   12.50
   7  -5  -5  186.18   12.90
   7   5   5  191.98   13.60
   7   5   5  167.68    9.50
  -7  -5   5  188.48   15.30
   7  -5   5  160.68   11.30
  -7  -5  -5  170.38   10.70
  -7  -5  -5  183.88   13.20
  -7   5   5  188.68   13.50
  -7   5   5  184.88   16.10
   7   5  -5  182.88   11.20
   7   5  -5  178.08   11.10
   7   5  -5  197.68   12.00
  -7  -5  -5  184.78   13.60
   7  -5   5  181.88   10.80
   7  -5   5  202.68   13.00
  -7   5   5  167.28    9.90
  -7   6  -5   74.09    7.30
   7  -6  -5   75.59    7.60
   7  -6  -5   78.49    7.50
   7   6   5   82.99    8.30
  -7   6  -5   81.39    8.30
   7   6   5   66.89    8.40
   7  -6   5   72.59    6.60
   7  -6   5   67.19    5.60
   7  -6   5   86.39    7.60
  -7   6   5   71.79    5.80
  -7  -6  -5   75.89    8.30
   7   6  -5   74.59    7.00
  -7  -6  -5   73.19    7.60
  -7   6   5   81.29    8.60
   7   6  -5   72.09    6.40
  -7   6   5   59.09   10.00
  -7  -6  -5   80.09    5.90
   8   0  -5    4.40    1.70
  -8   0  -5    1.10    2.30
   8   0   5    3.30    2.60
  -8   0   5   -0.70    1.90
  -8   0  -5    3.10    1.60
  -8   0   5    2.80    1.30
  -8   0   5   -0.50    2.20
   8   0  -5    4.10    1.70
  -8   0  -5    6.20    2.40
   8   0   5    4.50    2.30
   8   0   5    5.90    2.50
   8   1   5  178.48   12.30
  -8   1  -5  189.88   13.80
   8   1   5  181.58   12.00
  -8   1  -5  190.78   13.50
   8  -1  -5  164.58   10.90
   8   1   5  202.18   12.70
  -8   1  -5  190.98   11.80
  -8  -1   5  156.98   14.90
   8  -1  -5  186.78   11.30
   8  -1  -5  186.48   11.60
  -8  -1   5  174.18   14.60
   8  -1   5  178.28   11.90
   8  -1   5  189.28   11.50
  -8  -1  -5  189.78   12.80
  -8   1   5  195.08   16.40
   8   1  -5  179.38   10.30
  -8   1   5  188.08   14.50
  -8  -1  -5  177.28   11.50
   8   1  -5  169.78   10.00
  -8  -1  -5  179.38   13.90
  -8  -1  -5  176.48   11.10
   8  -1   5  173.18   12.00
   8  -1   5  154.98   11.40
   8   1  -5  178.38   11.20
  -8   1   5  171.38   11.20
  -8  -2   5    1.30    2.20
   8  -2  -5    0.50    1.80
   8   2   5    0.00    2.00
   8  -2  -5   -0.40    1.20
   8   2   5    2.00    2.20
  -8  -2   5    5.40    4.20
  -8   2  -5    2.50    2.10
  -8   2  -5    2.50    2.00
  -8   2  -5    0.00    1.60
   8  -2  -5    1.80    1.60
  -8  -2  -5   -0.70    1.50
  -8  -2  -5    0.90    1.70
   8   2  -5    0.80    1.00
   8   2  -5    1.70    1.60
  -8  -2  -5   -0.10    2.10
   8   2  -5   -2.60    1.50
   8  -2   5    0.60    1.90
  -8   2   5    0.80    1.70
   8  -2   5    1.20    1.90
  -8   2   5    3.50    2.80
   8  -2   5   -0.10    1.50
   8   2  -5    0.30    1.20
  -8   2   5    2.70    3.40
  -8  -3   5  333.17   22.80
   8   3   5  351.56   19.20
   8  -3  -5  340.37   18.40
   8   3   5  292.97   18.80
  -8  -3   5  319.47   21.60
   8  -3  -5  302.87   17.60
  -8   3  -5  326.27   18.30
  -8   3  -5  299.07   19.60
  -8   3  -5  328.47   18.80
  -8   3   5  328.67   23.00
   8  -3   5  289.87   16.90
  -8   3   5  336.47   18.90
  -8  -3  -5  327.07   20.50
   8  -3   5  323.37   18.80
   8  -3   5  324.97   17.20
  -8   3   5  288.17   19.70
  -8  -3  -5  300.47   16.90
   8   3  -5  287.57   17.00
  -8  -4   5    2.60    3.90
   8   4   5    5.50    3.90
   8  -4  -5    4.00    2.30
   8   4   5    5.60    2.50
  -8  -4   5    7.90    3.80
  -8   4  -5    1.00    1.10
  -8   4  -5    0.60    2.00
   8  -4  -5    2.80    2.40
  -8   4  -5    2.10    1.70
  -8  -4  -5    2.20    1.60
  -8   4   5   -0.80    2.30
   8   4  -5    2.00    1.60
  -8   4   5    0.70    3.50
   8  -4   5    1.60    1.50
   8  -4   5    2.00    1.90
  -8   4   5    0.90    1.50
   8   4  -5    2.00    1.70
   8  -4   5    2.60    2.00
  -8  -4  -5   -1.60    1.80
  -8  -5   5   24.10    6.60
   8   5   5   21.20    5.00
  -8  -5   5   28.50    6.90
   8   5   5   43.60    7.20
   8   5   5   26.30    3.30
   8  -5  -5   30.70    5.40
  -8   5  -5   42.40    7.40
  -8   5  -5   16.70    4.70
   8  -5  -5   29.30    5.60
   8  -5   5   32.00    4.70
   8   5  -5   36.30    5.40
   8   5  -5   28.10    4.70
  -8   5   5   22.10    4.70
   8  -5   5   28.70    5.50
  -8  -5  -5   27.30    3.50
  -8  -5  -5   32.80    7.20
   8   5  -5   28.20    5.50
   8  -5   5   28.70    4.50
  -8   5   5   31.30    7.30
   9   0   5   66.89    6.50
  -9   0   5   56.49    4.80
  -9   0   5   66.79   12.20
   9   0  -5   58.89    5.40
   9   0   5   51.59    5.90
   9   0  -5   56.99    5.20
  -9   0   5   59.89    9.30
   9   0   5   61.19    6.50
   9   0  -5   60.89    6.00
  -9   0  -5   63.79    7.80
   9   1   5   18.90    4.40
  -9   1  -5   19.30    4.30
   9  -1  -5   21.00    4.10
   9  -1  -5   21.80    4.50
  -9   1  -5   20.60    5.50
  -9  -1   5   23.10    6.80
  -9  -1   5   14.30    5.40
   9   1   5   16.80    4.60
   9   1   5   16.60    3.90
  -9  -1  -5   16.40    4.90
   9  -1   5   16.30    3.60
   9   1  -5   18.30    3.20
   9  -1   5   12.00    3.50
   9  -1   5   12.00    4.00
   9   1  -5   18.60    3.80
  -9   1   5   19.40    6.10
  -9   1   5   18.60    3.50
  -9  -1  -5   21.00    5.60
   9  -1   5   13.00    3.50
   9   1  -5   13.90    3.50
  -9   1   5   23.20    7.30
  -9  -1  -5   16.00    3.60
   9   2   5  219.38   13.90
   9  -2  -5  223.38   13.40
   9   2   5  208.18   14.20
  -9  -2   5  211.78   17.70
   9  -2  -5  217.28   13.20
  -9   2  -5  207.68   15.30
  -9  -2   5  183.08   16.10
   9   2  -5  176.08   12.30
  -9  -2  -5  186.78   13.20
  -9   2   5  208.78   17.80
  -9   2   5  200.18   15.30
  -9   2   5  209.58   12.90
  -9  -2  -5  191.98   12.20
   9  -2   5  199.28   12.60
   9   2  -5  193.08   10.70
   9  -2   5  200.68   13.70
   9  -2   5  190.48   11.80
   9   2  -5  187.48   10.60
  -9  -2  -5  216.98   16.00
  -9   3  -5   55.09    6.30
  -9  -3   5   56.49   10.60
  -9  -3   5   63.79   10.70
   9  -3  -5   54.79    6.40
  -9   3  -5   66.29    8.00
   9   3   5   68.19    7.90
   9  -3  -5   65.29    6.60
   9   3   5   63.29    7.20
   9  -3   5   62.69    7.00
   9  -3   5   65.39    6.10
  -9  -3  -5   54.79    5.40
   9   3  -5   51.39    5.80
  -9  -3  -5   59.59    7.70
  -9   3   5   61.89   10.40
  -9  -3  -5   65.59    5.90
  -9   3   5   48.50    9.00
  -9   3   5   60.59    6.60
  -9  -4   5   22.10    7.30
  -9   4  -5   10.50    3.60
   9   4   5   26.60    5.50
   9   4   5   19.60    4.50
  -9  -4   5   29.00    8.10
   9  -4  -5   15.50    3.60
   9  -4  -5   23.00    4.80
  -9   4  -5   19.90    5.40
  -9  -4  -5   23.10    6.00
  -9   4   5   14.60    4.80
   9   4  -5   16.10    3.70
   9  -4   5   15.40    3.30
  -9  -4  -5   17.90    3.20
  -9   4   5   14.60    4.10
  -9   4   5   17.40    6.10
   9  -4   5   20.00    5.00
 -10   0  -5   18.10    4.90
 -10   0   5   20.60    6.30
  10   0   5   14.20    4.00
  10   0   5   17.30    4.40
 -10   0   5    7.10    4.00
 -10   0  -5   20.00    4.50
  10   0  -5   17.50    3.30
 -10   0   5   17.20    2.90
  10   0   5   18.00    4.30
  10   0  -5   16.70    4.10
 -10   0  -5   12.50    4.50
  10   0   5   22.30    5.10
  10   0  -5   18.10    3.90
 -10  -1   5   59.99   10.50
  10  -1  -5   43.90    5.70
  10   1   5   63.99    7.10
 -10  -1   5   63.99   11.90
  10  -1  -5   66.79    6.70
  10  -1  -5   66.19    6.10
  10   1   5   63.49    7.20
  10   1   5   50.69    6.30
 -10   1  -5   53.99    9.00
 -10  -1  -5   59.19    6.20
 -10   1   5   63.29    5.60
 -10   1   5   64.39   12.60
  10   1  -5   53.99    5.00
 -10   1   5   60.39   10.70
  10   1  -5   61.19    5.20
 -10  -1  -5   64.19    7.30
 -10  -1  -5   67.89   11.20
  10  -1   5   60.99    6.60
  10  -1   5   60.79    6.50
  10  -1   5   57.69    5.80
  10   1  -5   58.69    6.30
  10   2   5   12.40    4.60
 -10  -2   5   12.50    4.60
  10   2   5   19.20    4.70
 -10   2  -5    9.70    4.00
  10   2   5   13.70    4.60
  10  -2  -5   10.20    3.60
 -10  -2   5    9.70    4.40
  10  -2  -5    9.00    3.20
 -10   2  -5    8.70    2.70
  10   2  -5   11.20    3.70
  10   2  -5   15.80    2.80
 -10   2   5    7.50    2.40
 -10  -2  -5   11.70    4.30
  10  -2   5   11.60    3.70
  10  -2   5   10.70    3.30
 -10  -2  -5    9.90    2.90
 -10   2   5   16.50    6.40
 -10   2   5   14.70    5.40
 -10  -2  -5   10.40    3.00
  10   2  -5   15.20    2.50
 -10  -3   5   12.50    4.70
  10  -3  -5   15.80    4.80
  10   3   5   14.60    4.70
 -10   3  -5   24.60    6.80
  10   3   5   21.70    5.50
 -10  -3   5   12.80    5.70
  10  -3  -5   21.50    5.10
 -10   3  -5   17.10    3.70
  10  -3   5   16.10    3.70
 -10   3   5   18.90    5.60
 -10  -3  -5   17.30    3.60
 -10  -3  -5   17.80    5.30
 -10  -3  -5   21.40    3.60
  10  -3   5   20.10    4.80
  10   3  -5   13.40    3.70
 -10   3   5   27.70    8.90
   0   0   6  784.32   36.40
   0   0   6  789.02   35.60
   0   0   6  781.42   35.40
   0   0  -6  822.12   35.80
   0   0  -6  781.72   35.50
   0   0  -6  788.02   37.30
   0   0  -6  807.22   35.40
   0   0  -6  795.42   37.90
   0   0   6  727.53   35.40
   0   0   6  758.22   34.30
   0   1   6   -0.90    1.20
   0  -1   6    0.30    0.70
   0  -1   6    0.40    1.20
   0  -1  -6   -0.80    1.10
   0  -1  -6    0.00    0.90
   0   1   6   -1.00    1.20
   0  -1   6    0.60    0.80
   0   1   6    0.50    0.80
   0   1  -6    1.80    1.40
   0   1   6    2.30    1.20
   0   1  -6    0.00    1.00
   0  -1  -6    1.30    0.70
   0  -1  -6    1.20    1.10
   0  -1   6    0.50    0.40
   0   1  -6    1.00    1.00
   0  -1   6    1.30    1.00
   0  -1   6    0.40    0.60
   0   1  -6    0.00    0.90
   0  -1  -6   -0.40    0.90
   0   1  -6    0.00    0.90
   0  -1  -6    0.30    0.70
   0   1   6    1.40    1.50
   0  -2   6  717.63   34.00
   0  -2  -6  722.63   33.60
   0  -2   6  664.53   33.00
   0  -2   6  676.43   31.70
   0  -2  -6  695.13   31.80
   0   2  -6  677.83   32.10
   0   2   6  702.13   32.70
   0   2  -6  629.44   32.20
   0   2   6  708.93   33.40
   0   2   6  685.33   32.40
   0   2  -6  724.43   35.80
   0  -2  -6  715.83   31.90
   0  -2  -6  750.62   33.10
   0  -2  -6  720.83   32.40
   0   2  -6  711.23   32.20
   0  -2  -6  710.53   32.80
   0   2   6  705.83   33.80
   0   2  -6  707.83   31.90
   0   2   6  700.53   31.90
   0  -3  -6   -0.10    0.80
   0  -3   6    0.00    0.60
   0   3  -6   -1.00    1.10
   0   3   6    0.40    0.70
   0  -3  -6    1.70    1.30
   0   3  -6   -0.30    0.70
   0   3   6    0.80    1.30
   0   3  -6    1.40    1.20
   0   3  -6    3.70    2.40
   0   3   6   -0.20    1.30
   0   3  -6   -0.20    0.80
   0  -3   6    0.70    1.70
   0  -3   6    0.50    0.90
   0  -3   6    0.60    0.80
   0  -3  -6   -1.20    1.10
   0   3  -6    3.00    1.40
   0  -3  -6    0.00    1.00
   0   3   6   -2.00    1.30
   0  -3   6    0.60    0.80
   0   3   6   -0.80    0.70
   0  -4  -6  193.28   11.60
   0  -4   6  177.48    9.70
   0  -4   6  175.48   12.00
   0  -4   6  175.98   10.40
   0  -4  -6  196.08    9.80
   0   4  -6  177.08   10.40
   0  -4   6  176.88    9.60
   0  -4  -6  173.78   11.30
   0  -4   6  186.18   10.40
   0   4  -6  184.88   10.20
   0   4   6  198.58   11.60
   0   4   6  190.78   12.50
   0   4  -6  179.78   10.40
   0  -5  -6   -0.50    0.90
   0   5   6    1.30    1.80
   0   5   6    0.10    1.90
   0  -5   6    1.40    1.30
   0   5  -6   -0.50    0.80
   0   5  -6   -0.80    1.50
   0  -5  -6   -1.10    1.20
   0  -5   6    0.80    0.90
   0  -5  -6    0.10    1.60
   0  -5   6    1.80    1.30
   0   5  -6    0.30    1.10
   0  -6  -6   58.99    3.60
   0   6  -6   50.69    4.90
   0  -6  -6   60.39    4.70
   0  -6   6   56.59    5.70
   0   6   6   56.49    6.80
   0  -6  -6   51.19    6.20
   0  -6   6   51.19    6.30
   0   6  -6   57.39    5.10
   0  -6  -6   58.99    9.80
   0  -6   6   51.99    3.90
   0   6  -6   45.40    4.50
   0   6  -6   68.79    6.60
   0   6   6   60.99    6.30
   0  -7   6    0.80    1.70
   0   7  -6    0.00    1.70
   0   7   6   -0.40    2.10
   0   7  -6    0.10    1.10
   0  -7   6    3.20    1.60
   0   7  -6   -0.10    1.40
   0  -7  -6    0.60    1.80
   0   7   6   -1.00    1.50
   0   7  -6   -0.40    2.10
   0  -7  -6   -0.70    1.40
   0   8  -6    4.50    2.40
   0  -8   6    0.40    1.90
   0   8   6    3.60    2.60
   0  -8  -6   -0.90    2.50
   0  -8  -6    1.90    2.00
   0   8  -6    4.70    2.70
   0  -8   6    4.10    3.30
   1   0  -6 1838.02   78.29
  -1   0  -6 1742.53   79.99
  -1   0   6 1810.62   78.19
  -1   0  -6 1871.61   79.59
   1   0   6 1743.93   79.49
  -1   0   6 1861.01   81.19
   1   0  -6 1895.31   82.39
   1   0   6 1834.72   80.29
  -1   0   6 1793.22   79.89
  -1   0  -6 1866.11   81.39
  -1   0  -6 1851.81   79.49
  -1   0   6 1750.92   79.09
  -1   0   6 1829.42   78.89
  -1   0   6 1838.52   82.29
   1   0  -6 1847.42   79.39
   1   0   6 1781.92   78.29
   1   0   6 1759.52   79.49
   1   0  -6 1876.71   80.09
  -1   0  -6 1791.82   79.19
   1   0  -6 1840.72   79.39
   1   0   6 1799.72   79.29
   1  -1  -6  202.88   11.90
   1  -1  -6  207.78   10.70
  -1  -1   6  202.88   10.60
   1   1   6  201.18   12.30
   1  -1  -6  214.68   11.40
  -1   1  -6  221.08   11.70
  -1  -1   6  227.48   14.10
   1   1   6  195.58   11.40
  -1  -1   6  204.78   11.10
  -1  -1   6  201.98   12.40
  -1  -1   6  205.48    9.70
   1  -1  -6  204.78   12.80
   1   1   6  216.88   11.60
   1  -1  -6  210.28   11.20
   1   1   6  221.58   10.70
  -1   1  -6  232.78   13.50
  -1   1  -6  226.48   11.40
  -1   1  -6  223.28   11.40
   1   1   6  193.98   10.90
   1  -1  -6  206.28   10.80
  -1   1  -6  217.38   11.40
   1  -1   6  218.58    9.70
   1  -1   6  198.78   11.30
  -1  -1  -6  196.58   10.00
  -1   1   6  206.78   12.00
   1   1  -6  209.78   13.80
  -1   1   6  204.68   10.80
  -1  -1  -6  220.28   12.10
   1  -1   6  206.08   11.20
   1   1  -6  192.48    9.70
  -1   1   6  201.18   11.30
   1   1  -6  208.78   10.90
  -1  -1  -6  215.08   12.20
   1   1  -6  214.28   11.30
   1  -1   6  225.78   11.90
  -1  -1  -6  220.08   11.50
  -1  -1  -6  209.08   10.90
  -1   1   6  209.08   10.60
   1  -1   6  201.28   12.70
   1   1  -6  182.68   11.10
  -1  -1  -6  219.98   11.60
  -1   1   6  206.88   13.20
   1   1  -6  217.48   10.90
   1  -1   6  186.78   10.90
  -1  -2   6    3.30    2.10
   1  -2  -6    4.40    1.50
   1  -2  -6    3.70    1.30
   1   2   6    4.80    2.20
   1   2   6    5.70    2.30
  -1  -2   6    7.00    1.40
  -1   2  -6    3.90    1.70
   1  -2  -6    7.40    1.80
   1  -2  -6    5.80    1.70
   1  -2  -6    8.50    2.50
   1  -2  -6    7.00    2.10
  -1   2  -6    5.50    1.60
  -1   2  -6    5.00    1.80
  -1  -2   6    6.20    1.60
   1   2   6    5.00    2.20
   1   2   6    5.10    1.60
   1  -2  -6    3.40    1.40
   1   2   6    4.00    1.30
   1  -2   6    7.90    1.90
   1   2  -6    6.90    1.90
  -1  -2  -6    4.50    1.80
  -1  -2  -6    6.20    2.10
  -1   2   6    4.40    1.60
   1   2  -6    5.80    1.20
  -1   2   6    7.10    2.80
  -1   2   6    3.80    1.50
  -1   2   6    6.20    1.60
  -1  -2  -6    6.60    1.70
  -1  -2  -6    7.00    1.70
   1   2  -6    4.50    1.40
   1  -2   6    5.40    2.30
   1  -2   6    6.40    1.60
  -1   2   6   10.30    3.30
  -1  -2  -6    4.80    1.60
   1   2  -6    7.20    1.70
   1  -2   6    5.70    1.90
  -1  -2  -6    5.00    1.40
   1   2  -6    5.10    1.60
   1   3   6   38.90    5.70
  -1  -3   6   39.70    5.70
  -1   3  -6   35.50    5.80
  -1   3  -6   39.40    3.80
   1  -3  -6   39.90    4.40
   1  -3  -6   31.60    3.70
  -1   3  -6   38.80    4.90
  -1  -3   6   35.20    3.50
  -1  -3   6   35.20    2.80
   1  -3  -6   31.90    4.10
   1   3   6   41.30    4.50
   1   3   6   43.20    3.80
   1  -3  -6   41.70    3.60
  -1   3  -6   42.70    3.80
  -1  -3   6   39.00    3.20
   1  -3  -6   40.60    3.70
   1  -3  -6   36.50    3.80
  -1   3  -6   42.90    3.90
  -1  -3   6   40.50    3.00
   1   3   6   43.40    4.20
   1   3  -6   42.60    3.30
   1   3  -6   35.60    6.20
  -1  -3  -6   36.60    3.90
  -1   3   6   44.20    4.20
  -1  -3  -6   40.90    4.50
   1   3  -6   36.40    3.40
   1   3  -6   44.10    3.90
   1  -3   6   37.30    3.40
  -1   3   6   40.70    3.80
  -1   3   6   43.00    5.00
  -1  -3  -6   35.80    3.90
   1  -3   6   38.70    3.60
  -1   3   6   39.30    3.90
   1  -3   6   41.50    3.80
   1   3  -6   46.60    5.20
   1   3  -6   37.30    3.90
   1  -3   6   42.30    5.00
   1  -3   6   44.10    3.30
  -1   3   6   39.30    4.80
  -1  -3  -6   42.40    3.40
  -1  -3  -6   50.59    4.60
   1  -4  -6 1014.80   45.60
  -1  -4   6  967.40   46.40
   1   4   6  994.70   45.70
   1  -4  -6 1026.70   45.10
   1  -4  -6 1001.70   43.80
  -1   4  -6 1041.10   45.20
   1   4   6  939.51   45.60
   1   4   6 1027.40   47.10
  -1   4  -6  989.10   44.50
   1  -4  -6  938.01   45.40
  -1  -4   6  928.01   42.90
  -1  -4   6  979.40   44.40
  -1   4  -6  984.30   44.40
   1  -4  -6  999.10   45.70
  -1  -4  -6  946.61   45.50
   1   4  -6  966.20   44.30
  -1  -4  -6 1010.80   45.50
  -1   4   6  999.70   45.00
   1  -4   6  921.21   44.90
   1   4  -6  966.20   46.70
  -1  -4  -6  965.80   43.10
   1   4  -6  971.70   44.10
  -1   4   6  935.51   45.50
   1  -4   6  949.90   44.00
   1  -4   6  983.70   46.60
   1   4  -6  938.51   43.50
  -1   4   6 1050.49   47.10
   1  -4   6  998.00   44.40
  -1  -5   6  180.98   10.70
   1  -5  -6  167.68   10.20
   1  -5  -6  172.98   11.30
   1   5   6  177.78   11.60
  -1  -5   6  170.28   11.90
   1  -5  -6  178.08   10.90
  -1  -5   6  150.08    9.80
   1  -5  -6  170.88   11.50
  -1   5  -6  149.59    9.80
   1   5   6  166.68   12.20
  -1   5  -6  182.88   10.70
   1  -5  -6  179.68    9.30
  -1  -5   6  156.48    8.50
   1   5  -6  171.88    9.70
   1  -5   6  174.48   12.00
   1   5  -6  157.68    9.80
   1   5  -6  169.58    9.80
  -1   5   6  194.18   12.70
  -1  -5  -6  172.58   11.60
   1  -5   6  165.18    9.60
  -1   5   6  154.48   10.60
   1   5  -6  171.08   12.00
  -1   5   6  173.98   10.90
   1  -5   6  176.58   10.70
  -1  -5  -6  168.98    8.70
  -1  -5  -6  185.98   11.30
  -1   6  -6    1.40    1.60
   1   6   6    2.10    1.70
  -1  -6   6    0.50    1.90
  -1  -6   6    2.40    0.80
  -1   6  -6    3.40    1.70
  -1   6  -6    4.70    2.20
   1   6   6    3.30    2.30
   1  -6  -6    4.80    2.10
  -1  -6   6    2.60    1.70
   1  -6  -6    2.20    1.00
  -1   6  -6    1.80    1.30
   1  -6  -6    3.30    2.40
  -1  -6  -6    5.20    2.70
   1  -6   6    4.60    2.50
  -1   6   6    5.30    2.30
   1   6  -6    2.60    1.70
   1  -6   6    2.10    1.20
  -1   6   6    5.40    2.30
   1  -6   6    6.70    2.00
   1   6  -6    3.90    1.80
   1   6  -6    4.20    1.60
  -1   6   6    1.80    2.30
  -1  -6  -6    3.50    1.60
   1   7   6    6.10    3.30
  -1   7  -6    4.00    2.60
   1  -7  -6    6.10    1.00
   1  -7  -6    1.40    1.40
  -1   7  -6    1.30    1.90
  -1  -7   6    3.20    1.70
  -1  -7   6    2.70    2.70
  -1   7  -6    5.80    2.30
   1   7   6    1.90    2.90
   1  -7  -6    3.70    0.90
  -1   7  -6    5.20    1.80
   1  -7  -6    1.10    2.10
  -1  -7  -6    1.40    1.80
   1   7  -6    3.80    1.60
   1   7  -6    2.20    1.70
   1  -7   6    3.40    2.00
  -1   7   6    4.70    2.50
   1   7  -6    4.50    1.50
  -1   7   6    5.80    2.90
   1  -7   6    6.60    2.60
   1  -7   6    1.30    0.90
  -1  -7  -6    5.50    2.90
  -2   0  -6   19.10    3.80
  -2   0  -6   19.60    3.20
   2   0  -6   21.00    2.60
  -2   0  -6   15.30    3.10
   2   0  -6   17.90    3.00
  -2   0  -6   10.80    2.30
   2   0  -6   14.90    4.30
   2   0  -6   12.30    2.20
   2   0   6   15.60    1.70
  -2   0   6   19.30    4.80
  -2   0   6   14.80    2.20
   2   0  -6   20.00    3.40
   2   0   6   17.70    2.70
  -2   0   6   16.90    3.50
   2   0  -6   10.30    3.20
   2   0   6   18.80    3.50
   2   0  -6   14.10    1.80
  -2   0   6   18.80    3.30
   2   0   6   21.10    3.70
  -2   0  -6   16.50    2.60
  -2   0   6   14.10    2.30
  -2  -1   6   13.20    1.70
   2  -1  -6   16.60    3.90
   2  -1  -6   14.30    2.40
   2  -1  -6   13.40    2.50
  -2  -1   6   14.80    1.90
   2  -1  -6   17.90    3.20
   2   1   6   19.90    2.70
   2   1   6   29.90    5.10
  -2   1  -6   12.80    2.60
   2   1   6   16.60    4.00
   2   1   6   15.80    1.90
   2  -1  -6   14.50    2.70
  -2   1  -6   15.80    2.50
   2   1   6   18.80    3.50
  -2  -1   6   13.60    3.30
  -2   1  -6   11.20    2.30
  -2  -1   6   23.10    5.50
  -2   1  -6   13.10    3.60
   2  -1  -6   16.80    2.30
   2   1   6   17.70    1.90
  -2  -1   6   17.40    2.70
   2  -1  -6   15.50    4.10
  -2   1   6   12.60    3.70
   2   1  -6   22.00    4.60
   2   1  -6   16.70    2.40
  -2   1   6   12.60    2.70
   2  -1   6   12.90    2.50
  -2  -1  -6   17.00    3.00
   2   1  -6   13.00    2.30
  -2  -1  -6   15.90    2.60
   2  -1   6   14.00    3.10
   2  -1   6   15.80    2.70
  -2   1   6   15.30    2.30
   2   1  -6   17.00    2.70
  -2   1   6   17.00    2.50
  -2  -1  -6   12.50    2.40
  -2   1   6   14.40    2.60
   2   1  -6   12.30    2.30
   2   1  -6   24.30    6.20
   2   1  -6   13.40    1.70
  -2  -1  -6   13.70    2.80
  -2  -1  -6   15.60    1.90
   2  -1   6   13.70    3.40
   2  -1   6   13.30    2.90
   2   2   6  694.43   33.40
   2  -2  -6  742.93   34.00
   2   2   6  722.63   33.50
  -2   2  -6  709.73   33.30
  -2   2  -6  736.73   32.80
   2  -2  -6  731.23   32.10
  -2  -2   6  685.53   34.00
   2  -2  -6  727.13   32.60
   2   2   6  725.13   34.50
   2  -2  -6  708.13   32.50
  -2   2  -6  699.73   33.00
   2  -2  -6  734.53   34.80
   2  -2  -6  743.43   33.20
   2   2   6  732.23   32.30
  -2  -2   6  688.33   31.20
   2  -2  -6  714.03   34.50
  -2   2  -6  736.03   33.00
  -2   2   6  723.13   35.40
   2   2  -6  692.83   36.60
  -2  -2  -6  696.33   33.10
  -2   2   6  710.53   32.00
   2   2  -6  657.13   30.70
   2   2  -6  672.53   34.10
   2   2  -6  644.04   32.00
  -2  -2  -6  721.03   32.10
  -2  -2  -6  713.43   32.40
  -2  -2  -6  713.63   33.10
  -2  -2  -6  737.23   34.10
   2   2  -6  705.53   35.10
   2  -2   6  716.83   33.10
   2  -2   6  752.92   34.80
   2  -2   6  694.63   32.60
   2   2  -6  736.03   32.80
  -2   2   6  723.33   34.00
   2   2  -6  656.53   31.70
   2   2  -6  701.53   31.70
   2  -2   6  668.63   32.50
   2   2  -6  695.23   32.00
  -2   2   6  684.63   32.80
   2   3   6  105.19    7.10
  -2   3  -6  102.19    7.00
  -2  -3   6   97.79    7.90
  -2   3  -6   97.99    7.20
  -2  -3   6  101.79    6.40
   2  -3  -6   98.19    7.70
   2   3   6  102.59    8.50
   2   3   6  105.79    6.30
   2  -3  -6   97.79    7.30
  -2   3  -6  110.39    7.20
   2   3   6  111.29    7.90
   2  -3  -6  100.19    6.60
   2  -3  -6  104.39    7.90
   2   3   6  106.49    7.40
   2  -3  -6  105.49    7.00
  -2  -3   6   98.29    5.20
   2  -3   6   97.79    6.70
   2   3  -6  114.39    6.70
   2  -3   6  104.99    6.50
  -2  -3  -6  103.49    7.40
   2   3  -6  100.29    5.90
   2  -3   6  106.49    8.30
   2   3  -6   98.29    6.20
  -2   3   6   99.49    8.40
  -2   3   6  106.49    6.80
  -2  -3  -6  102.49    6.10
  -2   3   6  105.49    8.20
  -2  -3  -6   89.19    6.80
   2   3  -6  101.79    6.80
  -2   3   6   97.59    7.30
   2   3  -6  104.79    8.70
   2   3  -6   97.79    6.50
   2  -3   6  111.49    7.20
   2  -4  -6   -0.60    1.10
   2  -4  -6    2.60    1.20
   2   4   6    1.70    1.40
   2  -4  -6    1.90    1.80
  -2  -4   6    0.40    2.30
   2   4   6    2.00    1.60
  -2   4  -6    0.50    1.20
  -2   4  -6   -0.50    1.20
  -2  -4   6    0.70    1.00
  -2   4  -6    1.50    1.40
   2  -4  -6    0.70    1.40
   2  -4  -6    0.60    1.40
  -2  -4  -6    0.30    1.30
   2   4  -6    0.70    0.90
  -2   4   6   -1.50    1.20
  -2  -4  -6    1.60    1.00
   2  -4   6   -0.10    1.10
   2   4  -6   -0.80    0.90
  -2  -4  -6    1.20    1.40
   2   4  -6    4.20    2.80
  -2   4   6    0.70    1.50
   2   4  -6    0.50    0.80
   2   4  -6    3.10    1.30
  -2   4   6    4.20    2.60
   2  -4   6    2.20    1.50
   2  -4   6    0.50    1.50
   2   5   6  107.69    8.90
  -2  -5   6  115.59    8.10
   2  -5  -6  122.19    9.50
   2  -5  -6  107.59    8.50
  -2   5  -6   99.89    7.40
   2  -5  -6  111.19    8.10
  -2  -5   6  114.79    9.20
   2   5   6  131.59   10.20
   2  -5  -6  106.69    7.20
   2  -5  -6  113.09    7.00
  -2   5  -6  122.89    8.40
  -2   5   6  103.09    8.60
  -2   5   6  114.89    9.50
   2   5  -6   99.49    7.10
  -2  -5  -6   98.89    9.60
   2   5  -6  112.29    6.90
   2  -5   6  109.69    7.40
   2  -5   6  105.99    7.80
   2   5  -6  102.49    6.50
  -2   5   6  115.99    8.00
  -2  -5  -6  116.59    6.70
   2  -5   6  105.59    9.00
  -2  -5  -6  115.59    8.30
   2   6   6   93.29    8.20
  -2  -6   6   78.79    8.20
  -2   6  -6   80.09    6.90
   2  -6  -6   92.39    7.70
   2  -6  -6   86.29    5.70
  -2   6  -6   73.99    6.10
   2  -6  -6   87.09    8.10
  -2   6  -6   78.49    6.90
   2  -6  -6   93.19    7.50
   2   6   6   88.59    8.80
  -2  -6   6   76.09    7.80
   2   6  -6   78.19    5.80
  -2   6   6   82.69    7.60
  -2   6   6   88.49    7.30
   2   6  -6   69.49    5.70
  -2   6   6   91.09    8.60
   2  -6   6   82.29    7.90
   2   6  -6   94.49    6.00
   2  -6   6   79.99    6.10
   2  -6   6   79.29    7.10
  -2  -6  -6   85.29    6.60
  -2  -6  -6   82.29    7.00
  -2  -6  -6   74.99    7.70
   2   7   6   97.19    9.60
  -2   7  -6  100.69    8.10
   2  -7  -6   84.59    7.80
  -2   7  -6   67.39    7.00
   2  -7  -6   86.79    5.50
   2  -7  -6   91.59    8.90
  -2  -7   6   90.69    8.10
   2   7   6   84.39    8.40
  -2  -7   6   99.69    9.00
  -2   7  -6   82.29    7.70
  -2   7  -6   79.99    6.40
  -2  -7  -6  101.89    9.50
   2   7  -6   82.89    6.10
   2  -7   6   85.89    6.50
  -2  -7  -6   91.79    7.90
   2  -7   6   80.99    8.20
  -2   7   6   83.99    7.70
   2   7  -6   77.59    6.00
  -2   7   6   82.69    7.60
   2   7  -6   85.49    6.00
  -2   7   6  113.79   10.00
   2  -7   6   74.79    7.60
  -3   0   6  193.28   10.30
  -3   0  -6  191.48   11.30
   3   0  -6  201.28   13.80
  -3   0   6  206.48   11.90
  -3   0   6  199.58   10.30
   3   0   6  215.58   10.10
   3   0  -6  203.98   10.80
  -3   0  -6  181.18   12.10
   3   0  -6  213.68   13.50
   3   0   6  198.98   12.10
   3   0   6  211.88   11.80
  -3   0  -6  208.48   11.40
  -3   0  -6  191.88   10.80
   3   0  -6  188.08   10.20
  -3   0   6  211.68   14.50
   3   0  -6  194.58   11.20
   3   0  -6  200.38   11.20
   3   0   6  198.48   10.80
  -3   0   6  200.68   11.20
   3   1   6  982.70   43.70
   3  -1  -6  937.11   43.00
  -3  -1   6  922.41   47.60
   3   1   6  995.30   45.30
   3   1   6 1010.30   43.10
   3  -1  -6 1015.30   42.30
   3  -1  -6  941.71   48.40
  -3   1  -6  954.90   44.00
   3  -1  -6  962.80   46.10
  -3  -1   6  923.71   42.70
   3   1   6  903.41   43.90
  -3   1  -6  966.80   44.50
  -3   1  -6  991.90   43.60
   3  -1  -6  980.10   43.60
   3   1   6  988.10   44.50
  -3  -1   6  996.10   44.70
  -3  -1   6  922.21   42.30
   3  -1  -6  995.70   44.40
  -3  -1  -6 1011.00   44.20
   3  -1   6  984.80   44.20
   3   1  -6 1003.30   43.90
  -3   1   6  951.10   47.30
   3   1  -6  960.40   42.80
   3  -1   6  911.81   43.70
  -3   1   6  972.70   42.60
  -3  -1  -6  976.00   44.80
  -3  -1  -6  990.20   43.30
   3   1  -6 1043.00   43.20
  -3   1   6  920.61   43.30
   3  -1   6  988.30   44.70
   3   1  -6  903.91   43.20
   3  -1   6  984.80   43.60
   3  -1   6 1005.00   42.60
  -3  -1  -6  958.30   44.00
   3   1  -6  892.91   42.20
  -3   1   6  937.61   44.40
   3   1  -6  955.60   46.50
   3   1  -6  968.10   47.80
   3   1  -6  972.30   42.40
   3  -1   6  972.90   45.60
  -3   1   6  950.50   43.00
  -3  -1  -6  920.11   43.90
   3   2   6  193.58   10.40
  -3  -2   6  179.68    8.70
   3   2   6  188.98   11.10
  -3   2  -6  191.58   10.60
   3  -2  -6  181.28   10.30
  -3  -2   6  182.78   11.50
  -3   2  -6  179.98   11.60
  -3   2  -6  179.08   11.00
   3  -2  -6  183.18   10.70
   3   2   6  198.08   11.60
   3   2   6  187.68   12.10
  -3  -2   6  202.78   14.30
   3   2   6  181.78    9.90
  -3   2  -6  186.58   10.90
   3  -2  -6  174.28   11.20
  -3  -2  -6  182.58   10.20
   3  -2   6  177.28   10.90
   3   2  -6  191.18   10.60
   3  -2   6  179.78    8.90
   3  -2   6  177.08   11.00
   3   2  -6  185.18    9.40
  -3   2   6  177.28   10.50
   3  -2   6  176.28   10.40
  -3  -2  -6  187.18    9.90
   3   2  -6  183.88    9.50
  -3  -2  -6  180.68   10.80
   3   2  -6  188.88   12.70
   3   2  -6  163.38    9.60
   3   2  -6  228.28   17.80
  -3   2   6  182.18   13.00
  -3   2   6  172.28    9.30
   3  -2   6  178.48   11.90
   3   2  -6  175.28    9.00
  -3  -2  -6  175.68   11.30
   3   2  -6  192.58   11.80
   3   2  -6  193.48   10.30
  -3   2   6  171.08   10.10
  -3  -2  -6  186.88   10.80
  -3   2   6  195.98   11.60
   3  -3  -6 1262.97   57.39
   3   3   6 1184.38   56.29
   3  -3  -6 1285.77   55.89
  -3   3  -6 1312.07   56.29
  -3  -3   6 1219.58   56.99
   3   3   6 1276.37   54.79
  -3  -3   6 1234.38   55.19
   3  -3  -6 1263.77   56.39
   3   3   6 1259.77   57.79
   3  -3  -6 1199.98   56.99
   3   3   6 1331.37   57.19
   3   3   6 1282.17   56.29
  -3   3  -6 1316.77   55.99
   3   3  -6 1158.58   53.59
   3  -3   6 1224.28   57.49
  -3  -3  -6 1187.88   55.89
  -3   3   6 1257.57   54.79
   3  -3   6 1246.68   56.09
  -3   3   6 1199.68   58.69
  -3  -3  -6 1289.37   56.19
  -3  -3  -6 1271.27   54.59
   3   3  -6 1234.58   55.59
   3   3  -6 1152.78   53.79
   3   3  -6 1120.99   54.09
  -3   3   6 1281.97   57.49
   3   3  -6 1264.67   55.79
   3  -4  -6   84.79    6.80
  -3  -4   6   79.39    6.30
   3  -4  -6   88.29    7.20
  -3   4  -6  101.39    7.10
   3   4   6   91.09    7.60
  -3   4  -6   78.99    6.70
  -3  -4   6   79.29    8.20
   3   4   6   76.99    6.70
  -3   4  -6   82.89    6.40
   3  -4  -6   93.29    6.90
   3   4   6   96.79    8.40
   3   4  -6   81.99    6.50
   3   4  -6   81.09    5.00
  -3   4   6   91.99    7.90
  -3   4   6   87.49    6.10
  -3  -4  -6   86.59    5.20
  -3  -4  -6   89.29    7.10
   3   4  -6   80.49    4.80
   3   4  -6   79.09    6.00
   3  -4   6   73.19    7.30
   3  -4   6   83.19    6.50
  -3   4   6   91.39    8.40
   3  -4   6   91.59    6.30
  -3  -4  -6   81.89    6.60
   3   4  -6   79.89    4.60
  -3  -5   6   83.09    6.80
   3   5   6   90.49    8.50
   3  -5  -6   76.09    5.80
   3  -5  -6   74.59    7.00
  -3   5  -6   73.39    6.10
   3  -5  -6   81.39    6.70
  -3   5  -6   70.69    6.40
   3  -5  -6   82.19    7.10
   3   5   6   78.69    7.60
  -3  -5   6   78.39    7.50
   3   5  -6   71.49    4.30
  -3   5   6   72.99    7.70
   3  -5   6   74.89    6.20
   3   5  -6   67.69    5.60
   3   5  -6   83.29    4.50
  -3  -5  -6   68.39    6.20
   3  -5   6   80.09    6.60
   3  -5   6   76.49    7.40
  -3  -5  -6   61.09    6.70
  -3   5   6   71.29    7.40
   3   5  -6   70.89    4.70
  -3   5   6   91.29    6.50
  -3  -6   6   74.99    6.70
   3   6   6   79.59    8.10
   3  -6  -6   71.89    6.60
  -3   6  -6   67.69    5.90
   3   6   6   80.99    8.10
   3  -6  -6   67.49    7.20
   3  -6  -6   69.19    6.80
  -3   6  -6   82.79    7.10
  -3  -6   6   72.29    7.50
   3  -6   6   69.89    7.20
  -3   6   6   85.79    8.40
  -3  -6  -6   61.49    7.00
  -3  -6  -6   84.79    6.70
  -3   6   6   60.59    7.00
   3  -6   6   70.49    6.80
  -3  -6  -6   76.09    6.60
   3   6  -6   75.59    4.40
   3   6  -6   70.39    5.50
  -3   6   6   70.29    6.30
   3  -6   6   69.89    5.90
   3   6  -6   69.59    4.60
  -3   7  -6  634.44   30.80
  -3  -7   6  553.04   31.00
   3  -7  -6  598.74   30.70
   3   7   6  600.14   31.60
   3  -7  -6  592.44   27.50
   3  -7  -6  596.44   32.00
   3   7   6  652.63   32.80
   3  -7  -6  578.94   30.00
  -3   7  -6  551.44   28.50
  -3  -7   6  584.44   30.60
  -3  -7  -6  598.54   28.40
  -3   7   6  623.74   30.20
   3  -7   6  566.84   28.70
   3  -7   6  582.44   30.90
   3   7  -6  551.74   27.30
  -3  -7  -6  589.04   29.40
  -3   7   6  537.15   31.30
  -3   7   6  598.24   32.40
   3  -7   6  569.74   30.50
  -3  -7  -6  583.84   31.70
   3   7  -6  535.85   26.90
   4   0   6  129.59    9.00
  -4   0  -6  123.89    8.60
  -4   0   6  109.19    7.00
   4   0  -6  136.09    7.70
   4   0   6  132.59    8.10
   4   0  -6  116.19    7.80
   4   0  -6  138.59   10.90
  -4   0  -6  119.89   11.20
  -4   0   6  121.69    7.70
  -4   0   6  115.09   10.70
   4   0   6  127.09    7.80
  -4   0  -6  126.49    8.30
   4   0   6  135.79    8.30
   4   0  -6  115.19    9.50
  -4   0  -6  127.59    7.90
  -4   0   6  123.89    8.30
   4   0  -6  120.79    7.30
  -4   0   6  119.69    7.00
   4   0   6  136.59    8.90
   4  -1  -6    2.00    1.70
  -4  -1   6   -0.70    0.60
  -4   1  -6   -0.20    1.10
   4   1   6    1.10    1.50
  -4  -1   6    2.10    0.80
   4  -1  -6    3.70    2.10
   4   1   6    0.60    1.10
   4  -1  -6    1.60    1.40
   4   1   6   -2.00    1.50
  -4   1  -6    0.90    1.00
  -4  -1   6    0.80    1.90
   4   1   6    2.70    0.90
  -4   1  -6    0.70    1.30
   4  -1  -6    0.70    1.10
   4  -1  -6    1.30    1.30
  -4  -1   6    0.30    1.30
   4   1   6    2.00    1.20
   4  -1   6   -1.20    1.30
   4  -1   6    0.90    1.10
   4  -1   6   -1.20    1.00
   4  -1   6    1.80    0.90
  -4   1   6   -2.10    1.70
  -4   1   6    1.40    1.00
   4   1  -6   -0.90    0.90
  -4   1   6    4.20    1.60
  -4   1   6    1.20    1.50
   4  -1   6    1.80    1.50
  -4  -1  -6    2.30    1.30
   4   1  -6    1.80    1.10
  -4  -1  -6   -0.80    1.30
   4   1  -6    0.60    0.90
   4   1  -6    3.20    1.30
  -4   2  -6  382.16   18.20
   4  -2  -6  348.07   18.70
  -4  -2   6  359.86   22.30
   4  -2  -6  348.37   17.70
   4   2   6  361.76   18.20
   4   2   6  356.16   19.00
  -4   2  -6  355.36   18.40
   4  -2  -6  331.57   19.50
   4  -2  -6  357.16   18.20
   4   2   6  361.26   18.10
   4   2   6  366.26   19.70
   4   2   6  342.17   18.30
  -4  -2   6  371.16   18.90
  -4   2  -6  347.37   18.70
   4   2  -6  333.97   16.40
  -4  -2  -6  330.17   17.70
  -4  -2  -6  348.47   18.20
   4   2  -6  379.76   18.20
   4   2  -6  324.67   16.60
  -4   2   6  351.16   18.80
   4   2  -6  335.47   18.90
  -4  -2  -6  348.87   17.20
   4  -2   6  353.46   19.50
   4   2  -6  357.86   18.00
   4   2  -6  353.36   16.50
  -4   2   6  342.47   21.30
   4  -2   6  351.26   18.70
   4   2  -6  332.67   16.50
   4  -2   6  345.57   16.50
  -4   3  -6  178.98   10.50
   4  -3  -6  163.68   11.10
   4   3   6  168.78    9.20
   4   3   6  174.88   15.80
  -4   3  -6  164.78   10.70
   4  -3  -6  157.38   10.10
   4  -3  -6  163.68   13.50
  -4  -3   6  152.18   10.70
   4   3   6  174.08   10.70
   4   3   6  163.98   10.30
  -4  -3   6  157.18   13.90
   4  -3  -6  158.88   10.70
  -4   3   6  154.58   12.50
  -4  -3  -6  161.18   10.20
  -4   3   6  160.88    8.70
   4  -3   6  154.18   11.20
   4  -3   6  162.98    8.40
  -4   3   6  164.78   11.20
  -4  -3  -6  160.28   10.00
  -4  -3  -6  177.48    9.20
   4   3  -6  158.38    8.60
   4  -3   6  168.28   10.60
   4   3  -6  162.78    9.90
   4  -4  -6   74.29    6.50
   4   4   6   87.29    8.10
  -4  -4   6   76.99    6.20
  -4   4  -6   91.19    6.60
   4   4   6   86.09    7.80
   4  -4  -6   69.89    6.40
  -4   4  -6   75.29    6.60
   4   4   6   75.29    5.10
   4   4   6   76.19    6.70
  -4  -4   6   80.39    7.10
  -4   4   6   69.89    8.00
   4   4  -6   73.79    6.50
   4   4  -6   68.79    5.70
   4   4  -6   66.59    4.60
  -4  -4  -6   79.99    5.10
  -4   4   6   87.59    7.60
  -4   4   6   77.39    5.40
  -4  -4  -6   85.89    6.40
   4  -4   6   86.79    6.80
   4  -4   6   66.79    6.80
   4  -4   6   76.79    4.70
  -4  -4  -6   66.39    6.20
  -4   5  -6   90.69    7.10
  -4  -5   6   94.29    7.70
   4   5   6   85.19    8.70
  -4   5  -6   96.39    7.80
  -4  -5   6   87.19    7.90
   4   5   6   98.19    8.80
   4  -5  -6   96.79    6.80
   4  -5  -6   87.49    7.40
   4  -5  -6   91.99    7.80
   4  -5   6   92.59    5.30
   4   5  -6   89.99    5.60
  -4  -5  -6   98.59    7.90
  -4   5   6   91.89    8.60
  -4  -5  -6   86.39    7.80
  -4   5   6   91.09    9.30
  -4  -5  -6   94.79    5.20
   4  -5   6   98.89    7.60
   4   5  -6   87.69    6.50
  -4   5   6   91.09    6.90
  -4  -5  -6   93.79    7.20
   4  -5   6   80.49    7.80
   4  -6  -6   85.99    7.90
  -4   6  -6  100.59    8.30
  -4  -6   6   78.69    7.40
   4  -6  -6   84.99    7.60
   4   6   6   99.89    9.30
   4  -6  -6   97.19    6.40
  -4  -6   6   77.49    7.90
  -4   6  -6   86.19    7.10
   4   6   6  100.39    9.20
   4  -6  -6   89.89    8.40
  -4   6   6   75.39    8.60
  -4  -6  -6   88.89    7.40
  -4   6   6   92.79    7.10
  -4  -6  -6   85.39    8.30
  -4  -6  -6   89.19    7.20
   4  -6   6   91.09    5.30
   4  -6   6   97.99    7.50
   4   6  -6   93.39    5.70
   4   6  -6   92.09    5.50
   4  -6   6   90.99    7.80
   4   6  -6   82.79    6.30
   4  -6   6   74.39    7.90
  -4   6   6   89.59    9.00
   4   7   6  133.79   11.50
  -4  -7   6  106.49    9.90
   4  -7  -6  112.49    9.30
   4  -7  -6  116.09    9.80
  -4   7  -6  124.59    9.90
   4   7   6  111.09   10.40
  -4  -7   6  117.39    9.50
  -4   7  -6   99.49    8.10
   4  -7  -6  108.69   10.20
  -4  -7  -6  107.59    8.40
  -4  -7  -6  116.39    8.50
   4  -7   6  115.79    8.70
   4  -7   6  111.49    9.40
   4   7  -6  121.29    7.30
  -4   7   6  125.19    9.20
  -4  -7  -6  134.89   11.20
   4  -7   6  120.09   10.00
  -4   7   6   91.19   10.00
  -4   7   6  119.19   11.00
   4   7  -6  109.49    6.60
   4   7  -6  112.79    6.80
   5   0  -6  931.31   41.40
  -5   0  -6  939.71   42.60
  -5   0   6  923.01   41.90
   5   0   6  975.40   43.70
   5   0   6  935.01   41.60
  -5   0   6  859.51   40.60
  -5   0  -6  939.81   41.90
   5   0   6  989.20   43.40
   5   0  -6  881.21   41.30
  -5   0   6  968.00   47.50
   5   0  -6  835.32   41.50
  -5   0   6  892.51   41.40
  -5   0   6  864.31   41.30
   5   1   6  378.26   20.30
   5   1   6  433.56   23.20
  -5   1  -6  395.56   20.00
  -5  -1   6  390.16   24.60
  -5  -1   6  372.56   18.00
   5  -1  -6  385.56   19.80
   5  -1  -6  396.86   20.30
   5   1   6  404.76   20.00
   5   1   6  410.56   21.70
  -5   1  -6  390.36   20.60
   5   1   6  417.36   21.30
  -5  -1   6  370.06   19.90
   5  -1  -6  404.16   19.70
   5   1  -6  390.06   18.90
   5  -1   6  407.56   21.10
   5   1  -6  390.96   19.20
  -5  -1  -6  409.96   20.50
   5   1  -6  369.06   19.00
  -5  -1  -6  395.96   19.60
   5  -1   6  416.36   19.50
  -5   1   6  394.86   24.30
   5  -1   6  419.66   21.00
   5  -1   6  413.16   19.50
   5  -1   6  389.46   21.70
  -5   1   6  393.06   19.70
  -5  -2   6    0.80    1.40
   5   2   6    1.00    2.40
   5   2   6    0.20    1.00
  -5   2  -6    0.00    1.30
  -5   2  -6   -1.50    0.80
   5   2   6   -1.20    1.00
  -5  -2   6   -0.90    5.70
   5   2   6    0.70    0.80
   5  -2  -6    0.00    1.40
   5   2   6    0.30    2.50
   5  -2  -6    0.40    1.40
  -5  -2  -6    0.00    1.10
  -5   2   6   -0.80    1.40
   5   2  -6    0.50    1.00
   5  -2   6    0.70    1.60
   5   2  -6   -0.50    0.50
   5  -2   6    3.60    1.90
   5   2  -6   -1.00    1.00
  -5  -2  -6    1.30    1.10
   5   2  -6    0.90    1.30
   5   2  -6    0.20    1.40
  -5   2   6   -0.30    1.20
  -5   2   6   -1.90    1.50
   5  -2   6    1.80    1.10
   5   2  -6    0.40    0.80
   5   3   6  169.58   11.90
  -5   3  -6  169.08   10.50
  -5   3  -6  159.68   10.70
   5  -3  -6  150.88   10.00
  -5  -3   6  178.98   14.30
   5  -3  -6  165.48   10.60
   5  -3  -6  158.48   12.20
   5   3   6  164.28   10.60
   5   3   6  169.48   11.70
   5   3   6  159.88    9.10
  -5  -3   6  169.58   10.90
   5   3  -6  172.58   10.90
  -5  -3  -6  160.98    9.10
  -5   3   6  150.98   10.90
   5   3  -6  141.99    8.80
   5  -3   6  172.78   10.90
   5  -3   6  168.88    8.90
  -5  -3  -6  148.09   10.20
   5   3  -6  156.38   10.10
  -5  -3  -6  164.28   10.20
  -5   3   6  177.18   13.90
   5  -3   6  146.59   10.80
   5   4   6  473.95   22.60
   5  -4  -6  483.15   25.10
   5   4   6  506.15   26.40
  -5   4  -6  512.15   25.40
  -5  -4   6  457.15   28.40
  -5   4  -6  466.55   24.30
  -5  -4   6  487.45   25.30
   5   4   6  520.55   26.20
   5  -4  -6  504.55   25.20
   5  -4  -6  521.25   24.80
  -5   4   6  492.95   26.10
   5   4  -6  445.56   22.40
  -5  -4  -6  484.95   22.40
  -5  -4  -6  456.95   25.20
   5  -4   6  476.65   22.20
   5  -4   6  485.95   24.90
   5   4  -6  448.36   23.60
  -5  -4  -6  494.95   24.20
  -5   4   6  430.86   27.50
  -5   4   6  474.65   22.50
   5  -4   6  442.96   25.00
   5   5   6  301.47   18.40
  -5  -5   6  284.87   16.60
   5   5   6  275.07   17.60
  -5   5  -6  305.57   17.10
   5  -5  -6  284.77   15.90
   5  -5  -6  303.27   17.30
  -5  -5   6  274.47   16.90
   5   5   6  283.87   13.80
   5  -5  -6  291.97   16.50
  -5   5  -6  310.37   16.50
  -5  -5  -6  252.87   16.70
  -5   5   6  288.97   15.00
  -5   5   6  284.87   18.00
  -5  -5  -6  274.07   15.70
  -5   5   6  266.77   19.10
   5   5  -6  266.57   14.20
   5  -5   6  264.17   16.80
   5   5  -6  269.27   15.20
   5  -5   6  286.17   14.00
  -5  -5  -6  301.97   17.50
   5  -6  -6    9.90    3.60
  -5  -6   6   12.10    3.30
  -5   6  -6   20.00    4.70
   5   6   6   10.10    3.70
  -5   6  -6   11.50    3.00
   5  -6  -6   11.70    3.30
  -5  -6   6    9.80    3.80
   5   6   6    4.50    3.80
  -5  -6  -6   10.80    2.50
  -5  -6  -6   11.60    3.40
   5  -6   6    7.50    2.70
  -5  -6  -6   10.10    3.00
  -5   6   6   18.50    5.10
   5   6  -6    8.70    2.80
   5   6  -6    9.60    2.00
   5   6  -6   14.60    2.60
   5  -6   6   15.00    1.70
   5   6  -6    9.20    2.50
   5  -6   6   12.10    3.20
  -5   6   6    7.00    3.60
   5  -6   6    5.70    3.30
  -5   7  -6    2.10    2.30
  -5   7  -6    5.00    4.60
   5  -7  -6    4.90    1.90
   5  -7  -6   -1.70    1.90
  -5   7  -6   -0.70    1.10
   5   7   6    5.80    3.50
   5  -7  -6    3.70    3.20
   5  -7   6    1.60    2.10
  -5  -7  -6    1.70    2.00
  -5   7   6   -0.30    1.70
  -5  -7  -6    0.30    1.60
   5   7  -6    0.70    1.20
   5  -7   6    2.20    0.90
   5   7  -6    1.40    2.60
   5  -7   6   -1.90    1.40
  -5   7   6    5.90    3.30
  -5   7   6    1.70    2.90
   5  -7   6   -1.90    1.60
  -5  -7  -6    2.80    2.00
   5   7  -6    0.90    1.40
   6   0  -6  325.87   16.40
   6   0  -6  304.37   16.50
   6   0   6  295.67   16.60
  -6   0   6  301.27   16.20
   6   0  -6  293.17   16.30
   6   0   6  351.36   18.70
   6   0   6  350.86   18.40
  -6   0  -6  346.27   17.90
  -6   0   6  310.97   16.20
  -6   0   6  326.67   20.30
  -6   0   6  353.16   22.20
  -6  -1   6   21.80    2.20
  -6  -1   6   27.30    4.00
  -6  -1   6   17.50    4.90
   6   1   6   19.00    4.40
   6  -1  -6   22.80    3.50
   6   1   6   25.80    5.00
  -6   1  -6   15.90    3.30
   6  -1  -6   20.60    3.70
  -6  -1   6   25.00    6.80
  -6   1  -6   22.20    3.90
   6   1   6   21.30    3.60
  -6  -1   6   20.10    1.80
   6  -1  -6   19.80    3.40
   6   1  -6   21.30    2.60
   6  -1   6   16.00    3.80
   6  -1   6   22.10    3.80
   6  -1   6   20.30    4.50
   6  -1   6   27.70    3.10
  -6   1   6   23.90    3.30
  -6  -1  -6   21.90    3.50
   6   1  -6   21.30    3.30
  -6   1   6   18.60    5.10
   6   1  -6   19.10    2.40
  -6  -1  -6   33.10    5.10
   6  -1   6   18.00    4.10
  -6  -2   6   72.49    8.50
   6  -2  -6   86.09    6.80
   6  -2  -6   69.09    6.40
   6  -2  -6   83.19    6.50
  -6  -2   6   70.29    9.20
   6   2   6   93.29    8.10
   6   2   6   81.89    7.80
  -6  -2   6   86.89    6.50
  -6   2  -6   80.59    6.60
  -6   2  -6   68.59    6.40
   6  -2   6   75.49    7.30
   6   2  -6   69.19    5.60
  -6  -2  -6   82.29    6.50
   6  -2   6   74.09    7.00
  -6   2   6   82.29    9.50
   6  -2   6   80.39    5.80
   6   2  -6   78.89    6.80
   6   2  -6   81.39    5.00
   6   2  -6   70.89    4.70
  -6  -2  -6   82.19    6.00
  -6   2   6   81.39    6.70
   6   3   6    0.20    2.60
   6   3   6    2.60    1.80
   6   3   6    2.10    1.10
  -6  -3   6   -1.90    0.90
  -6   3  -6    1.10    1.50
   6  -3  -6    1.10    1.70
   6  -3  -6    1.90    1.30
  -6  -3   6   -2.20    2.00
  -6   3  -6    2.50    1.60
  -6  -3  -6   -0.40    1.20
   6  -3   6   -0.10    1.00
  -6   3   6    0.90    2.10
   6  -3   6    1.20    1.60
   6  -3   6    1.40    1.40
  -6  -3  -6    0.50    1.10
  -6  -3  -6   -0.30    1.80
   6   3  -6    1.00    1.40
   6   3  -6   -0.20    1.40
   6   3  -6    2.00    1.30
  -6   3   6   -0.20    2.30
  -6  -4   6  114.29   11.70
   6   4   6  100.59    6.60
   6   4   6  117.29   10.00
   6  -4  -6  105.89    8.50
   6   4   6  110.09    9.80
  -6   4  -6  109.89    8.40
  -6  -4   6  109.79    8.60
   6  -4  -6  105.59    8.20
  -6  -4  -6  103.19    6.80
  -6  -4  -6   86.89    8.00
   6  -4   6  106.69    8.70
   6  -4   6  106.99    6.80
  -6   4   6  110.39   11.40
  -6  -4  -6  121.99    9.90
   6  -4   6  103.79    8.70
  -6   4   6  110.79    9.40
   6   4  -6  104.89    7.00
   6   4  -6  110.19    7.40
  -6  -4  -6  107.09    7.90
   6   4  -6  113.59    8.10
   6   5   6   32.00    3.10
   6   5   6   36.50    6.20
   6  -5  -6   40.10    5.10
   6  -5  -6   43.90    5.30
  -6  -5   6   40.90    6.10
  -6   5  -6   34.10    5.90
  -6   5  -6   44.90    6.30
   6  -5   6   41.60    6.60
  -6  -5  -6   32.10    4.00
  -6   5   6   33.10    3.50
  -6   5   6   49.10    8.10
   6   5  -6   32.00    3.60
   6  -5   6   32.30    5.60
  -6   5   6   31.30    7.30
   6   5  -6   35.70    5.20
   6  -5   6   39.40    3.60
  -6  -5  -6   37.10    6.40
  -6  -5  -6   32.30    5.30
   6   5  -6   31.30    4.50
   6  -6  -6    3.50    2.40
  -6   6  -6    8.00    3.20
   6  -6  -6    5.30    2.90
  -6  -6   6    4.20    2.20
   6   6   6    4.00    2.80
  -6   6  -6    4.30    1.90
   6   6   6    8.70    3.70
  -6   6  -6    5.60    2.70
   6  -6   6    6.10    2.40
  -6  -6  -6    2.50    2.00
   6  -6   6    9.80    3.30
  -6   6   6    1.40    2.80
   6  -6   6    5.80    1.50
  -6   6   6    9.30    3.80
  -6   6   6    7.90    2.30
   6   6  -6    6.40    2.10
   6   6  -6    5.00    2.00
  -6  -6  -6    3.10    1.70
   6   6  -6    5.60    1.90
  -6  -6  -6    3.40    2.90
   7   0   6  127.89    9.80
   7   0  -6  129.99    8.20
  -7   0   6  134.49   12.90
  -7   0   6  119.39    7.70
   7   0   6  128.09    8.90
  -7   0  -6  124.69    9.10
   7   0  -6  116.29    7.90
  -7   0   6  101.89   10.60
  -7   0  -6  126.19    8.60
   7   0   6  130.99    9.60
   7   0  -6  125.79    8.50
   7   1   6   37.10    5.60
   7  -1  -6   44.00    4.60
   7   1   6   34.60    5.40
  -7   1  -6   48.30    5.30
  -7  -1   6   46.20    4.10
  -7   1  -6   40.50    4.80
   7  -1  -6   40.60    4.60
  -7  -1   6   53.09    7.90
   7  -1  -6   43.30    4.40
  -7  -1   6   37.50    7.50
   7  -1   6   39.40    6.50
  -7   1   6   40.80    9.00
   7  -1   6   48.80    5.50
   7  -1   6   48.80    5.80
  -7   1   6   50.79    8.40
  -7  -1  -6   39.00    4.40
   7  -1   6   51.29    4.90
   7   1  -6   47.20    3.90
  -7   1   6   46.40    7.80
   7   1  -6   39.40    3.70
  -7  -1  -6   44.10    7.20
  -7  -1  -6   40.30    4.80
   7   2   6  115.49    9.90
  -7   2  -6  132.09    9.10
   7   2   6  127.39   10.10
  -7   2  -6  142.69    9.90
  -7  -2   6  128.99   11.90
  -7  -2   6  130.49    8.50
   7  -2  -6  137.79    9.30
  -7  -2   6  120.69   12.50
   7  -2  -6  136.99    9.10
   7  -2  -6  107.49    8.70
   7   2  -6  121.89    7.00
   7   2  -6  107.39    8.80
  -7  -2  -6  131.19    8.70
  -7   2   6  121.09    9.20
   7   2  -6  107.39    8.00
  -7  -2  -6  123.09    9.20
  -7   2   6  106.29   10.30
   7  -2   6  134.29    8.50
   7  -2   6  120.49    9.60
  -7   2   6  134.89   13.10
  -7  -2  -6  127.19    8.90
   7  -2   6  108.59    9.20
  -7  -2  -6  137.49   11.20
   7   3   6    8.00    3.00
  -7   3  -6    1.50    2.10
   7  -3  -6    6.50    2.50
  -7  -3   6    5.00    2.50
  -7   3  -6    4.00    1.80
   7  -3  -6    7.30    2.70
  -7  -3   6    9.40    2.40
   7   3   6   11.00    4.00
  -7  -3   6    6.30    3.60
  -7  -3  -6    9.00    2.40
   7  -3   6    4.80    1.80
   7  -3   6    4.50    2.10
   7   3  -6    7.30    2.20
  -7  -3  -6    6.00    2.20
  -7  -3  -6    7.80    3.60
   7  -3   6    5.00    2.10
  -7   3   6    9.00    3.00
  -7   3   6    4.20    3.80
   7   4   6   61.99    7.10
  -7   4  -6   56.59    7.10
   7  -4  -6   65.09    6.70
   7  -4  -6   77.29    7.00
  -7   4  -6   70.39    6.70
  -7  -4   6   63.99   10.20
   7   4   6   70.29    7.80
  -7  -4   6   55.09    5.90
  -7   4  -6   70.19    7.10
  -7  -4  -6   61.69    5.80
   7  -4   6   64.19    6.80
   7   4  -6   64.09    6.00
   7  -4   6   64.09    5.20
  -7   4   6   91.49   13.50
  -7  -4  -6   62.29    7.50
   7  -4   6   48.40    7.70
   7   4  -6   59.99    5.20
  -7   4   6   66.99    6.90
   7   5   6   25.20    3.30
   7   5   6   39.90    6.60
   7  -5  -6   44.10    7.40
  -7   5  -6   21.10    5.30
   7   5   6   32.70    6.90
   7  -5  -6   28.90    5.20
  -7   5  -6   22.20    5.30
  -7   5  -6   29.80    4.90
  -7   5   6   46.60    8.70
  -7  -5  -6   28.50    5.20
  -7   5   6   31.60    7.90
   7   5  -6   28.40    3.70
   7  -5   6   25.50    4.70
  -7  -5  -6   32.50    4.90
   7  -5   6   33.80    3.50
  -7  -5  -6   32.40    6.00
   7   5  -6   40.00    5.70
   7  -5   6   29.20    5.30
   7   5  -6   28.70    4.60
   8   0   6   18.70    3.90
   8   0  -6   21.40    4.00
  -8   0   6   25.60    3.80
  -8   0   6   31.30    8.80
  -8   0  -6   19.00    4.50
  -8   0   6   22.10    5.60
   8   0   6   28.10    5.00
  -8   0  -6   19.20    3.90
   8   0   6   27.50    4.70
   8   0  -6   26.50    4.30
  -8   0  -6   28.80    5.10
  -8   1  -6   14.20    3.50
  -8  -1   6   10.30    2.30
   8  -1  -6   10.40    2.80
   8  -1  -6   12.70    3.00
  -8   1  -6   19.40    4.90
  -8  -1   6   16.00    4.60
  -8  -1   6   14.50    4.90
   8   1   6   11.60    3.70
  -8   1  -6   19.00    3.70
   8   1   6   12.30    3.80
   8  -1  -6   12.30    3.20
  -8   1   6   11.70    4.20
   8  -1   6    9.30    3.00
   8   1  -6    9.10    2.80
  -8  -1  -6   16.10    5.00
   8   1  -6   14.10    2.90
  -8  -1  -6   15.10    3.40
   8  -1   6   14.50    4.10
   8  -1   6   19.30    4.50
  -8   1   6   15.80    4.80
  -8  -1  -6   10.60    2.80
  -8   1   6    9.20    2.90
   8  -1   6   12.60    3.10
  -8  -2   6  173.68   15.30
  -8   2  -6  155.78   10.70
   8  -2  -6  157.38   10.40
   8   2   6  144.39   11.20
   8   2   6  136.09   11.30
  -8   2  -6  156.08   12.30
  -8   2  -6  157.38   11.10
  -8  -2   6  162.88   13.80
   8  -2  -6  136.29    9.90
  -8  -2   6  144.09    9.00
  -8  -2  -6  136.99   12.00
  -8  -2  -6  150.38    9.60
  -8   2   6  130.39    9.80
  -8   2   6  138.39   14.00
   8  -2   6  142.89   10.40
   8   2  -6  138.69    9.40
   8  -2   6  143.79   11.00
   8   2  -6  140.49    8.10
  -8  -2  -6  134.59    9.80
   8   2  -6  129.59    7.80
  -8   2   6  126.99   12.10
   8  -2   6  145.29    9.60
  -8  -2  -6  137.49    9.80
   8   3   6    3.60    3.20
  -8   3  -6   -0.20    1.50
   8  -3  -6    2.60    1.80
  -8   3  -6   -0.70    1.30
   8   3   6   -2.10    2.10
  -8  -3   6    1.30    2.10
   8  -3  -6   -0.90    1.30
  -8  -3   6   -0.30    2.40
   8  -3   6    3.60    1.60
   8  -3   6   -0.30    1.60
  -8  -3  -6    0.50    2.30
  -8   3   6   -3.00    2.50
  -8   3   6    0.30    1.20
   8  -3   6    3.20    2.20
   8   3  -6    0.40    1.20
  -8  -3  -6   -1.40    1.40
   8   4   6    5.00    3.30
   8   4   6    6.50    3.30
   8  -4  -6    4.50    2.30
  -8  -4   6    5.80    3.80
   8  -4  -6    7.00    2.90
  -8   4  -6    5.70    2.40
  -8   4  -6    3.60    1.90
  -8  -4   6    6.10    3.70
  -8   4  -6    6.30    2.90
  -8   4   6    5.20    3.40
   8   4  -6    5.40    2.10
   8   4  -6    4.80    2.30
   8  -4   6    2.40    1.90
  -8  -4  -6    7.90    2.30
   8  -4   6    5.20    2.00
  -8   4   6    2.90    2.50
  -8  -4  -6    7.80    2.90
  -8   5  -6   15.50    4.00
   8  -5  -6   17.20    4.20
  -8   5  -6   10.60    3.70
   8   5   6   17.80    4.90
  -8  -5   6   21.90    6.00
   8   5   6   12.90    4.40
  -8   5  -6   17.10    4.50
   8  -5  -6   21.30    6.80
  -8  -5  -6   17.90    3.10
   8   5  -6   19.60    3.80
  -8  -5  -6   22.40    5.30
   8  -5   6   20.10    4.90
  -8   5   6   30.10    5.90
  -8   5   6   18.90    6.30
   8   5  -6   13.50    3.20
   8  -5   6   19.90    3.40
   8  -5   6   16.10    3.90
   8   5  -6   17.70    3.60
  -9   0   6  141.99    9.00
  -9   0  -6  148.29   10.70
  -9   0  -6  158.58   13.60
   9   0  -6  152.18    9.80
  -9   0   6  167.18   14.30
  -9   0   6  160.48   15.60
   9   0   6  165.48   11.60
   9   0   6  150.98   11.70
   9   0  -6  166.28   10.90
   9   0   6  145.29   10.80
  -9   0  -6  162.08   11.20
   9   0  -6  149.39    9.90
  -9   1  -6   67.39    7.10
   9   1   6   82.09    8.10
   9  -1  -6   80.09    7.10
  -9  -1   6   76.69   13.80
  -9   1  -6   80.59    9.00
  -9   1  -6   82.89    7.50
   9  -1  -6   69.49    6.50
  -9  -1   6   88.39   10.40
   9   1   6   81.69    7.60
   9   1   6   89.19    8.40
   9  -1   6   70.19    7.70
   9   1  -6   70.19    5.80
  -9   1   6   68.79    6.90
  -9  -1  -6   96.79    9.70
   9  -1   6   75.59    7.20
   9   1  -6   65.59    5.60
   9  -1   6   81.79    7.50
   9   1  -6   65.99    6.40
   9  -1   6   76.59    7.00
  -9   1   6   93.49   10.30
  -9   1   6   70.49   11.10
  -9  -1  -6   75.59    6.80
   9   2   6  178.38   13.10
  -9  -2   6  176.98   15.70
  -9  -2   6  164.78   15.80
  -9   2  -6  192.98   14.40
   9  -2  -6  185.08   11.90
   9   2   6  179.68   12.80
  -9   2  -6  146.89   11.70
   9  -2  -6  174.08   11.70
  -9   2  -6  170.18   11.80
   9  -2   6  167.78   11.20
   9  -2   6  157.28   11.20
   9   2  -6  154.48   10.80
  -9  -2  -6  159.28   11.10
  -9   2   6  148.09   15.50
  -9  -2  -6  157.18   11.40
  -9   2   6  157.48   11.10
  -9   2   6  157.18   14.20
  -9  -2  -6  173.88   14.10
   9  -2   6  153.88   12.10
   9   2  -6  162.88    9.10
   9   2  -6  159.58    9.20
  -9   3  -6  161.38   13.30
  -9  -3   6  174.28   15.50
   9  -3  -6  160.48   11.70
   9   3   6  165.28   12.70
   9   3   6  179.68   12.80
  -9   3  -6  146.09   11.30
   9  -3  -6  154.68   11.30
  -9   3  -6  175.98   12.50
  -9  -3   6  133.69   14.70
   9   3  -6  136.09   10.20
   9  -3   6  159.48   12.10
   9  -3   6  167.98   10.70
   9  -3   6  154.48   10.70
  -9   3   6  136.39   13.00
  -9  -3  -6  145.19   10.30
  -9   3   6  169.68   16.10
  -9   3   6  151.58   11.30
  -9  -3  -6  172.58   14.00
  -9   4  -6   97.79    9.50
   9  -4   6   74.49    6.90
  -9  -4  -6   75.29    6.60
  -9  -4  -6  104.39   10.40
   9   4  -6   69.89    7.00
  10   0   6   74.99    7.40
  10   0  -6   65.39    6.00
  10   0   6   57.49    7.00
 -10   0  -6   63.39    7.70
  10   0  -6   76.79    7.20
  10   0  -6   50.79    5.80
 -10   0  -6   59.69   10.00
 -10   0  -6   59.49    6.70
  10   0   6   59.39    7.10
 -10   0   6   68.69   12.80
  10   0   6   54.59    6.30
 -10   0   6   61.29   10.70
  10   1   6    1.40    2.30
  10  -1  -6   -7.40    3.60
 -10  -1   6   -0.20    2.90
 -10  -1   6   -2.80    3.80
  10  -1  -6   -2.50    1.50
  10   1   6    2.30    3.30
  10  -1  -6    0.90    2.10
 -10   1  -6    3.30    3.00
  10   1  -6   -2.90    1.50
 -10   1   6    1.90    2.40
 -10   1   6    1.40    2.90
  10  -1   6   -1.40    1.90
  10  -1   6    1.80    2.00
  10   1  -6    0.70    1.30
 -10  -1  -6   -3.20    1.90
  10  -1   6    2.10    2.00
  10   1  -6   -0.20    1.60
 -10  -1  -6   -2.10    1.80
  10  -1   6    1.20    2.40
 -10  -1  -6   -0.80    1.50
 -10   1   6    3.40    3.30
  10  -2  -6   38.00    6.00
 -10  -2   6   33.70    9.10
 -10   2  -6   29.40    6.50
  10   2   6   26.20    6.00
  10   2   6   27.60    6.10
  10   2   6   35.30    6.70
  10  -2  -6   31.80    5.60
 -10   2  -6   24.70    5.10
  10   2  -6   28.50    3.60
  10   2  -6   30.30    3.20
  10  -2   6   31.10    5.30
 -10  -2  -6   30.20    4.80
 -10  -2  -6   22.60    7.50
  10  -2   6   20.20    4.70
 -10   2   6   29.90    7.60
  10  -2   6   29.70    4.60
  10   2  -6   32.80    5.20
 -10   2   6   23.80    4.60
   0   0  -7    1.10    1.30
   0   0   7   -0.60    0.80
   0   0   7    0.70    1.40
   0   0   7    1.70    0.80
   0   0  -7   -1.20    0.80
   0   0   7    0.50    0.70
   0   0   7    0.40    1.00
   0   0  -7   -0.10    0.80
   0   0  -7    1.90    1.70
   0   0  -7    1.10    1.50
   0   1  -7   34.80    3.50
   0   1  -7   36.50    3.60
   0  -1   7   37.20    3.60
   0   1  -7   36.20    3.70
   0  -1  -7   39.20    3.70
   0  -1   7   32.40    3.30
   0  -1   7   37.00    2.40
   0  -1   7   33.80    3.60
   0  -1  -7   36.60    4.40
   0   1   7   26.30    3.20
   0  -1  -7   33.00    3.70
   0  -1  -7   35.50    3.60
   0   1   7   45.30    6.30
   0   1  -7   37.20    3.90
   0  -1   7   34.00    5.50
   0  -1  -7   37.20    4.30
   0   1   7   39.10    3.80
   0   1   7   39.30    3.10
   0   1  -7   45.20    7.20
   0  -2   7    2.30    1.80
   0  -2  -7   -1.00    0.90
   0   2   7   -0.30    1.30
   0  -2  -7   -0.90    0.90
   0  -2  -7   -0.50    0.80
   0  -2   7    1.00    0.90
   0   2  -7   -0.40    0.60
   0   2  -7    1.10    0.80
   0  -2   7    1.50    1.20
   0   2   7    0.80    1.40
   0   2  -7   -1.40    0.80
   0  -2  -7   -0.10    0.90
   0   2   7    0.20    1.70
   0   2   7    2.50    1.40
   0   2  -7    3.50    1.30
   0  -2   7    0.20    1.00
   0   2   7   -0.20    0.60
   0   2  -7    6.20    2.80
   0  -2  -7    1.00    1.50
   0   3  -7  364.06   20.40
   0  -3   7  408.46   22.60
   0   3   7  376.06   21.20
   0   3  -7  425.76   20.80
   0   3  -7  428.96   20.30
   0  -3   7  459.35   21.80
   0  -3  -7  383.56   20.40
   0  -3  -7  417.86   21.30
   0  -3   7  390.66   19.70
   0   3   7  436.56   22.80
   0  -3  -7  436.56   20.10
   0  -3  -7  407.16   20.70
   0  -3   7  422.56   19.00
   0   3   7  432.16   21.10
   0   4  -7    0.30    1.20
   0  -4   7   -0.20    1.00
   0  -4   7   -0.50    1.40
   0   4  -7    2.00    1.30
   0  -4  -7   -1.00    1.20
   0   4   7    1.90    2.30
   0  -4  -7    0.10    1.00
   0  -4   7    0.50    1.10
   0   4  -7    0.30    1.20
   0  -4  -7    0.00    1.00
   0   4   7    0.40    2.20
   0  -5   7   82.89    6.30
   0   5  -7   90.39    6.70
   0  -5  -7   79.99    8.20
   0  -5   7   78.59    5.30
   0   5   7   91.59    7.60
   0  -5   7   81.09    8.00
   0  -5  -7   80.59    5.40
   0   5  -7   75.99    6.90
   0  -5  -7   87.69    7.30
   0   5   7   85.29    8.30
   0   5  -7   83.99    6.40
   0  -6  -7    0.00    0.70
   0  -6   7   -0.50    1.20
   0  -6   7   -0.10    0.70
   0   6  -7   -0.70    1.10
   0   6  -7    3.60    1.70
   0  -6  -7    3.10    1.40
   0  -6  -7    0.40    1.30
   0   6   7    1.20    2.00
   0  -6  -7    2.40    1.50
   0   6   7   -0.40    1.70
   0  -6   7    3.10    2.20
   0   7  -7  339.77   19.30
   0  -7  -7  395.56   22.90
   0   7  -7  372.76   20.40
   0   7  -7  403.26   20.60
   0  -7   7  379.26   21.20
   0   7   7  432.26   24.10
   0  -7   7  375.36   22.70
   0   7   7  392.46   22.00
   0  -7  -7  388.46   21.60
   0  -7   7  350.86   19.00
   1   0  -7  624.04   27.30
   1   0   7  596.54   28.40
  -1   0  -7  599.74   30.40
  -1   0   7  599.94   27.90
   1   0   7  585.74   27.60
   1   0   7  577.34   28.50
   1   0  -7  617.14   28.50
  -1   0  -7  614.44   28.30
   1   0  -7  605.24   29.00
  -1   0   7  602.34   29.00
   1   0  -7  613.24   27.90
   1   0  -7  608.24   31.40
   1   0   7  599.34   28.60
  -1   0  -7  623.34   28.60
   1   0  -7  634.74   28.60
  -1   0   7  554.84   28.00
   1   0   7  631.94   29.60
  -1   0   7  590.94   31.20
  -1   1  -7  117.99    8.20
  -1  -1   7  129.89    9.30
   1   1   7  120.79    7.10
  -1  -1   7  127.99    7.90
   1  -1  -7  121.59    8.50
   1   1   7  119.69    8.10
   1   1   7  127.79    7.80
  -1   1  -7  131.29    8.00
   1  -1  -7  130.79    7.60
  -1   1  -7  134.19   10.20
  -1   1  -7  141.19    8.20
  -1  -1   7  117.59    7.20
   1   1   7  127.39    9.00
   1  -1  -7  135.19    8.00
   1  -1  -7  125.09    9.40
  -1   1  -7  139.89    8.20
  -1  -1   7  125.19    6.30
   1  -1  -7  126.59    7.30
   1   1   7  120.49    8.10
   1  -1  -7  124.19    8.10
  -1   1   7  121.49    7.10
   1  -1   7  103.79    7.50
  -1   1   7  111.19    8.50
   1   1  -7  119.29    8.00
  -1  -1  -7  130.39    8.90
   1   1  -7  122.59    7.50
  -1  -1  -7  129.59    8.00
  -1  -1  -7  137.09    7.80
  -1   1   7  122.49    7.80
   1  -1   7  120.39    7.80
   1   1  -7  133.69    7.80
  -1   1   7  131.79    7.70
  -1   1   7  118.89    9.80
   1  -1   7  126.89    8.10
   1  -1   7  128.19    9.70
  -1  -1  -7  127.89    8.30
   1  -1   7  122.79    8.30
   1   1  -7  129.69    8.00
   1   1  -7  117.79    6.30
   1   1  -7  124.49   10.30
   1  -2  -7   57.89    5.40
   1  -2  -7   46.40    5.20
  -1   2  -7   58.19    4.80
  -1   2  -7   57.79    4.80
  -1  -2   7   52.09    4.20
  -1   2  -7   60.19    6.70
   1  -2  -7   49.90    4.30
  -1  -2   7   50.69    3.80
  -1   2  -7   48.80    4.80
   1   2   7   52.79    4.10
   1  -2  -7   52.29    4.40
   1   2   7   47.80    5.40
   1  -2  -7   58.29    4.40
   1   2   7   50.39    4.90
   1   2   7   52.19    4.70
   1  -2  -7   53.79    4.50
  -1   2  -7   52.39    4.70
   1  -2  -7   54.29    4.90
   1   2  -7   51.39    4.30
  -1  -2  -7   56.09    5.40
  -1   2   7   47.50    4.50
  -1   2   7   52.29    4.20
  -1  -2  -7   53.59    4.60
  -1  -2  -7   62.79    4.60
  -1  -2  -7   53.69    4.80
  -1  -2  -7   55.29    4.70
   1   2  -7   50.09    4.20
  -1   2   7   55.49    5.80
   1   2  -7   50.19    4.40
   1   2  -7   55.19    4.80
   1  -2   7   56.49    7.70
   1  -2   7   46.30    4.20
  -1   2   7   47.20    5.70
  -1  -2  -7   59.49    5.20
   1  -2   7   54.59    4.80
  -1   3  -7    5.30    2.00
   1  -3  -7    3.30    1.50
   1  -3  -7    3.10    1.80
  -1  -3   7    4.70    1.20
  -1  -3   7    1.60    2.20
   1  -3  -7    2.40    1.70
  -1   3  -7    2.20    1.50
   1  -3  -7    1.40    1.40
   1  -3  -7    2.60    1.60
  -1  -3   7    3.30    1.10
   1   3   7    0.50    1.70
  -1  -3   7    4.50    1.30
   1   3   7    2.10    2.10
  -1   3  -7    1.70    1.50
  -1  -3  -7    4.60    2.10
   1   3  -7    5.60    2.10
   1  -3   7    1.80    1.70
   1   3  -7    1.70    1.20
  -1  -3  -7    4.20    1.70
  -1   3   7    6.10    2.30
  -1  -3  -7    2.40    1.50
  -1   3   7    2.20    2.30
   1  -3   7    3.60    1.00
  -1   3   7    1.50    2.20
   1   3  -7    5.10    1.80
   1  -3   7    3.10    1.90
   1   3  -7    1.30    1.10
   1   4   7  259.77   16.00
  -1   4  -7  253.37   14.00
  -1  -4   7  236.48   15.20
   1  -4  -7  212.78   13.80
   1  -4  -7  263.37   14.10
   1  -4  -7  242.28   18.80
  -1   4  -7  261.17   14.10
   1  -4  -7  236.78   12.80
   1   4   7  266.77   16.30
  -1  -4   7  223.68   11.80
  -1   4  -7  255.27   13.70
   1  -4  -7  246.88   15.80
  -1  -4   7  259.77   13.00
   1  -4   7  227.58   12.90
  -1  -4  -7  246.58   12.40
   1   4  -7  235.68   13.40
  -1   4   7  265.17   14.10
  -1  -4  -7  242.98   14.30
   1   4  -7  241.08   13.30
   1  -4   7  252.87   15.60
  -1   4   7  220.68   14.20
   1   4  -7  227.88   12.60
   1  -4   7  248.18   12.90
  -1  -4  -7  226.18   14.10
  -1   4   7  276.57   20.20
   1  -5  -7  142.39    9.50
  -1  -5   7  138.59    8.60
  -1  -5   7  125.89    7.20
   1   5   7  140.89   10.40
   1  -5  -7  145.89   13.80
   1   5   7  167.38   12.10
   1  -5  -7  149.88    8.30
  -1   5  -7  131.99    8.90
  -1  -5   7  134.09    8.90
  -1   5  -7  133.19    9.40
  -1  -5   7  136.49   10.80
   1  -5  -7  144.59   10.20
  -1   5  -7  143.99    9.40
  -1  -5  -7  140.79    7.70
   1   5  -7  129.99    8.70
  -1  -5  -7  119.69   11.00
  -1  -5  -7  139.49   11.20
  -1   5   7  147.09    9.90
  -1   5   7  116.39    9.10
   1  -5   7  150.88   11.30
  -1   5   7  135.09   11.20
   1  -5   7  132.89    8.40
   1  -5   7  147.49    9.20
   1   5  -7  142.89    9.00
   1  -6  -7   19.70    2.70
   1  -6  -7   22.90    4.70
  -1   6  -7   11.90    2.60
   1   6   7   15.60    4.70
  -1   6  -7   16.90    3.40
  -1  -6   7   15.40    3.50
   1  -6  -7   19.50    3.30
   1   6   7   18.10    4.30
  -1   6  -7   14.70    3.60
  -1  -6   7   21.00    4.10
   1  -6  -7   14.30    3.80
   1   6  -7   22.60    3.70
   1  -6   7   20.10    5.10
   1   6  -7   20.50    3.70
   1  -6   7   21.00    3.30
  -1  -6  -7   24.40    4.90
  -1  -6  -7   15.80    1.80
  -1   6   7   14.80    3.40
  -1   6   7   29.70    6.40
  -1  -6  -7   15.60    4.10
   1  -6   7   11.70    2.90
  -1   7  -7    3.90    1.70
   1  -7  -7    3.90    1.30
  -1   7  -7    1.70    2.30
   1   7   7    7.20    4.00
  -1   7  -7    4.10    2.00
   1  -7  -7    2.60    2.30
   1  -7  -7    1.00    2.00
   1   7   7    3.00    3.10
  -1  -7   7    3.10    2.10
  -1  -7   7    5.60    2.10
   1   7  -7    2.40    1.90
   1  -7   7    0.70    1.70
  -1   7   7    2.70    3.50
  -1   7   7    2.50    2.60
  -1  -7  -7    1.80    1.70
   1  -7   7    2.20    1.00
   1  -7   7    2.80    2.00
  -1  -7  -7    0.80    2.10
   1   7  -7    2.80    1.80
   1   7  -7    4.70    2.00
  -2   0  -7 1961.30   84.09
  -2   0  -7 1924.61   83.39
  -2   0   7 1930.71   82.39
   2   0   7 1884.81   83.49
   2   0   7 1869.91   83.89
   2   0  -7 1870.51   82.39
   2   0  -7 1962.80   87.49
  -2   0   7 1830.12   83.79
  -2   0  -7 1863.41   83.79
  -2   0   7 1743.03   82.89
   2   0  -7 1815.62   86.29
   2   0   7 1892.31   82.29
  -2   0  -7 1897.31   89.49
  -2   0  -7 1989.50   85.79
  -2   0   7 1963.00   82.59
   2   0  -7 1984.80   83.59
   2   0   7 1847.12   83.99
   2   0  -7 1980.20   82.69
   2   0   7 1920.31   84.89
   2   0  -7 1938.21   83.79
  -2   0   7 1959.90   85.49
  -2   0   7 1914.21   87.59
   2  -1  -7    9.80    2.00
   2   1   7   11.90    3.20
   2  -1  -7   13.00    2.20
  -2  -1   7   10.40    4.00
   2   1   7   14.70    3.00
  -2   1  -7   15.30    3.10
   2  -1  -7   10.90    2.70
   2  -1  -7   14.30    4.00
  -2   1  -7    7.70    2.20
   2  -1  -7   17.40    3.40
  -2   1  -7   14.20    3.30
  -2  -1   7   12.80    1.80
   2  -1  -7   11.60    2.60
   2   1   7   11.30    2.60
  -2  -1   7   11.70    2.40
  -2   1  -7   14.20    3.00
  -2   1  -7   16.50    4.30
   2   1   7   13.60    2.60
  -2  -1   7   11.70    3.70
   2   1   7   11.50    2.10
   2  -1  -7   10.50    2.90
  -2  -1   7   13.30    2.20
   2  -1   7   15.30    1.50
  -2  -1  -7   12.90    2.40
   2   1  -7   10.60    3.30
   2   1  -7   13.00    1.70
  -2   1   7   17.30    3.70
   2   1  -7   17.60    2.80
   2   1  -7   10.00    2.30
  -2   1   7   12.50    2.30
  -2   1   7    8.90    3.40
   2  -1   7   16.30    3.60
   2  -1   7   14.60    4.00
   2   1  -7   12.50    1.60
  -2   1   7    9.30    2.00
   2  -1   7   12.00    3.10
   2  -1   7    9.30    2.30
  -2  -1  -7    9.10    2.40
  -2  -1  -7    9.40    2.60
  -2   1   7    8.20    1.60
   2   1  -7   22.10    3.60
   2  -1   7    8.90    2.20
  -2  -1  -7   12.40    2.80
   2   1  -7   20.50    5.10
  -2  -1  -7   11.60    2.90
   2   1  -7   13.40    2.70
   2   2   7    0.00    1.00
   2  -2  -7    3.40    1.50
  -2   2  -7    1.70    1.60
   2   2   7    2.70    1.00
  -2   2  -7    0.70    1.50
  -2  -2   7   -0.90    1.70
   2   2   7    0.40    0.90
   2  -2  -7    0.00    1.10
  -2   2  -7    1.40    1.70
   2  -2  -7    0.50    1.50
   2  -2  -7   -1.20    0.80
   2   2   7    0.40    1.50
  -2  -2   7   -0.20    0.60
   2  -2  -7    0.30    1.40
  -2   2  -7    1.40    1.40
   2  -2  -7    2.40    1.30
   2  -2  -7   -0.70    1.10
  -2  -2   7    0.50    0.70
   2   2   7    0.20    1.40
  -2   2   7   -0.60    0.80
  -2  -2  -7    2.20    1.30
  -2  -2  -7    0.40    1.00
   2   2  -7    0.80    0.70
  -2  -2  -7    0.30    1.40
   2   2  -7   -0.20    0.80
   2  -2   7    1.20    1.70
  -2   2   7    2.10    2.30
  -2  -2  -7    0.40    0.90
   2   2  -7    0.20    0.80
  -2   2   7    2.10    1.40
   2   2  -7    0.90    1.10
   2   2  -7    2.30    1.60
  -2   2   7    0.00    1.20
   2  -2   7   -0.80    1.10
   2  -3  -7   31.40    3.60
  -2  -3   7   36.80    5.30
  -2   3  -7   24.40    4.00
  -2   3  -7   33.20    3.90
   2   3   7   31.60    5.70
   2  -3  -7   29.30    3.60
   2   3   7   37.40    6.00
   2  -3  -7   29.00    4.60
  -2  -3   7   30.60    2.30
  -2   3  -7   28.20    3.60
   2  -3  -7   23.00    3.90
  -2   3   7   27.00    3.40
  -2   3   7   26.00    4.60
   2   3  -7   26.60    3.10
  -2   3   7   28.40    5.60
  -2  -3  -7   28.30    3.40
  -2  -3  -7   28.60    4.50
   2   3  -7   24.80    3.10
   2   3  -7   28.10    2.80
   2  -3   7   24.80    4.70
  -2  -3  -7   29.30    3.10
   2  -3   7   32.40    2.80
   2   3  -7   32.50    3.70
   2  -3   7   33.60    3.80
   2   4   7  964.20   44.20
   2  -4  -7  968.50   43.10
  -2  -4   7  903.81   44.50
   2  -4  -7  843.82   43.10
  -2   4  -7  927.01   43.40
  -2   4  -7  977.90   43.00
  -2  -4   7  927.11   42.10
   2  -4  -7  975.60   42.30
  -2   4  -7  941.81   44.00
   2  -4  -7  909.71   46.40
   2   4   7  979.30   45.50
   2  -4  -7  988.60   44.00
  -2   4   7  825.62   44.20
   2  -4   7  897.21   42.40
  -2   4   7  956.90   47.50
  -2  -4  -7  922.11   43.40
  -2  -4  -7  851.91   43.00
  -2   4   7  931.01   42.60
   2   4  -7  949.40   41.80
   2  -4   7  932.31   41.90
   2   4  -7  853.51   41.10
   2   4  -7  920.91   42.40
   2  -4   7  880.01   44.70
  -2  -4  -7  943.81   41.20
   2   5   7  113.79    9.10
   2  -5  -7  102.79    6.80
  -2   5  -7  107.29    7.40
   2  -5  -7   96.49    8.10
   2  -5  -7   93.09    7.90
   2  -5  -7   99.19    7.80
  -2   5  -7   91.39    7.40
  -2  -5   7  101.59    7.20
  -2  -5   7  106.59    8.90
   2   5   7  106.19    9.60
   2  -5  -7   86.89    7.10
  -2   5  -7   87.79    8.40
  -2   5   7   80.29    7.90
  -2   5   7   92.19    9.00
  -2  -5  -7   98.89    5.70
  -2  -5  -7  106.39    8.00
   2   5  -7   86.29    6.70
  -2  -5  -7   81.59    7.60
   2  -5   7   85.69    8.40
   2   5  -7  103.59    6.80
  -2   5   7   93.19    7.50
   2  -5   7   95.29    7.20
   2  -5   7   90.89    6.80
   2  -6  -7   23.10    3.40
   2  -6  -7   22.50    5.00
   2  -6  -7   26.70    4.70
  -2   6  -7   29.70    4.70
  -2  -6   7   15.60    4.60
  -2   6  -7   20.60    4.30
   2  -6  -7   28.40    2.80
   2   6   7   20.90    5.30
   2   6   7   31.10    5.70
  -2   6  -7   30.80    4.70
   2  -6  -7   27.00    5.00
   2   6  -7   22.80    4.20
   2  -6   7   24.40    5.40
  -2   6   7   22.90    5.10
   2   6  -7   22.70    3.00
  -2   6   7   22.70    4.30
  -2  -6  -7   24.40    4.00
  -2  -6  -7   21.30    4.90
   2   6  -7   25.60    2.90
  -2   6   7   24.90    5.10
   2  -6   7   28.10    4.90
   2  -6   7   25.10    3.00
  -2   7  -7   60.29    5.80
   2   7   7   88.29    9.10
  -2   7  -7   73.89    7.00
  -2  -7   7   71.79    7.90
   2   7   7   72.49    8.00
  -2  -7   7   67.09    6.60
   2  -7  -7   66.49    7.70
   2  -7  -7   72.79    5.00
   2  -7  -7   78.09    7.60
   2  -7   7   65.99    6.80
  -2  -7  -7   73.09    5.70
   2  -7   7   64.99    5.50
  -2  -7  -7   63.79    7.70
   2  -7   7   60.49    7.30
  -2   7   7   62.39    6.80
   2   7  -7   66.19    5.30
  -2   7   7   57.29    6.30
  -2   7   7   71.29    8.50
   2   7  -7   66.69    5.50
  -2  -7  -7   74.79    6.70
   2   7  -7   61.49    5.40
   3   0   7  153.68   10.00
  -3   0  -7  143.59    9.90
   3   0  -7  169.08    9.80
  -3   0  -7  160.68    9.30
  -3   0   7  153.98    8.40
   3   0  -7  155.68    9.20
  -3   0  -7  177.78   10.10
  -3   0  -7  156.88   10.60
  -3   0   7  152.58   10.20
   3   0  -7  160.78    9.70
   3   0  -7  141.59    8.00
  -3   0   7  149.99   12.40
  -3   0   7  154.98    9.40
   3   0  -7  161.68   12.20
   3   0   7  151.08    8.80
   3   0  -7  134.29    8.30
   3   0  -7  159.18    8.40
  -3   0   7  138.59    8.60
   3   0   7  184.18   11.40
   3   0   7  158.18   10.50
   3  -1  -7   43.10    6.60
   3  -1  -7   50.19    7.50
  -3   1  -7   32.60    4.20
  -3  -1   7   34.20    2.90
  -3   1  -7   33.90    4.00
   3  -1  -7   31.30    2.80
   3  -1  -7   36.30    3.50
   3   1   7   40.80    5.70
   3   1   7   38.50    3.80
  -3  -1   7   38.80    3.00
   3  -1  -7   38.60    4.30
   3  -1  -7   35.20    4.00
  -3  -1   7   30.20    5.70
   3   1   7   36.60    3.10
  -3   1  -7   37.50    3.90
  -3  -1   7   32.10    3.20
   3  -1  -7   44.00    4.30
  -3  -1   7   33.10    5.20
   3   1   7   45.90    6.70
   3  -1   7   36.60    4.50
  -3   1   7   35.70    3.00
   3   1  -7   38.90    3.50
   3   1  -7   37.90    4.10
   3   1  -7   32.30    4.00
  -3  -1  -7   42.30    4.20
  -3   1   7   38.00    4.30
   3   1  -7   35.60    3.10
   3   1  -7   35.30    3.00
  -3   1   7   41.20    4.80
  -3  -1  -7   35.60    4.20
  -3   1   7   41.90    7.90
   3  -1   7   34.90    4.30
   3  -1   7   45.40    6.70
  -3  -1  -7   33.60    3.50
  -3   1   7   39.20    3.70
   3   1  -7   37.00    3.20
   3  -2  -7 1435.76   65.89
   3  -2  -7 1410.76   62.79
  -3   2  -7 1448.46   63.29
   3  -2  -7 1446.76   63.19
  -3   2  -7 1467.35   63.69
   3   2   7 1388.06   65.09
   3   2   7 1394.96   62.79
   3  -2  -7 1455.05   63.49
   3  -2  -7 1456.35   66.09
  -3   2  -7 1347.87   63.89
  -3  -2   7 1438.16   68.19
  -3  -2   7 1364.86   60.99
   3   2   7 1426.06   62.59
  -3  -2   7 1417.26   64.69
   3   2   7 1445.16   62.69
   3   2   7 1427.86   64.29
   3   2  -7 1433.46   63.29
  -3  -2  -7 1445.16   62.79
   3   2  -7 1384.06   61.99
   3  -2   7 1462.95   63.99
  -3   2   7 1356.96   64.29
  -3   2   7 1444.26   63.49
   3   2  -7 1438.16   61.99
  -3   2   7 1392.16   61.69
  -3  -2  -7 1394.66   62.29
   3  -2   7 1460.45   61.09
  -3  -2  -7 1447.76   63.59
   3   2  -7 1406.66   61.09
  -3  -2  -7 1378.76   62.39
   3   2  -7 1276.27   62.19
   3  -2   7 1372.36   65.29
  -3   2   7 1387.56   66.89
  -3   3  -7   35.40    4.30
  -3  -3   7   43.30    6.30
   3  -3  -7   36.50    4.00
[truncated: 351,341 more chars]
