# Supplementary material for: Crystal structures of the silver iodide sulfates Ag3ISO4 and Ag4I2SO4
Source: Acta Crystallogr E Crystallogr Commun. 2025 Oct 31;81(Pt 11):1080–5. doi: 10.1107/S2056989025008898 (PMC12589843; doi:10.1107/S2056989025008898)
Supplement: Supplementary file 2 [file e-81-01080-Ag3ISO4sup2.hkl]

#
# h,k,l, Fc-squared, Fo-squared, sigma(Fo-squared), status flag
#
data_Ag3ISO4
_shelx_title ' ortho077_c.res in Pnma'
_shelx_refln_list_code          4
_shelx_F_calc_maximum      448.24
_exptl_crystal_F_000       968.00
_reflns_d_resolution_high  0.7694

loop_
 _space_group_symop_operation_xyz
 'x, y, z'
 '-x+1/2, -y, z+1/2'
 '-x, y+1/2, -z'
 'x+1/2, -y+1/2, -z+1/2'
 '-x, -y, -z'
 'x-1/2, y, -z-1/2'
 'x, -y-1/2, z'
 '-x-1/2, y-1/2, z-1/2'

_cell_length_a     8.9418
_cell_length_b     6.9182
_cell_length_c    10.2660
_cell_angle_alpha  90.000
_cell_angle_beta   90.000
_cell_angle_gamma  90.000

_shelx_F_squared_multiplier     1.000

loop_
 _refln_index_h
 _refln_index_k
 _refln_index_l
 _refln_F_squared_calc
 _refln_F_squared_meas
 _refln_F_squared_sigma
 _refln_observed_status
   2   0   0       4912.21       5239.03        80.75 o
   4   0   0       5242.25       5073.47        92.37 o
   6   0   0     120097.10     118765.12      1696.22 o
   8   0   0       2234.57       2295.64        59.25 o
  10   0   0        525.78        450.60        41.02 o
   2   1   0        392.82        443.61        11.54 o
   4   1   0        917.08       1071.18        17.51 o
   6   1   0       6913.24       6942.47        79.84 o
   8   1   0          0.70         42.78        10.37 o
  10   1   0         10.82         34.94        13.32 o
   0   2   0      11628.42      12667.48       185.05 o
   2   2   0      92643.21     106594.52      2268.95 o
   4   2   0       4711.33       5046.06        80.65 o
   6   2   0        596.63        657.96        16.79 o
   8   2   0      40153.49      39197.28       453.70 o
  10   2   0        286.12        347.15        29.82 o
   2   3   0      36850.34      38148.01       413.65 o
   4   3   0      21244.76      21787.12       329.36 o
   6   3   0        220.84        258.51        13.87 o
   8   3   0        839.40       1066.01        55.12 o
  10   3   0       1413.45       1660.56        51.39 o
   0   4   0     200922.30     206443.31      4367.58 o
   2   4   0        180.11        217.76        10.69 o
   4   4   0       2661.66       2788.74        41.86 o
   6   4   0      43754.64      44479.66       656.00 o
   8   4   0       4235.51       4560.17        93.46 o
  10   4   0         11.25         -3.00        12.90 o
   2   5   0       4976.24       4912.33        65.10 o
   4   5   0       9325.83       9355.56       160.49 o
   8   5   0        455.73        557.98        30.32 o
   0   6   0      18694.22      18228.60       385.68 o
   2   6   0       6073.23       6435.23       106.68 o
   6   6   0       2778.01       3199.20        84.18 o
   8   6   0       6938.99       7318.05       335.27 o
   2   7   0      12778.95      14013.67       334.61 o
   4   7   0       9130.90       9643.35       164.41 o
   6   7   0         23.69         44.48        12.81 o
   0   8   0      14205.10      14393.09       511.77 o
   2   8   0       1093.83       1366.98        66.58 o
   4   8   0        691.56        739.30        40.94 o
   1   0   1       7799.55       7861.24        83.18 o
   2   0   1       7803.72       7812.83        83.65 o
   3   0   1     125958.72     123192.23      2612.88 o
   4   0   1      13966.76      13585.47       141.76 o
   5   0   1       1002.27        934.26        18.75 o
   6   0   1      15016.52      14831.97       155.72 o
   7   0   1         36.46         68.34         8.19 o
   8   0   1       2409.56       2375.70        47.27 o
   9   0   1       4826.67       4678.57        79.34 o
  10   0   1       2564.15       2594.65        72.93 o
  11   0   1       1875.04       1905.71        55.06 o
   0   1   1      54633.75      54207.86      3543.84 o
   1   1   1        676.34        714.77         9.10 o
   2   1   1       8967.94       9419.55        94.08 o
   3   1   1       4110.63       4450.53        34.70 o
   4   1   1       1487.57       1518.68        16.48 o
   5   1   1         84.67        100.86         5.09 o
   6   1   1      13904.33      13553.80        98.81 o
   7   1   1        122.44        158.01         8.17 o
   8   1   1       4900.49       4821.67        53.35 o
   9   1   1       2116.43       2031.26        31.30 o
  10   1   1        842.72        875.71        24.27 o
  11   1   1         73.02         90.59        10.73 o
   1   2   1       2551.96       2666.16        25.47 o
   2   2   1     100162.39     105176.91       845.85 o
   3   2   1       6736.53       6952.69        68.33 o
   4   2   1      56242.14      57828.11       448.13 o
   5   2   1      25264.61      25137.78       185.40 o
   6   2   1       2643.78       2720.76        27.34 o
   7   2   1         60.64         84.28         6.50 o
   8   2   1       3468.44       3747.11        64.83 o
   9   2   1        257.30        315.80        13.83 o
  10   2   1       1953.92       2006.93        36.39 o
  11   2   1       5612.38       5397.65        73.76 o
   0   3   1        747.86        819.60        15.94 o
   1   3   1      18517.16      19685.72       147.36 o
   2   3   1      23599.29      24213.99       175.55 o
   3   3   1        329.98        365.16         9.58 o
   4   3   1       4203.48       4290.40        44.61 o
   5   3   1       1961.81       2033.91        26.01 o
   6   3   1        587.97        633.69        14.75 o
   7   3   1       3015.05       2870.05        38.65 o
   8   3   1      10048.11      10056.30       112.65 o
   9   3   1        270.12        288.00        16.38 o
  10   3   1        572.04        665.46        28.96 o
   1   4   1        862.45        917.22        13.05 o
   2   4   1        855.36        918.42        13.98 o
   3   4   1      33423.35      33954.50       246.47 o
   4   4   1       3133.19       3335.84        34.03 o
   5   4   1       3302.79       3283.25        53.30 o
   6   4   1       6849.79       7295.83       152.59 o
   7   4   1        358.03        418.06        15.89 o
   8   4   1        789.90        878.29        29.06 o
   9   4   1       2075.75       2170.13        41.35 o
  10   4   1       1107.78       1099.25        34.38 o
   0   5   1      50123.70      49809.29       580.55 o
   1   5   1        596.44        583.06        11.81 o
   2   5   1         94.06        121.32         6.68 o
   3   5   1       1674.41       1656.85        23.40 o
   4   5   1          4.30          6.52         6.57 o
   5   5   1        176.87        190.76         9.46 o
   6   5   1      15356.42      16486.99       196.84 o
   7   5   1        224.86        277.34        15.09 o
   8   5   1        141.73        151.56        13.17 o
   9   5   1       1478.53       1625.76        51.20 o
   1   6   1          4.71         23.02         6.72 o
   2   6   1      13168.65      13341.61       129.70 o
   3   6   1       7461.00       7356.27        88.22 o
   4   6   1       6474.76       6712.91        85.78 o
   5   6   1       2728.32       2909.34        60.01 o
   6   6   1       1860.51       1976.03        55.92 o
   7   6   1         16.23         21.96         8.95 o
   8   6   1        794.92        952.33        54.41 o
   0   7   1       1925.71       2002.48        56.21 o
   1   7   1       3306.97       3388.70        50.60 o
   2   7   1       8525.62       8799.08       125.20 o
   3   7   1        106.63        101.90         9.22 o
   4   7   1       1601.82       1696.53        63.43 o
   5   7   1        850.07        944.99        39.15 o
   6   7   1        501.35        567.02        27.26 o
   7   7   1        980.98       1093.46        37.89 o
   1   8   1         72.62         96.92        14.30 o
   2   8   1        850.93        926.57        29.59 o
   3   8   1       3150.43       3150.02        52.74 o
   4   8   1        170.65        204.45        14.82 o
   5   8   1       1570.14       1532.35        38.08 o
   0   0   2      49004.06      47622.56      1052.74 o
   1   0   2         80.27         99.71         4.95 o
   2   0   2       6547.13       6547.83        73.08 o
   3   0   2      13983.54      14056.30       148.95 o
   4   0   2        768.35        793.16        16.95 o
   5   0   2        525.77        613.13        17.61 o
   6   0   2      12783.51      12631.12       142.67 o
   7   0   2       6116.49       5728.45        83.97 o
   8   0   2       1418.46       1338.66        36.54 o
   9   0   2       9775.17       9552.97       142.74 o
  10   0   2         30.39         27.05        11.56 o
  11   0   2        787.17        846.67        36.86 o
   1   1   2      14353.92      14792.86       120.84 o
   2   1   2       1466.00       1524.98        16.67 o
   3   1   2      73684.73      74162.98       529.02 o
   4   1   2        632.00        650.87        10.47 o
   5   1   2      16712.71      16924.95       121.54 o
   6   1   2        198.66        237.76         9.35 o
   7   1   2       2002.76       1967.68        27.76 o
   8   1   2        249.75        250.69        12.50 o
   9   1   2       5925.63       6002.32        77.90 o
  10   1   2         38.83         69.08         9.47 o
  11   1   2       2457.95       2370.51        55.13 o
   0   2   2      22669.29      22493.46       219.44 o
   1   2   2      89752.12      90528.03       692.94 o
   2   2   2       9144.18       9238.58        75.37 o
   3   2   2       4341.06       4334.97        37.70 o
   4   2   2       6563.31       6598.65        53.82 o
   5   2   2      31118.20      30623.11       215.33 o
   6   2   2       4749.60       4741.32        48.76 o
   7   2   2       4356.21       4326.73        55.98 o
   8   2   2       1463.68       1527.35        27.68 o
   9   2   2       3240.89       3443.29        49.41 o
  10   2   2        570.87        684.82        30.84 o
  11   2   2          1.30         21.73        12.39 o
   1   3   2      16517.72      16893.41       130.72 o
   2   3   2       1116.89        979.46        13.36 o
   3   3   2      17838.70      18420.07       141.46 o
   4   3   2       1110.32       1114.61        16.07 o
   5   3   2      22387.57      22134.99       164.72 o
   6   3   2         72.20         72.46         7.06 o
   7   3   2       1890.67       1924.68        30.64 o
   8   3   2        137.13        182.82        13.09 o
   9   3   2       1750.61       1646.58        34.82 o
  10   3   2        176.76        206.71        13.72 o
   0   4   2      18792.86      19308.82       204.84 o
   1   4   2         67.85         77.45         4.61 o
   2   4   2       3031.24       3168.46        32.26 o
   3   4   2       6471.05       6659.77        58.41 o
   4   4   2         95.92        154.63         8.39 o
   5   4   2        851.39        883.55        18.58 o
   6   4   2       5553.43       5837.34        70.31 o
   7   4   2       2558.95       2435.93        39.07 o
   8   4   2        893.68        918.04        26.91 o
   9   4   2       5713.39       5635.77        98.22 o
  10   4   2         78.02         65.28        12.45 o
   1   5   2        471.12        519.76        11.04 o
   2   5   2       5271.77       5212.17        48.77 o
   3   5   2      43254.73      42478.68       352.80 o
   4   5   2       4244.71       4201.97        47.23 o
   5   5   2       1324.35       1289.70        25.96 o
   6   5   2        390.37        445.84        23.07 o
   7   5   2        516.28        535.21        21.02 o
   8   5   2        708.40        744.03        25.38 o
   9   5   2       4517.63       4737.92        79.13 o
   0   6   2       3228.91       3209.02        57.95 o
   1   6   2      14109.89      14179.07       152.91 o
   2   6   2       1615.53       1612.27        25.42 o
   3   6   2       1785.31       1738.46        28.26 o
   4   6   2       1136.81       1149.20        30.45 o
   5   6   2       7428.73       7461.61       100.53 o
   6   6   2        732.96        815.69        29.40 o
   7   6   2        396.13        452.79        20.13 o
   8   6   2        280.90        266.90        17.59 o
   1   7   2       4686.80       4641.54        65.40 o
   2   7   2       3221.57       3108.77        53.81 o
   3   7   2        220.43        262.66        13.54 o
   4   7   2       3230.03       3220.57        53.41 o
   5   7   2       7959.42       7915.34       126.31 o
   6   7   2         70.51         93.70        15.64 o
   7   7   2        326.15        403.07        26.24 o
   0   8   2        368.49        411.87        31.04 o
   1   8   2       1730.81       1560.49        34.74 o
   2   8   2         14.10         42.02        10.80 o
   3   8   2        933.49       1139.02        32.05 o
   4   8   2          7.92         32.77         8.96 o
   5   8   2       1232.81       1538.44        82.35 o
   1   0   3       2490.06       2292.02        28.70 o
   2   0   3      53719.62      54114.90       533.65 o
   3   0   3     164576.06     163672.00      2633.00 o
   4   0   3      21122.73      21361.27       220.11 o
   5   0   3        744.36        797.55        18.51 o
   6   0   3       7313.39       7136.67        88.53 o
   7   0   3         30.83         26.32         7.79 o
   8   0   3       1867.16       1966.94        45.53 o
   9   0   3      11656.57      11791.48       198.70 o
  10   0   3         93.43        103.55        18.58 o
  11   0   3       1052.91       1133.13        59.19 o
   0   1   3      15759.15      15718.61       152.06 o
   1   1   3        990.72       1095.04        11.91 o
   2   1   3       2564.10       2476.45        23.33 o
   3   1   3       2607.06       2650.26        24.90 o
   4   1   3        114.07        106.45         5.14 o
   5   1   3         12.55         25.82         3.89 o
   6   1   3       4431.06       4388.08        42.68 o
   7   1   3         33.42         45.09         6.85 o
   8   1   3       2675.02       2556.43        39.91 o
   9   1   3       1933.19       1957.51        38.05 o
  10   1   3        246.30        244.27        15.54 o
  11   1   3        267.99        306.01        17.32 o
   1   2   3      22608.36      22658.96       176.58 o
   2   2   3        188.58        182.22         6.73 o
   3   2   3         81.60        116.01         5.75 o
   4   2   3       1216.73       1325.18        16.83 o
   5   2   3      40773.05      40427.13       281.80 o
   6   2   3      11141.88      10865.43       102.17 o
   7   2   3       1754.29       1709.63        28.73 o
   8   2   3        113.50        162.62        11.84 o
   9   2   3          1.47         13.53         8.53 o
  10   2   3       1188.89       1161.49        30.18 o
  11   2   3       6942.46       6788.60       108.12 o
   0   3   3      38022.23      37854.31       377.53 o
   1   3   3      16026.84      15351.33       109.01 o
   2   3   3        153.36        236.41         7.25 o
   3   3   3        777.91        774.99        12.90 o
   4   3   3         34.59         26.76         4.28 o
   5   3   3       3481.88       3476.27        37.31 o
   6   3   3       9374.05       8958.49        92.90 o
   7   3   3       3201.73       3139.54        47.14 o
   8   3   3        338.58        315.20        14.77 o
   9   3   3        576.27        607.83        21.92 o
  10   3   3        271.83        338.32        18.95 o
   1   4   3        709.44        738.82        11.92 o
   2   4   3      16494.02      16607.87       131.65 o
   3   4   3      65886.91      65321.55       479.88 o
   4   4   3       5091.34       5071.58        52.60 o
   5   4   3        636.01        649.16        17.85 o
   6   4   3       5922.26       5845.30        73.25 o
   7   4   3         14.52         46.78         7.73 o
   8   4   3       1114.17       1166.19        29.65 o
   9   4   3       5379.92       5258.93        94.59 o
  10   4   3          0.58         30.12        12.75 o
   0   5   3        625.13        700.34        20.42 o
   1   5   3       3966.91       3945.27        41.79 o
   2   5   3       2684.97       2667.80        30.61 o
   3   5   3       1843.58       1804.97        25.84 o
   4   5   3        374.86        363.29        16.36 o
   5   5   3       1394.63       1343.55        26.01 o
   6   5   3        255.60        310.60        16.85 o
   7   5   3       1525.93       1558.86        29.89 o
   8   5   3       1929.09       1920.96        38.68 o
   9   5   3       1852.67       1737.02        45.43 o
   1   6   3       2581.25       2492.90        33.86 o
   2   6   3       1861.14       1782.29        26.81 o
   3   6   3       1272.25       1214.82        22.19 o
   4   6   3        161.34        175.78        10.95 o
   5   6   3       7890.38       7681.60        95.98 o
   6   6   3       2560.22       2307.44        41.47 o
   7   6   3        212.97        216.90        16.48 o
   8   6   3          0.15          7.72         9.22 o
   0   7   3       8128.42       8037.98       136.04 o
   1   7   3      11686.16      11058.49       125.31 o
   2   7   3         70.39         94.29         8.77 o
   3   7   3          0.74          5.06         6.76 o
   4   7   3        136.89        117.44        11.89 o
   5   7   3       3139.20       3250.90        58.35 o
   6   7   3       3063.43       3196.89        60.31 o
   1   8   3          1.08         -8.57        11.23 o
   2   8   3       2118.78       2117.53        46.10 o
   3   8   3       4917.33       4814.59        72.89 o
   4   8   3        264.59        287.11        17.74 o
   0   0   4      84757.01      81933.62      1236.54 o
   1   0   4      85561.25      85030.40       811.34 o
   2   0   4      22217.13      22636.37       223.79 o
   3   0   4       1438.13       1539.64        25.43 o
   4   0   4        253.68        312.75        12.26 o
   5   0   4      25159.71      24567.42       255.12 o
   6   0   4      13989.82      13294.15       155.30 o
   7   0   4      10478.97      10360.23       146.89 o
   8   0   4      15957.70      15879.60       236.33 o
   9   0   4        944.23        982.73        37.98 o
  10   0   4        310.33        322.00        23.50 o
  11   0   4        662.74        743.63        37.40 o
   1   1   4        152.15        199.60         5.81 o
   2   1   4      10454.11      10657.24        83.45 o
   3   1   4       6717.74       6797.54        53.18 o
   4   1   4       3289.25       3262.37        29.97 o
   5   1   4         71.39         94.53         5.41 o
   6   1   4       2188.48       2175.59        26.42 o
   7   1   4        672.32        644.56        17.50 o
   8   1   4        120.99        118.06         9.37 o
   9   1   4        727.66        785.12        24.59 o
  10   1   4        184.46        221.46        15.57 o
  11   1   4        106.18         82.54        19.39 o
   0   2   4      91422.69      89841.75       837.79 o
   1   2   4      38236.56      38555.53       262.31 o
   2   2   4      13386.93      13640.37       102.44 o
   3   2   4       1386.27       1511.66        18.09 o
   4   2   4        150.31        206.00         8.56 o
   5   2   4       5497.09       5356.50        48.38 o
   6   2   4      17240.47      17235.13       154.35 o
   7   2   4      12294.95      12004.32       126.47 o
   8   2   4      13959.53      13493.78       148.83 o
   9   2   4        991.32        902.00        26.71 o
  10   2   4         20.64          8.50        10.15 o
   1   3   4       7882.03       7761.45        65.22 o
   2   3   4       4364.84       4421.56        40.94 o
   3   3   4       6903.58       6929.85        59.42 o
   4   3   4       1189.82       1185.62        17.90 o
   5   3   4       9676.33       9694.55        91.62 o
   6   3   4       1662.62       1762.73        30.61 o
   7   3   4        382.13        398.92        17.17 o
   8   3   4         32.90         53.82        10.57 o
   9   3   4        181.22        192.74        16.12 o
  10   3   4         74.34         83.94        13.06 o
   0   4   4      43643.32      42777.41       441.56 o
   1   4   4      16704.50      16690.37       128.85 o
   2   4   4       7008.65       6820.66        56.73 o
   3   4   4         25.75         40.30         5.61 o
   4   4   4         12.87         33.95         5.43 o
   5   4   4       8694.28       8356.22        88.39 o
   6   4   4       8299.82       7826.26        85.32 o
   7   4   4       2279.75       2264.01        37.71 o
   8   4   4       8293.73       8144.05       114.26 o
   9   4   4         45.71         68.14        12.05 o
   1   5   4       1312.65       1240.74        19.44 o
   2   5   4       3394.23       3144.66        40.49 o
   3   5   4      17269.49      16532.51       153.66 o
   4   5   4       1111.38       1145.95        24.14 o
   5   5   4       1891.22       1854.98        30.80 o
   6   5   4       1113.48        946.16        23.43 o
   7   5   4        101.17         82.56         9.67 o
   8   5   4        167.84        197.00        14.35 o
   9   5   4       1869.24       1820.24       118.67 o
   0   6   4      20771.19      20425.57       262.95 o
   1   6   4        759.91        809.04        17.38 o
   2   6   4       3135.45       3165.06        39.81 o
   3   6   4          4.75         20.16         5.34 o
   4   6   4        290.79        380.38        17.83 o
   5   6   4        165.71        194.53        13.44 o
   6   6   4       4638.44       4582.19        68.86 o
   7   6   4        842.71        769.89        26.37 o
   1   7   4       3078.04       2873.66        41.44 o
   2   7   4       1013.08       1039.76        22.33 o
   3   7   4       5145.46       5140.93        77.04 o
   4   7   4        472.73        472.67        20.83 o
   5   7   4       3973.25       4040.44        61.14 o
   6   7   4        177.92        225.99        18.25 o
   0   8   4       8100.63       7829.21       172.32 o
   1   8   4        113.09        167.68        11.24 o
   2   8   4        859.14        873.25        31.24 o
   3   8   4        100.53        130.36        15.29 o
   4   8   4        167.34        153.09        63.87 o
   1   0   5       2910.38       2702.27        34.39 o
   2   0   5        716.18        817.76        17.44 o
   3   0   5       3900.97       4061.32        55.56 o
   4   0   5       3723.80       3728.12        53.53 o
   5   0   5      25903.72      25278.94       278.32 o
   6   0   5      10431.04      10323.65       138.21 o
   7   0   5        346.89        381.93        23.31 o
   8   0   5         97.55         68.77        12.98 o
   9   0   5       1271.31       1340.30        44.82 o
  10   0   5        423.37        384.72        25.69 o
   0   1   5      55002.79      55213.92       520.72 o
   1   1   5       8961.65       8994.90        65.98 o
   2   1   5       6119.24       6131.31        48.30 o
   3   1   5        706.72        680.28        12.18 o
   4   1   5       3276.38       3115.61        30.94 o
   5   1   5       1580.52       1520.08        21.02 o
   6   1   5      13445.87      13152.11       124.08 o
   7   1   5       1456.48       1438.05        26.75 o
   8   1   5       3956.48       4060.76        54.60 o
   9   1   5        414.73        396.47        20.20 o
  10   1   5       1471.04       1351.22        33.59 o
   1   2   5      18684.37      18975.55       130.83 o
   2   2   5      11258.04      11077.11        80.58 o
   3   2   5      79984.98      78075.55       553.62 o
   4   2   5       7318.72       7111.71        61.75 o
   5   2   5        472.89        538.80        15.21 o
   6   2   5       1015.87        975.12        20.98 o
   7   2   5       3474.89       3440.46        45.38 o
   8   2   5         10.07         17.39         7.93 o
   9   2   5       4472.95       4530.13        69.40 o
  10   2   5        287.21        273.85        17.53 o
   0   3   5      10135.85       9657.99       103.14 o
   1   3   5       1696.55       1670.89        20.28 o
   2   3   5      14741.52      14481.24       113.98 o
   3   3   5       1750.17       1797.69        21.02 o
   4   3   5       2328.32       2386.67        33.03 o
   5   3   5        601.19        576.58        17.91 o
   6   3   5       3932.04       3873.63        52.43 o
   7   3   5        663.34        700.60        25.92 o
   8   3   5       7382.04       7139.42       100.33 o
   9   3   5       1365.08       1363.19        38.53 o
  10   3   5        367.14        408.50        25.96 o
   1   4   5        285.06        322.96        10.49 o
   2   4   5        207.45        255.74        10.77 o
   3   4   5         15.38         34.47         6.11 o
   4   4   5         71.48         99.39         8.38 o
   5   4   5       9000.67       8973.80       102.04 o
   6   4   5       3336.35       3384.00        48.55 o
   7   4   5        259.75        234.63        14.55 o
   8   4   5         55.64         44.00         9.83 o
   9   4   5        410.76        415.67        25.08 o
   0   5   5      27949.55      27008.99       339.79 o
   1   5   5      15225.25      15006.61       139.84 o
   2   5   5        471.30        486.28        14.18 o
   4   5   5        794.71        758.45        24.15 o
   5   5   5       4166.39       4032.85        53.35 o
   6   5   5       8011.76       7748.25        89.52 o
   7   5   5       4100.11       4108.26        57.56 o
   8   5   5        580.50        657.55        26.40 o
   1   6   5       2896.55       2680.75        35.95 o
   2   6   5        980.58        910.53        20.72 o
   3   6   5      12729.03      12490.70       126.89 o
   4   6   5        188.04        214.72        12.82 o
   5   6   5        269.45        330.91        18.22 o
   6   6   5       1410.73       1229.64        31.38 o
   7   6   5       1725.55       1696.54        39.39 o
   0   7   5       1523.90       1341.80        34.68 o
   1   7   5       2873.54       2787.91        40.71 o
   2   7   5       2861.65       2683.57        38.32 o
   3   7   5        444.39        513.87        17.08 o
   4   7   5        443.23        461.61        20.21 o
   5   7   5       1190.15       1225.95        28.87 o
   1   8   5        280.69        234.21        14.02 o
   2   8   5        714.40        708.53        31.85 o
   3   8   5       1407.85       1519.90        53.15 o
   0   0   6      18138.54      17677.91       255.76 o
   1   0   6      42360.09      41065.23       392.57 o
   2   0   6        330.22        369.13        13.31 o
   3   0   6       4493.61       4522.59        58.86 o
   4   0   6       2675.59       2822.51        42.95 o
   5   0   6      21208.49      20704.32       264.10 o
   6   0   6       7385.02       7261.68       147.03 o
   7   0   6       2719.60       2804.64        61.16 o
   8   0   6        638.41        544.10        30.83 o
   9   0   6       3501.71       3485.74        72.87 o
  10   0   6       1529.89       1413.92        47.60 o
   1   1   6       4865.04       4721.80        38.58 o
   2   1   6        317.41        348.91         8.86 o
   3   1   6      21972.44      21792.21       153.43 o
   4   1   6          9.28         19.90         4.79 o
   5   1   6       9063.98       8962.12        91.91 o
   6   1   6        459.00        490.44        15.12 o
   7   1   6       1058.30        988.89        25.08 o
   8   1   6        296.81        297.62        15.96 o
   9   1   6       1813.16       1726.54        36.31 o
  10   1   6          2.50         -5.87        10.66 o
   0   2   6      15769.32      15828.57       169.35 o
   1   2   6        127.78        127.96         6.19 o
   2   2   6      16006.29      15995.67       119.54 o
   3   2   6       4144.13       4137.37        38.61 o
   4   2   6       8198.99       7915.10        76.41 o
   5   2   6          1.40          2.27         4.91 o
   6   2   6       1968.60       1775.14        32.20 o
   7   2   6       2740.23       2813.41        45.33 o
   8   2   6       3262.90       3234.71        48.88 o
   9   2   6       3796.59       3728.80        58.83 o
  10   2   6        647.13        663.94        27.42 o
   1   3   6        867.19        904.15        13.82 o
   2   3   6       2275.86       2315.56        27.43 o
   3   3   6      29071.33      28066.32       247.77 o
   4   3   6       3864.38       3698.48        49.03 o
   5   3   6       3895.88       3652.44        50.72 o
   6   3   6         27.87         14.13         7.03 o
   7   3   6         97.97        142.15        12.97 o
   8   3   6          9.37          6.79         9.29 o
   9   3   6       3395.49       3560.32        64.69 o
   0   4   6       4270.51       4140.67        66.64 o
   1   4   6      22812.28      22111.04       191.93 o
   2   4   6         13.48         19.81         5.52 o
   3   4   6       1924.80       1914.34        28.90 o
   4   4   6       1666.31       1737.37        29.93 o
   5   4   6      11018.56      10832.38       120.98 o
   6   4   6       2461.49       2421.03        41.77 o
   7   4   6       1411.39       1456.39        35.95 o
   8   4   6        126.17        119.18        13.72 o
   9   4   6       1828.67       1843.05       144.86 o
   1   5   6       3960.76       3842.51        46.50 o
   2   5   6       2438.98       2500.63        37.54 o
   3   5   6       1769.38       1721.98        29.90 o
   4   5   6       2056.70       2075.49        35.17 o
   5   5   6       6402.59       6403.22        81.95 o
   6   5   6        900.61        813.38        24.93 o
   7   5   6        697.64        700.12        27.18 o
   8   5   6        403.34        410.24        22.38 o
   0   6   6       1218.26       1261.91        32.56 o
   1   6   6         59.57         71.29         7.56 o
   2   6   6       1967.85       1878.43        32.92 o
   3   6   6       1696.51       1645.50        31.58 o
   4   6   6       2263.99       2022.40        34.13 o
   5   6   6        259.99        261.41        14.38 o
   6   6   6        125.04        119.29        11.61 o
   1   7   6         91.27         84.30         7.92 o
   2   7   6       2022.53       1955.01        37.55 o
   3   7   6      13510.29      13184.69       147.70 o
   4   7   6       2673.39       2591.20        44.31 o
   5   7   6         34.00         26.66        10.00 o
   0   8   6         42.93         54.76        20.27 o
   1   0   7      13691.83      13643.91       152.89 o
   2   0   7      43924.61      43037.78       405.38 o
   3   0   7       3632.95       3504.80        48.18 o
   4   0   7      22513.79      21813.59       276.60 o
   5   0   7      15281.42      15162.47       217.19 o
   6   0   7       1858.96       1791.85        45.61 o
   7   0   7       3486.31       3277.32        68.16 o
   8   0   7       3038.91       3029.78        66.80 o
   9   0   7        325.20        291.96        28.27 o
   0   1   7        850.76        817.50        19.10 o
   1   1   7       2851.31       2835.79        28.54 o
   2   1   7        282.25        286.56         8.32 o
   3   1   7        876.21        831.05        14.67 o
   4   1   7        201.46        237.71        10.68 o
   5   1   7        591.20        641.40        23.41 o
   6   1   7        211.98        203.60        10.39 o
   7   1   7        299.23        301.76        16.93 o
   8   1   7        815.84        825.44        30.11 o
   9   1   7        932.24       1014.58        28.61 o
   1   2   7       1132.37       1200.66        18.01 o
   2   2   7          3.45         12.65         4.11 o
   3   2   7      32752.48      31914.75       252.92 o
   4   2   7       2481.42       2559.26        35.20 o
   5   2   7       4448.47       4362.71        55.69 o
   6   2   7       7218.40       7128.01        86.40 o
   7   2   7        275.84        230.02        15.24 o
   8   2   7         60.78         84.03        10.21 o
   9   2   7       4026.73       4165.59        63.61 o
   0   3   7       9477.34       9349.98       134.34 o
   1   3   7         63.73         68.18         6.71 o
   2   3   7        661.78        665.13        16.75 o
   3   3   7        714.91        789.90        19.56 o
   4   3   7        919.74        935.36        20.34 o
   5   3   7         10.39         14.67         6.67 o
   6   3   7       2952.66       2984.82        48.67 o
   7   3   7         24.71         36.26        10.21 o
   8   3   7          0.37          7.29         8.94 o
   9   3   7        826.54       1047.41        40.89 o
   1   4   7       5598.81       5515.66        63.46 o
   2   4   7      21686.03      20877.77       199.48 o
   3   4   7       2761.67       2720.79        39.72 o
   4   4   7      10817.38      10431.61       120.54 o
   5   4   7       7082.91       6740.24        95.25 o
   6   4   7       1197.51       1144.44        27.19 o
   7   4   7       1677.03       1729.70        38.21 o
   8   4   7       1517.80       1450.84        38.92 o
   0   5   7       1933.89       1877.14        45.67 o
   1   5   7       3358.60       3129.69        43.52 o
   2   5   7       2078.15       2175.39        36.52 o
   3   5   7        371.06        348.53        15.43 o
   4   5   7         11.86         23.00         8.11 o
   5   5   7       1267.99       1240.84        30.10 o
   6   5   7        605.77        601.81        22.49 o
   7   5   7        585.81        630.25        25.81 o
   1   6   7        384.51        405.53        17.97 o
   2   6   7        532.77        566.26        19.73 o
   3   6   7       7248.56       6879.90        85.60 o
   4   6   7        100.14        107.69        12.11 o
   5   6   7       1770.68       1863.33        36.97 o
   6   6   7       2516.63       2560.92        49.90 o
   0   7   7       8362.98       8608.74       151.31 o
   1   7   7         59.16         64.35         9.47 o
   2   7   7       1645.81       1540.56        31.96 o
   3   7   7        165.78        179.84        14.11 o
   4   7   7        522.57        506.10        33.90 o
   0   0   8        382.71        403.49        25.36 o
   1   0   8        123.00        195.83        12.27 o
   2   0   8      20158.69      20207.86       227.85 o
   3   0   8          0.18          4.17         6.87 o
   4   0   8        797.17        708.42        23.97 o
   5   0   8        555.74        517.92        24.03 o
   6   0   8         14.67         38.29        12.37 o
   7   0   8        504.78        556.99        28.05 o
   8   0   8      14225.54      14101.99       233.54 o
   9   0   8          2.97         15.20        13.26 o
   1   1   8       2570.07       2584.90        30.80 o
   2   1   8       4525.71       4540.38        46.78 o
   3   1   8       1652.10       1686.37        23.85 o
   4   1   8       1847.78       1816.37        27.21 o
   5   1   8       2230.82       2317.02        34.00 o
   6   1   8       1201.83       1225.45        24.76 o
   7   1   8       1234.91       1190.26        33.21 o
   8   1   8        124.24        123.18        12.66 o
   9   1   8        389.12        440.48        22.95 o
   0   2   8      91646.71      89537.61      1072.44 o
   1   2   8       1772.53       1735.35        26.03 o
   2   2   8        696.10        705.98        17.94 o
   3   2   8        200.26        239.80         9.60 o
   4   2   8       1900.02       1879.70        28.78 o
   5   2   8       3234.16       3174.41        45.48 o
   6   2   8      23092.95      22644.42       228.85 o
   7   2   8         82.41         68.70         9.85 o
   8   2   8        489.05        533.73        22.82 o
   1   3   8       1144.52       1157.89        24.00 o
   2   3   8        241.46        278.39        12.39 o
   3   3   8       2367.94       2291.87        35.95 o
   4   3   8       1455.85       1522.47        28.32 o
   5   3   8       1290.57       1184.61        26.56 o
   6   3   8       2916.23       2969.66        52.29 o
   7   3   8        607.75        597.96        27.43 o
   8   3   8         63.63         70.95        12.35 o
   0   4   8       2288.94       2378.08        53.20 o
   1   4   8        422.87        509.85        17.10 o
   2   4   8       6678.91       6666.90        76.37 o
   3   4   8          2.24         34.74         7.71 o
   4   4   8        159.65        159.02        11.24 o
   5   4   8        516.71        440.03        22.73 o
   6   4   8        145.64        161.33        11.58 o
   7   4   8        144.74        187.90        19.81 o
   1   5   8       1015.16        890.63        21.83 o
   2   5   8       8539.92       8300.73        91.86 o
   3   5   8        510.47        516.04        19.24 o
   4   5   8       6003.69       6055.67        83.34 o
   5   5   8        718.49        771.90        25.77 o
   6   5   8         88.12         65.88         9.97 o
   0   6   8      16898.15      16104.17       227.17 o
   1   6   8        377.11        378.47        17.21 o
   2   6   8         43.01         88.83         9.68 o
   3   6   8        129.57        197.50        12.60 o
   4   6   8        757.07        738.85        30.41 o
   5   6   8        999.49       1070.08        42.83 o
   1   7   8        199.65        213.81        14.68 o
   2   7   8        943.55        959.77        27.67 o
   1   0   9       1540.18       1526.37        34.03 o
   2   0   9      16361.50      16037.52       206.10 o
   3   0   9        527.50        508.22        19.53 o
   4   0   9      13650.42      13800.89       197.37 o
   5   0   9       3206.71       3257.11        62.17 o
   6   0   9         24.80         21.48        10.59 o
   7   0   9       3484.18       3307.29        68.66 o
   8   0   9        791.13        813.47        43.08 o
   0   1   9       7429.12       7313.53       118.51 o
   1   1   9       1741.24       1737.70        26.79 o
   2   1   9       8704.62       8654.38        81.99 o
   3   1   9        172.44        220.08        10.20 o
   4   1   9       2159.86       2039.34        30.54 o
   5   1   9        553.98        579.46        17.75 o
   6   1   9       2377.23       2347.44        36.58 o
   7   1   9        203.61        187.00        13.44 o
   8   1   9       4883.38       5090.69        74.65 o
   1   2   9       4611.67       4746.88        58.59 o
   2   2   9       4013.67       4026.96        51.94 o
   3   2   9       8767.96       8672.17        97.52 o
   4   2   9       4125.58       4184.96        49.47 o
   5   2   9        141.62        160.08        10.76 o
   6   2   9       1430.38       1549.01        34.08 o
   7   2   9       1001.72        917.38        30.55 o
   8   2   9       1346.99       1263.92        32.68 o
   0   3   9      24608.18      24995.24       349.11 o
   1   3   9         11.83         35.71         7.56 o
   2   3   9        987.35        901.70        22.39 o
   3   3   9        740.19        725.64        22.36 o
   4   3   9        412.72        464.52        19.10 o
   5   3   9        104.62         83.97         8.81 o
   6   3   9       7772.99       7820.62        99.08 o
   7   3   9         86.22         79.89        12.76 o
   1   4   9       1514.16       1436.31        29.16 o
   2   4   9       5642.62       5534.15        74.52 o
   3   4   9       1326.48       1331.53        32.02 o
   4   4   9       4224.95       4035.09        57.78 o
   5   4   9        927.48       1047.19        30.81 o
   6   4   9        179.26        222.62        14.83 o
   0   5   9         15.26          8.19        11.18 o
   1   5   9       2283.03       2315.06        42.19 o
   2   5   9       7192.92       7248.64        89.61 o
   3   5   9          0.12         12.23         7.24 o
   4   5   9       1614.44       1589.83        36.21 o
   5   5   9        500.67        533.53        23.58 o
   1   6   9       1171.42       1092.72        30.80 o
   2   6   9        101.84         64.64        10.04 o
   3   6   9       1580.54       1700.44        36.87 o
   0   0  10       3418.04       3345.66        91.27 o
   1   0  10      14855.53      14945.97       203.09 o
   2   0  10       6710.53       6556.56       103.55 o
   3   0  10        203.05        210.02        15.73 o
   4   0  10      10136.13       9787.77       133.97 o
   5   0  10       4438.96       4437.19        86.80 o
   6   0  10        522.63        599.23        29.68 o
   7   0  10       1784.42       1648.61        47.29 o
   1   1  10        575.01        593.11        19.30 o
   2   1  10          5.51          9.82         5.73 o
   3   1  10       3845.77       3684.13        45.89 o
   4   1  10         42.92         62.12         7.85 o
   5   1  10       3303.83       3304.07        43.93 o
   6   1  10        337.55        346.48        17.69 o
   7   1  10          0.50          9.14         8.75 o
   0   2  10       6406.80       6189.71       117.52 o
   1   2  10         67.41        113.71        11.00 o
   2   2  10        149.56        171.34        12.30 o
   3   2  10       2351.33       2486.15        38.93 o
   4   2  10       1398.34       1413.79        26.67 o
   5   2  10        101.15        102.82        10.00 o
   6   2  10       4310.53       4571.48        61.67 o
   7   2  10       1153.59       1263.59        31.26 o
   1   3  10          7.40         27.72         7.52 o
   2   3  10        916.95        930.11        24.22 o
   3   3  10      10101.18      10122.64       116.40 o
   4   3  10        336.77        393.29        20.05 o
   5   3  10        213.94        261.26        15.07 o
   6   3  10        197.79        219.90        13.40 o
   0   4  10       2175.27       2128.40        55.58 o
   1   4  10       5497.52       5474.09        72.59 o
   2   4  10       3791.39       3568.33        57.46 o
   3   4  10        356.68        355.67        18.50 o
   4   4  10       5331.10       5260.81        74.52 o
   5   4  10       2186.33       2167.18        47.53 o
   1   5  10        703.99        804.49        26.66 o
   2   5  10        630.30        685.49        25.86 o
   3   5  10        148.27        142.43        12.13 o
   4   5  10        731.02        804.02        27.26 o
   1   0  11       6952.16       7276.51       133.83 o
   2   0  11        380.34        433.73        25.80 o
   3   0  11          9.76         11.85        11.44 o
   4   0  11         97.41        102.66        17.40 o
   5   0  11       8072.31       8177.83       130.20 o
   6   0  11       1094.38       1245.00        46.83 o
   0   1  11        785.72        790.44        34.78 o
   1   1  11        913.15       1008.52        27.98 o
   2   1  11        469.93        471.29        19.41 o
   3   1  11        328.63        355.32        17.25 o
   4   1  11       1125.60       1145.52        27.00 o
   5   1  11        309.37        372.20        16.91 o
   6   1  11        174.29        180.91        14.41 o
   1   2  11        342.87        421.22        22.59 o
   2   2  11       6892.27       6851.84        92.45 o
   3   2  11      14213.87      14195.58       149.79 o
   4   2  11       1513.73       1510.37        33.07 o
   5   2  11        133.72        139.29        11.40 o
   6   2  11       1963.76       1962.53        41.30 o
   0   3  11         75.42         97.17        14.64 o
   1   3  11         93.55        128.33        13.00 o
   2   3  11        183.40        155.26        12.58 o
   3   3  11        518.75        526.26        24.45 o
   4   3  11        318.18        388.16        19.45 o
   5   3  11         20.57         31.92        10.21 o
   1   4  11       3399.00       3491.91        56.53 o
   2   4  11        348.08        398.08        19.07 o
   3   4  11         46.21         50.44        12.11 o
   4   4  11         55.32         52.34        10.32 o
   0   5  11       1234.62       1354.80        48.12 o
   1   5  11       2779.26       2952.46        57.12 o
   0   0  12       6150.88       6218.42       150.54 o
   1   0  12       2071.92       2147.48        53.87 o
   2   0  12        332.36        405.41        23.45 o
   3   0  12        350.24        378.82        29.96 o
   4   0  12        586.01        655.92        38.50 o
   5   0  12         45.40         88.88        18.11 o
   1   1  12       1919.24       2057.10        41.66 o
   2   1  12        973.86       1101.07        29.42 o
   3   1  12        371.10        431.61        20.06 o
   4   1  12        285.63        293.43        16.67 o
   0   2  12       2468.03       2834.01        79.05 o
   1   2  12       6095.62       6507.60       104.25 o
   2   2  12        430.43        567.81        27.75 o
   3   2  12          0.60         34.50         9.43 o
   4   2  12          0.92         -4.30         9.04 o
   1   3  12        291.83        288.44        19.58 o
   2   3  12       1260.78       1305.60        33.25 o
   3   3  12       3226.54       3365.10        57.82 o
   1   0  13       5091.02       5480.20       103.91 o
   2   0  13        115.53        159.87        24.20 o
   0   1  13       3551.24       3785.27        94.09 o
   1   1  13         73.02         76.51        11.94 o
   2   1  13       1554.58       1684.82        47.40 o
                                                
