# Supplementary material for: Crystal structures of the silver iodide sulfates Ag3ISO4 and Ag4I2SO4
Source: Acta Crystallogr E Crystallogr Commun. 2025 Oct 31;81(Pt 11):1080–5. doi: 10.1107/S2056989025008898 (PMC12589843; doi:10.1107/S2056989025008898)
Supplement: Supplementary file 3 [file e-81-01080-Ag3ISO4sup4.rtv]

##############################################################################
###    CIF submission form for powder diffraction data (IUCr journals)     ###
###                                              Version 11 February 2005  ###
##############################################################################

# This is an electronic "form" for submitting powder diffraction data in CIF 
# format to an IUCr journal.  The data for each powder profile should be sent 
# as a separate file consisting of one data block.  The value of _pd_block_id 
# is used to associate each powder profile with a Rietveld refinement, since 
# it must match the value of _pd_block_diffractogram_id in the CIF used to 
# report the results of the refinement. The current version of the powder 
# CIF dictionary, which contains definitions of the terms starting _pd_,  
# may be obtained from http://www.iucr.org/iucr-top/cif/pd/index.html.  
# Note that the query marks '?' are significant as placeholders, and should 
# not be deleted where a data item is not given, UNLESS the accompanying data 
# name is also deleted. Lines should not exceed 80 characters in length.  The 
# comments following a hash symbol '#' may be deleted if wished.


data_Ag3ISO4

_pd_block_id      Ag3ISO4

loop_
      _pd_proc_point_id                           
      _pd_proc_2theta_corrected
      _pd_proc_intensity_net                     
      _pd_calc_intensity_net                     
      _pd_proc_intensity_bkg_calc
1    5.00     9394     9306.152     9306.152 
2    5.02     9022     9274.740     9274.740 
3    5.04     9055     9243.551     9243.551 
4    5.06     9014     9212.586     9212.586 
5    5.08     9094     9181.843     9181.843 
6    5.10     9044     9151.322     9151.322 
7    5.12     9019     9121.022     9121.022 
8    5.14     9057     9090.942     9090.942 
9    5.16     8915     9061.080     9061.080 
10    5.18     8816     9031.438     9031.438 
11    5.20     8834     9002.012     9002.012 
12    5.22     8861     8972.804     8972.804 
13    5.24     8847     8943.812     8943.812 
14    5.26     8877     8915.034     8915.034 
15    5.28     8753     8886.472     8886.472 
16    5.30     8563     8858.123     8858.123 
17    5.32     8710     8829.986     8829.986 
18    5.34     8571     8802.062     8802.062 
19    5.36     8495     8774.349     8774.349 
20    5.38     8535     8746.847     8746.847 
21    5.40     8500     8719.554     8719.554 
22    5.42     8457     8692.470     8692.470 
23    5.44     8735     8665.594     8665.594 
24    5.46     8598     8638.926     8638.926 
25    5.48     8604     8612.464     8612.464 
26    5.50     8471     8586.207     8586.207 
27    5.52     8583     8560.156     8560.156 
28    5.54     8565     8534.309     8534.309 
29    5.56     8711     8508.665     8508.665 
30    5.58     8467     8483.223     8483.223 
31    5.60     8615     8457.983     8457.983 
32    5.62     8473     8432.945     8432.945 
33    5.64     8311     8408.106     8408.106 
34    5.66     8577     8383.467     8383.467 
35    5.68     8528     8359.026     8359.026 
36    5.70     8333     8334.783     8334.783 
37    5.72     8477     8310.737     8310.737 
38    5.74     8386     8286.887     8286.887 
39    5.76     8271     8263.233     8263.233 
40    5.78     8231     8239.773     8239.773 
41    5.80     8156     8216.507     8216.507 
42    5.82     8205     8193.433     8193.433 
43    5.84     8298     8170.553     8170.553 
44    5.86     8216     8147.863     8147.863 
45    5.88     8124     8125.364     8125.364 
46    5.90     8230     8103.055     8103.055 
47    5.92     8122     8080.935     8080.935 
48    5.94     8058     8059.004     8059.004 
49    5.96     8169     8037.259     8037.259 
50    5.98     8021     8015.702     8015.702 
51    6.00     7978     7994.330     7994.330 
52    6.02     7984     7973.143     7973.143 
53    6.04     8172     7952.141     7952.141 
54    6.06     7991     7931.322     7931.322 
55    6.08     8039     7910.685     7910.685 
56    6.10     7842     7890.231     7890.231 
57    6.12     7942     7869.958     7869.958 
58    6.14     7870     7849.865     7849.865 
59    6.16     7984     7829.951     7829.951 
60    6.18     7803     7810.216     7810.216 
61    6.20     7832     7790.659     7790.659 
62    6.22     8032     7771.280     7771.280 
63    6.24     7930     7752.076     7752.076 
64    6.26     7991     7733.048     7733.048 
65    6.28     7894     7714.195     7714.195 
66    6.30     7880     7695.516     7695.516 
67    6.32     7747     7677.010     7677.010 
68    6.34     7560     7658.676     7658.676 
69    6.36     7584     7640.514     7640.514 
70    6.38     7772     7622.523     7622.523 
71    6.40     7741     7604.702     7604.702 
72    6.42     7695     7587.049     7587.049 
73    6.44     7617     7569.566     7569.566 
74    6.46     7680     7552.250     7552.250 
75    6.48     7557     7535.100     7535.100 
76    6.50     7645     7518.117     7518.117 
77    6.52     7660     7501.299     7501.299 
78    6.54     7558     7484.645     7484.645 
79    6.56     7636     7468.155     7468.155 
80    6.58     7691     7451.828     7451.828 
81    6.60     7593     7435.663     7435.663 
82    6.62     7403     7419.659     7419.659 
83    6.64     7374     7403.815     7403.815 
84    6.66     7449     7388.132     7388.132 
85    6.68     7545     7372.607     7372.607 
86    6.70     7307     7357.240     7357.240 
87    6.72     7277     7342.030     7342.030 
88    6.74     7467     7326.977     7326.977 
89    6.76     7362     7312.080     7312.080 
90    6.78     7554     7297.337     7297.337 
91    6.80     7434     7282.749     7282.749 
92    6.82     7182     7268.314     7268.314 
93    6.84     7346     7254.032     7254.032 
94    6.86     7338     7239.901     7239.901 
95    6.88     7257     7225.921     7225.921 
96    6.90     7103     7212.091     7212.091 
97    6.92     7305     7198.411     7198.411 
98    6.94     7361     7184.879     7184.879 
99    6.96     7351     7171.495     7171.495 
100    6.98     7322     7158.258     7158.258 
101    7.00     7330     7145.167     7145.167 
102    7.02     7353     7132.221     7132.221 
103    7.04     7294     7119.420     7119.420 
104    7.06     7261     7106.763     7106.763 
105    7.08     7181     7094.249     7094.249 
106    7.10     7139     7081.877     7081.877 
107    7.12     7220     7069.647     7069.647 
108    7.14     7187     7057.557     7057.557 
109    7.16     7101     7045.606     7045.606 
110    7.18     7175     7033.795     7033.795 
111    7.20     7079     7022.123     7022.123 
112    7.22     7019     7010.587     7010.587 
113    7.24     7040     6999.188     6999.188 
114    7.26     6944     6987.925     6987.925 
115    7.28     6946     6976.798     6976.798 
116    7.30     7020     6965.804     6965.804 
117    7.32     7104     6954.944     6954.944 
118    7.34     6977     6944.216     6944.216 
119    7.36     6890     6933.621     6933.621 
120    7.38     6949     6923.156     6923.156 
121    7.40     6927     6912.822     6912.822 
122    7.42     7010     6902.618     6902.618 
123    7.44     6935     6892.542     6892.542 
124    7.46     6981     6882.593     6882.593 
125    7.48     6961     6872.773     6872.773 
126    7.50     6863     6863.078     6863.078 
127    7.52     6845     6853.509     6853.509 
128    7.54     6928     6844.065     6844.065 
129    7.56     6840     6834.744     6834.744 
130    7.58     6797     6825.547     6825.547 
131    7.60     6983     6816.472     6816.472 
132    7.62     6874     6807.519     6807.519 
133    7.64     6843     6798.686     6798.686 
134    7.66     6854     6789.974     6789.974 
135    7.68     6774     6781.380     6781.380 
136    7.70     6740     6772.905     6772.905 
137    7.72     6759     6764.548     6764.548 
138    7.74     6746     6756.308     6756.308 
139    7.76     6845     6748.183     6748.183 
140    7.78     6935     6740.174     6740.174 
141    7.80     6763     6732.279     6732.279 
142    7.82     6752     6724.497     6724.497 
143    7.84     6622     6716.829     6716.829 
144    7.86     6633     6709.273     6709.273 
145    7.88     6649     6701.827     6701.827 
146    7.90     6737     6694.493     6694.493 
147    7.92     6706     6687.268     6687.268 
148    7.94     6719     6680.151     6680.151 
149    7.96     6675     6673.143     6673.143 
150    7.98     6673     6666.243     6666.243 
151    8.00     6580     6659.448     6659.448 
152    8.02     6687     6652.760     6652.760 
153    8.04     6678     6646.176     6646.176 
154    8.06     6670     6639.696     6639.696 
155    8.08     6590     6633.320     6633.320 
156    8.10     6631     6627.046     6627.046 
157    8.12     6580     6620.874     6620.874 
158    8.14     6616     6614.803     6614.803 
159    8.16     6711     6608.832     6608.832 
160    8.18     6493     6602.960     6602.960 
161    8.20     6511     6597.187     6597.187 
162    8.22     6551     6591.511     6591.511 
163    8.24     6531     6585.933     6585.933 
164    8.26     6555     6580.451     6580.451 
165    8.28     6521     6575.064     6575.064 
166    8.30     6509     6569.771     6569.771 
167    8.32     6548     6564.573     6564.573 
168    8.34     6359     6559.467     6559.467 
169    8.36     6342     6554.454     6554.454 
170    8.38     6490     6549.532     6549.532 
171    8.40     6391     6544.701     6544.701 
172    8.42     6392     6539.959     6539.959 
173    8.44     6449     6535.307     6535.307 
174    8.46     6451     6530.743     6530.743 
175    8.48     6560     6526.266     6526.266 
176    8.50     6518     6521.876     6521.876 
177    8.52     6339     6517.571     6517.571 
178    8.54     6346     6513.352     6513.352 
179    8.56     6315     6509.217     6509.217 
180    8.58     6254     6505.165     6505.165 
181    8.60     6365     6501.197     6501.197 
182    8.62     6428     6497.310     6497.310 
183    8.64     6389     6493.504     6493.504 
184    8.66     6368     6489.778     6489.778 
185    8.68     6258     6486.132     6486.132 
186    8.70     6245     6482.565     6482.565 
187    8.72     6310     6479.075     6479.075 
188    8.74     6234     6475.663     6475.663 
189    8.76     6214     6472.327     6472.327 
190    8.78     6220     6469.066     6469.066 
191    8.80     6309     6465.880     6465.880 
192    8.82     6334     6462.768     6462.768 
193    8.84     6217     6459.730     6459.730 
194    8.86     6221     6456.763     6456.763 
195    8.88     6313     6453.869     6453.869 
196    8.90     6297     6451.045     6451.045 
197    8.92     6356     6448.291     6448.291 
198    8.94     6114     6445.606     6445.606 
199    8.96     6076     6442.989     6442.989 
200    8.98     6283     6440.440     6440.440 
201    9.00     6204     6437.958     6437.958 
202    9.02     6326     6435.542     6435.542 
203    9.04     6306     6433.191     6433.191 
204    9.06     6316     6430.905     6430.905 
205    9.08     6286     6428.682     6428.682 
206    9.10     6197     6426.522     6426.522 
207    9.12     6171     6424.424     6424.424 
208    9.14     6143     6422.388     6422.388 
209    9.16     6322     6420.411     6420.411 
210    9.18     6311     6418.495     6418.495 
211    9.20     6187     6416.637     6416.637 
212    9.22     6289     6414.837     6414.837 
213    9.24     6367     6413.095     6413.095 
214    9.26     6329     6411.409     6411.409 
215    9.28     6238     6409.779     6409.779 
216    9.30     6238     6408.203     6408.203 
217    9.32     6219     6406.682     6406.682 
218    9.34     6244     6405.214     6405.214 
219    9.36     6213     6403.799     6403.799 
220    9.38     6219     6402.435     6402.435 
221    9.40     6226     6401.122     6401.122 
222    9.42     6229     6399.860     6399.860 
223    9.44     6209     6398.646     6398.646 
224    9.46     6174     6397.482     6397.482 
225    9.48     6202     6396.365     6396.365 
226    9.50     6236     6395.295     6395.295 
227    9.52     6264     6394.271     6394.271 
228    9.54     6171     6393.292     6393.292 
229    9.56     6139     6392.358     6392.358 
230    9.58     6403     6391.468     6391.468 
231    9.60     6293     6390.621     6390.621 
232    9.62     6283     6389.816     6389.816 
233    9.64     6152     6389.052     6389.052 
234    9.66     6123     6388.329     6388.329 
235    9.68     6225     6387.646     6387.646 
236    9.70     6315     6387.002     6387.002 
237    9.72     6338     6386.396     6386.396 
238    9.74     6301     6385.828     6385.828 
239    9.76     6328     6385.296     6385.296 
240    9.78     6377     6384.800     6384.800 
241    9.80     6273     6384.339     6384.339 
242    9.82     6196     6383.912     6383.912 
243    9.84     6228     6383.519     6383.519 
244    9.86     6300     6383.158     6383.158 
245    9.88     6170     6382.830     6382.830 
246    9.90     6302     6382.532     6382.532 
247    9.92     6418     6382.265     6382.265 
248    9.94     6316     6382.027     6382.027 
249    9.96     6278     6381.818     6381.818 
250    9.98     6254     6381.637     6381.637 
251    10.00     6300     6381.482     6381.482 
252    10.02     6309     6381.355     6381.355 
253    10.04     6226     6381.252     6381.252 
254    10.06     6316     6381.175     6381.175 
255    10.08     6256     6381.121     6381.121 
256    10.10     6355     6381.091     6381.091 
257    10.12     6293     6381.083     6381.083 
258    10.14     6292     6381.096     6381.096 
259    10.16     6317     6381.130     6381.130 
260    10.18     6325     6381.185     6381.185 
261    10.20     6246     6381.258     6381.258 
262    10.22     6360     6381.350     6381.350 
263    10.24     6259     6381.459     6381.459 
264    10.26     6278     6381.585     6381.585 
265    10.28     6297     6381.727     6381.727 
266    10.30     6307     6381.885     6381.885 
267    10.32     6432     6382.057     6382.057 
268    10.34     6308     6382.242     6382.242 
269    10.36     6330     6382.440     6382.440 
270    10.38     6408     6382.650     6382.650 
271    10.40     6496     6382.872     6382.872 
272    10.42     6371     6383.104     6383.104 
273    10.44     6434     6383.345     6383.345 
274    10.46     6388     6383.596     6383.596 
275    10.48     6442     6383.854     6383.854 
276    10.50     6416     6384.120     6384.120 
277    10.52     6518     6384.392     6384.392 
278    10.54     6392     6384.670     6384.670 
279    10.56     6418     6384.953     6384.953 
280    10.58     6472     6385.240     6385.240 
281    10.60     6504     6396.662     6385.530 
282    10.62     6495     6397.129     6385.823 
283    10.64     6554     6397.603     6386.117 
284    10.66     6536     6398.081     6386.413 
285    10.68     6535     6398.564     6386.708 
286    10.70     6532     6399.051     6387.003 
287    10.72     6503     6399.542     6387.296 
288    10.74     6492     6400.034     6387.587 
289    10.76     6490     6400.529     6387.875 
290    10.78     6530     6401.025     6388.160 
291    10.80     6466     6401.522     6388.439 
292    10.82     6428     6402.019     6388.713 
293    10.84     6494     6402.516     6388.981 
294    10.86     6513     6403.011     6389.242 
295    10.88     6416     6403.505     6389.495 
296    10.90     6364     6403.997     6389.740 
297    10.92     6442     6404.485     6389.975 
298    10.94     6532     6404.971     6390.200 
299    10.96     6479     6405.452     6390.414 
300    10.98     6422     6405.929     6390.616 
301    11.00     6528     6406.401     6390.805 
302    11.02     6534     6406.868     6390.982 
303    11.04     6595     6407.329     6391.144 
304    11.06     6570     6407.783     6391.291 
305    11.08     6564     6408.230     6391.422 
306    11.10     6516     6408.670     6391.537 
307    11.12     6585     6409.102     6391.634 
308    11.14     6489     6409.526     6391.714 
309    11.16     6560     6409.941     6391.774 
310    11.18     6600     6410.347     6391.815 
311    11.20     6544     6410.744     6391.835 
312    11.22     6423     6411.131     6391.834 
313    11.24     6503     6411.508     6391.811 
314    11.26     6570     6411.875     6391.764 
315    11.28     6515     6412.231     6391.695 
316    11.30     6737     6412.576     6391.600 
317    11.32     6570     6412.911     6391.481 
318    11.34     6443     6413.234     6391.335 
319    11.36     6404     6413.546     6391.163 
320    11.38     6589     6413.846     6390.963 
321    11.40     6554     6414.135     6390.734 
322    11.42     6545     6414.412     6390.476 
323    11.44     6570     6414.678     6390.188 
324    11.46     6604     6414.933     6389.870 
325    11.48     6660     6415.177     6389.519 
326    11.50     6589     6415.409     6389.137 
327    11.52     6667     6415.630     6388.721 
328    11.54     6652     6415.841     6388.271 
329    11.56     6617     6416.042     6387.786 
330    11.58     6544     6416.233     6387.266 
331    11.60     6637     6416.415     6386.709 
332    11.62     6835     6416.588     6386.115 
333    11.64     6755     6416.754     6385.483 
334    11.66     6858     6416.912     6384.813 
335    11.68     7014     6417.064     6384.103 
336    11.70     6948     6417.211     6383.352 
337    11.72     7114     6417.355     6382.562 
338    11.74     7251     6417.499     6381.731 
339    11.76     7446     6417.644     6380.861 
340    11.78     7513     6417.793     6379.950 
341    11.80     7415     6417.949     6379.001 
342    11.82     7405     6418.114     6378.012 
343    11.84     7146     6418.293     6376.984 
344    11.86     6970     6418.488     6375.916 
345    11.88     6696     6418.702     6374.810 
346    11.90     6599     6418.941     6373.665 
347    11.92     6694     6419.207     6372.482 
348    11.94     6761     6419.505     6371.260 
349    11.96     6683     6419.841     6370.000 
350    11.98     6605     6420.219     6368.702 
351    12.00     6604     6420.645     6367.367 
352    12.02     6580     6421.125     6365.993 
353    12.04     6544     6421.666     6364.582 
354    12.06     6632     6422.276     6363.134 
355    12.08     6517     6422.961     6361.648 
356    12.10     6477     6423.730     6360.125 
357    12.12     6553     6424.594     6358.565 
358    12.14     6536     6425.562     6356.969 
359    12.16     6523     6426.646     6355.336 
360    12.18     6505     6427.857     6353.667 
361    12.20     6712     6429.211     6351.962 
362    12.22     6741     6430.721     6350.220 
363    12.24     6615     6432.405     6348.443 
364    12.26     6525     6434.281     6346.629 
365    12.28     6534     6436.369     6344.781 
366    12.30     6513     6438.693     6342.896 
367    12.32     6485     6441.279     6340.977 
368    12.34     6505     6444.154     6339.023 
369    12.36     6507     6447.351     6337.033 
370    12.38     6636     6450.906     6335.009 
371    12.40     6509     6454.859     6332.951 
372    12.42     6609     6459.258     6330.858 
373    12.44     6689     6464.154     6328.730 
374    12.46     6582     6469.607     6326.569 
375    12.48     6544     6475.685     6324.374 
376    12.50     6645     6482.466     6322.145 
377    12.52     6613     6490.041     6319.882 
378    12.54     6619     6498.514     6317.586 
379    12.56     6653     6508.007     6315.257 
380    12.58     6556     6518.660     6312.895 
381    12.60     6637     6530.639     6310.499 
382    12.62     6647     6544.140     6308.071 
383    12.64     6598     6559.395     6305.611 
384    12.66     6636     6576.679     6303.118 
385    12.68     6690     6596.325     6300.593 
386    12.70     6749     6618.733     6298.035 
387    12.72     6785     6644.390     6295.446 
388    12.74     6875     6673.893     6292.825 
389    12.76     6865     6707.982     6290.172 
390    12.78     6763     6747.577     6287.488 
391    12.80     6781     6793.840     6284.773 
392    12.82     6869     6848.250     6282.027 
393    12.84     6961     6912.712     6279.249 
394    12.86     6939     6989.712     6276.441 
395    12.88     7052     7082.541     6273.602 
396    12.90     7174     7195.622     6270.733 
397    12.92     7310     7335.014     6267.834 
398    12.94     7683     7561.226     6264.904 
399    12.96     8094     7783.494     6261.945 
400    12.98     8520     8071.901     6258.955 
401    13.00     9068     8456.682     6255.936 
402    13.02     9796     8987.590     6252.888 
403    13.04     10708     9745.636     6249.811 
404    13.06     12123     10855.690     6246.704 
405    13.08     13551     12492.210     6243.568 
406    13.10     15661     14859.200     6240.404 
407    13.12     18243     18083.880     6237.211 
408    13.14     21416     21872.330     6233.989 
409    13.16     24146     24980.510     6230.739 
410    13.18     24864     25567.450     6227.461 
411    13.20     22590     23159.830     6224.155 
412    13.22     18933     19160.690     6220.822 
413    13.24     15089     15159.170     6217.460 
414    13.26     12080     12123.250     6214.071 
415    13.28     10013     10132.570     6210.655 
416    13.30     8717     8921.727     6207.212 
417    13.32     7950     8198.159     6203.742 
418    13.34     7562     7749.063     6200.245 
419    13.36     7296     7449.686     6196.721 
420    13.38     7192     7235.662     6193.171 
421    13.40     7030     7074.832     6189.594 
422    13.42     6971     6950.033     6185.992 
423    13.44     6977     6851.013     6182.363 
424    13.46     6781     6771.057     6178.709 
425    13.48     6633     6705.520     6175.029 
426    13.50     6780     6651.087     6171.323 
427    13.52     6809     6605.343     6167.593 
428    13.54     6727     6566.492     6163.837 
429    13.56     6754     6533.179     6160.056 
430    13.58     6648     6504.368     6156.250 
431    13.60     6559     6479.256     6152.419 
432    13.62     6518     6457.213     6148.564 
433    13.64     6479     6437.740     6144.685 
434    13.66     6505     6420.436     6140.782 
435    13.68     6479     6404.980     6136.854 
436    13.70     6538     6391.110     6132.903 
437    13.72     6396     6378.609     6128.928 
438    13.74     6489     6367.302     6124.930 
439    13.76     6487     6357.041     6120.908 
440    13.78     6305     6347.703     6116.863 
441    13.80     6357     6339.187     6112.795 
442    13.82     6313     6331.405     6108.705 
443    13.84     6298     6324.287     6104.591 
444    13.86     6264     6317.771     6100.455 
445    13.88     6303     6311.805     6096.297 
446    13.90     6163     6306.346     6092.116 
447    13.92     6251     6301.358     6087.914 
448    13.94     6395     6296.810     6083.690 
449    13.96     6203     6292.676     6079.444 
450    13.98     6316     6288.936     6075.176 
451    14.00     6304     6285.572     6070.887 
452    14.02     6249     6282.571     6066.577 
453    14.04     6287     6279.922     6062.246 
454    14.06     6273     6277.618     6057.894 
455    14.08     6219     6275.654     6053.522 
456    14.10     6224     6274.028     6049.129 
457    14.12     6107     6272.739     6044.715 
458    14.14     6135     6271.790     6040.281 
459    14.16     6160     6271.184     6035.828 
460    14.18     6056     6270.928     6031.354 
461    14.20     6108     6271.030     6026.861 
462    14.22     6040     6271.501     6022.348 
463    14.24     6195     6272.353     6017.816 
464    14.26     6214     6273.600     6013.264 
465    14.28     6210     6275.261     6008.694 
466    14.30     6060     6277.354     6004.105 
467    14.32     6201     6279.901     5999.497 
468    14.34     6348     6282.927     5994.870 
469    14.36     6273     6286.461     5990.225 
470    14.38     6278     6290.531     5985.562 
471    14.40     6324     6295.173     5980.881 
472    14.42     6243     6300.426     5976.182 
473    14.44     6201     6306.330     5971.465 
474    14.46     6220     6312.934     5966.731 
475    14.48     6294     6320.289     5961.979 
476    14.50     6209     6328.454     5957.210 
477    14.52     6249     6337.491     5952.424 
478    14.54     6286     6347.473     5947.621 
479    14.56     6192     6358.480     5942.802 
480    14.58     6160     6370.599     5937.966 
481    14.60     6113     6383.930     5933.113 
482    14.62     6143     6398.583     5928.244 
483    14.64     6064     6414.684     5923.359 
484    14.66     6105     6432.370     5918.459 
485    14.68     6205     6451.801     5913.542 
486    14.70     6095     6473.152     5908.610 
487    14.72     6025     6496.626     5903.663 
488    14.74     6162     6522.451     5898.700 
489    14.76     6122     6550.887     5893.722 
490    14.78     6152     6582.232     5888.730 
491    14.80     6254     6616.828     5883.722 
492    14.82     6341     6673.626     5878.700 
493    14.84     6330     6716.261     5873.664 
494    14.86     6401     6763.529     5868.613 
495    14.88     6476     6816.046     5863.548 
496    14.90     6658     6874.533     5858.470 
497    14.92     6667     6939.840     5853.377 
498    14.94     6848     7012.972     5848.271 
499    14.96     6993     7095.127     5843.152 
500    14.98     7044     7187.740     5838.019 
501    15.00     7259     7292.541     5832.874 
502    15.02     7389     7411.633     5827.715 
503    15.04     7494     7547.589     5822.543 
504    15.06     7419     7703.585     5817.359 
505    15.08     7464     7883.574     5812.163 
506    15.10     7646     8092.527     5806.954 
507    15.12     7890     8336.761     5801.734 
508    15.14     7935     8624.391     5796.501 
509    15.16     8235     8965.978     5791.256 
510    15.18     8325     9375.454     5786.000 
511    15.20     8604     9871.485     5780.733 
512    15.22     9239     10479.540     5775.454 
513    15.24     9836     11235.180     5770.164 
514    15.26     10758     12189.810     5764.863 
515    15.28     12308     13421.150     5759.551 
516    15.30     14681     15053.000     5754.229 
517    15.32     17540     17290.120     5748.896 
518    15.34     21526     20470.790     5743.553 
519    15.36     26209     25119.200     5738.200 
520    15.38     33351     32019.190     5732.837 
521    15.40     42918     42104.150     5727.465 
522    15.42     55836     56124.540     5722.082 
523    15.44     71705     73336.620     5716.690 
524    15.46     87849     88994.720     5711.289 
525    15.48     94781     94889.590     5705.879 
526    15.50     87497     87017.360     5700.459 
527    15.52     70358     71075.350     5695.031 
528    15.54     51123     52533.970     5689.595 
529    15.56     34610     37054.790     5684.149 
530    15.58     23786     26383.200     5678.696 
531    15.60     17247     19707.970     5673.234 
532    15.62     13411     15688.550     5667.765 
533    15.64     11407     13228.290     5662.288 
534    15.66     10135     11630.540     5656.803 
535    15.68     9202     10516.480     5651.310 
536    15.70     8684     9694.361     5645.810 
537    15.72     8287     9064.501     5640.303 
538    15.74     8040     8569.734     5634.789 
539    15.76     7624     8173.727     5629.269 
540    15.78     7551     7851.789     5623.741 
541    15.80     7400     7586.488     5618.208 
542    15.82     7116     7365.215     5612.667 
543    15.84     7048     7178.667     5607.121 
544    15.86     6855     7019.868     5601.569 
545    15.88     6814     6883.505     5596.011 
546    15.90     6568     6765.477     5590.447 
547    15.92     6457     6662.580     5584.878 
548    15.94     6433     6572.282     5579.303 
549    15.96     6362     6492.561     5573.724 
550    15.98     6193     6421.789     5568.139 
551    16.00     6217     6358.640     5562.549 
552    16.02     6133     6302.032     5556.955 
553    16.04     5998     6251.068     5551.356 
554    16.06     5960     6205.007     5545.753 
555    16.08     6022     6163.227     5540.146 
556    16.10     5866     6125.208     5534.535 
557    16.12     6007     6090.508     5528.920 
558    16.14     5929     6058.756     5523.301 
559    16.16     5860     6029.634     5517.679 
560    16.18     5848     6002.870     5512.054 
561    16.20     5945     5978.234     5506.425 
562    16.22     5855     5955.526     5500.793 
563    16.24     5916     5934.576     5495.159 
564    16.26     5851     5915.237     5489.521 
565    16.28     5696     5897.384     5483.881 
566    16.30     5676     5880.910     5478.239 
567    16.32     5720     5865.724     5472.595 
568    16.34     5807     5851.748     5466.949 
569    16.36     5810     5838.919     5461.301 
570    16.38     5827     5827.184     5455.651 
571    16.40     5662     5816.500     5449.999 
572    16.42     5718     5806.838     5444.347 
573    16.44     5648     5798.173     5438.693 
574    16.46     5728     5790.493     5433.038 
575    16.48     5735     5783.793     5427.382 
576    16.50     5618     5778.078     5421.725 
577    16.52     5676     5773.364     5416.068 
578    16.54     5733     5769.672     5410.411 
579    16.56     5820     5767.038     5404.753 
580    16.58     5774     5765.506     5399.096 
581    16.60     5956     5765.134     5393.438 
582    16.62     5906     5765.992     5387.781 
583    16.64     5975     5768.167     5382.124 
584    16.66     5876     5771.763     5376.468 
585    16.68     5928     5776.902     5370.812 
586    16.70     5904     5783.733     5365.158 
587    16.72     5884     5792.430     5359.505 
588    16.74     5884     5803.200     5353.853 
589    16.76     5963     5816.290     5348.202 
590    16.78     5885     5831.993     5342.553 
591    16.80     5853     5850.662     5336.906 
592    16.82     5935     5872.717     5331.261 
593    16.84     5939     5900.473     5325.618 
594    16.86     5986     5930.979     5319.977 
595    16.88     5980     5967.639     5314.339 
596    16.90     6101     6009.617     5308.703 
597    16.92     6160     6058.926     5303.070 
598    16.94     6062     6116.994     5297.440 
599    16.96     6289     6185.621     5291.813 
600    16.98     6290     6267.101     5286.189 
601    17.00     6343     6364.392     5280.569 
602    17.02     6409     6481.352     5274.952 
603    17.04     6636     6623.087     5269.339 
604    17.06     6799     6796.462     5263.730 
605    17.08     7176     7010.881     5258.126 
606    17.10     7433     7279.563     5252.525 
607    17.12     7906     7621.771     5246.929 
608    17.14     8567     8067.009     5241.337 
609    17.16     9552     8662.934     5235.750 
610    17.18     10787     9489.094     5230.169 
611    17.20     12515     10676.910     5224.592 
612    17.22     14854     12431.110     5219.020 
613    17.24     17614     15039.040     5213.454 
614    17.26     20953     18837.050     5207.893 
615    17.28     24842     24038.140     5202.339 
616    17.30     28990     30171.800     5196.790 
617    17.32     31679     35227.880     5191.247 
618    17.34     32126     36350.590     5185.710 
619    17.36     29977     33096.480     5180.180 
620    17.38     26307     27608.870     5174.656 
621    17.40     21694     21313.730     5169.140 
622    17.42     17259     16041.060     5163.630 
623    17.44     13687     12395.510     5158.127 
624    17.46     11348     10101.480     5152.631 
625    17.48     9633     8707.916     5147.143 
626    17.50     8583     7846.985     5141.662 
627    17.52     7822     7283.479     5136.189 
628    17.54     7439     6888.128     5130.724 
629    17.56     7166     6594.819     5125.267 
630    17.58     6990     6368.916     5119.818 
631    17.60     6645     6190.456     5114.378 
632    17.62     6555     6046.721     5108.946 
633    17.64     6559     5929.063     5103.523 
634    17.66     6253     5789.843     5098.109 
635    17.68     6176     5708.453     5092.704 
636    17.70     6057     5639.331     5087.308 
637    17.72     5937     5580.032     5081.921 
638    17.74     5887     5528.696     5076.544 
639    17.76     5705     5483.891     5071.177 
640    17.78     5650     5444.497     5065.819 
641    17.80     5701     5409.635     5060.472 
642    17.82     5628     5378.603     5055.135 
643    17.84     5645     5350.844     5049.808 
644    17.86     5545     5325.906     5044.492 
645    17.88     5514     5303.429     5039.186 
646    17.90     5553     5283.121     5033.891 
647    17.92     5374     5264.750     5028.608 
648    17.94     5352     5248.132     5023.335 
649    17.96     5487     5233.128     5018.074 
650    17.98     5290     5219.637     5012.824 
651    18.00     5240     5207.596     5007.587 
652    18.02     5129     5196.980     5002.361 
653    18.04     5206     5187.802     4997.147 
654    18.06     5216     5180.121     4991.945 
655    18.08     5170     5174.051     4986.755 
656    18.10     5250     5169.774     4981.578 
657    18.12     5128     5167.563     4976.414 
658    18.14     5185     5167.814     4971.263 
659    18.16     5283     5171.101     4966.124 
660    18.18     5107     5178.273     4960.999 
661    18.20     5191     5190.616     4955.887 
662    18.22     5240     5210.191     4950.789 
663    18.24     5093     5240.429     4945.705 
664    18.26     5177     5287.101     4940.634 
665    18.28     5414     5359.539     4935.577 
666    18.30     5474     5471.601     4930.534 
667    18.32     5570     5644.191     4925.506 
668    18.34     5862     5888.628     4920.492 
669    18.36     6257     6205.440     4915.493 
670    18.38     6715     6528.519     4910.509 
671    18.40     6780     6705.778     4905.539 
672    18.42     6703     6621.445     4900.585 
673    18.44     6344     6370.320     4895.645 
674    18.46     5966     6036.714     4890.720 
675    18.48     5529     5701.432     4885.810 
676    18.50     5276     5443.531     4880.915 
677    18.52     5165     5270.830     4876.034 
678    18.54     5120     5161.679     4871.169 
679    18.56     5003     5092.774     4866.318 
680    18.58     4908     5047.115     4861.482 
681    18.60     5038     5014.495     4856.661 
682    18.62     4883     4989.486     4851.855 
683    18.64     4870     4969.300     4847.063 
684    18.66     4913     4952.422     4842.287 
685    18.68     4839     4937.935     4837.525 
686    18.70     4833     4925.237     4832.778 
687    18.72     4948     4913.910     4828.046 
688    18.74     4909     4903.655     4823.329 
689    18.76     4863     4894.255     4818.626 
690    18.78     4932     4885.546     4813.939 
691    18.80     5019     4877.405     4809.266 
692    18.82     5015     4869.739     4804.608 
693    18.84     4917     4862.474     4799.965 
694    18.86     4919     4855.552     4795.337 
695    18.88     5079     4848.930     4790.724 
696    18.90     5055     4842.569     4786.125 
697    18.92     5040     4836.443     4781.542 
698    18.94     4908     4830.526     4776.973 
699    18.96     4860     4824.801     4772.419 
700    18.98     4820     4819.253     4767.880 
701    19.00     4753     4813.869     4763.355 
702    19.02     4810     4808.641     4758.846 
703    19.04     4899     4803.562     4754.351 
704    19.06     4740     4798.626     4749.872 
705    19.08     4757     4793.830     4745.407 
706    19.10     4735     4789.174     4740.957 
707    19.12     4713     4784.656     4736.522 
708    19.14     4690     4780.279     4732.101 
709    19.16     4792     4776.045     4727.696 
710    19.18     4909     4771.960     4723.305 
711    19.20     4762     4768.030     4718.929 
712    19.22     4718     4764.655     4714.568 
713    19.24     4781     4761.084     4710.222 
714    19.26     4775     4757.891     4705.891 
715    19.28     4826     4754.724     4701.574 
716    19.30     4747     4751.782     4697.273 
717    19.32     4817     4749.089     4692.986 
718    19.34     4811     4746.672     4688.714 
719    19.36     4894     4744.567     4684.457 
720    19.38     4727     4742.814     4680.215 
721    19.40     4839     4741.462     4675.987 
722    19.42     4677     4740.573     4671.775 
723    19.44     4675     4740.221     4667.577 
724    19.46     4722     4740.498     4663.394 
725    19.48     4723     4741.516     4659.226 
726    19.50     4585     4743.420     4655.073 
727    19.52     4644     4731.523     4650.935 
728    19.54     4699     4736.059     4646.811 
729    19.56     4618     4742.185     4642.703 
730    19.58     4619     4750.295     4638.609 
731    19.60     4699     4760.911     4634.530 
732    19.62     4730     4774.743     4630.466 
733    19.64     4734     4792.769     4626.417 
734    19.66     4799     4816.386     4622.382 
735    19.68     4746     4847.671     4618.363 
736    19.70     4693     4889.892     4614.358 
737    19.72     4917     4948.458     4610.368 
738    19.74     5021     5031.000     4606.394 
739    19.76     5089     5155.296     4602.433 
740    19.78     5328     5341.265     4598.488 
741    19.80     5554     5619.498     4594.558 
742    19.82     5923     6018.384     4590.642 
743    19.84     6407     6539.869     4586.742 
744    19.86     6973     7087.692     4582.856 
745    19.88     7330     7426.740     4578.985 
746    19.90     7166     7347.796     4575.129 
747    19.92     6764     6995.165     4571.287 
748    19.94     6572     6517.806     4567.461 
749    19.96     6027     5993.522     4563.649 
750    19.98     5484     5564.543     4559.853 
751    20.00     5229     5263.786     4556.071 
752    20.02     4995     5061.869     4552.304 
753    20.04     4913     4927.766     4548.552 
754    20.06     4912     4833.981     4544.814 
755    20.08     4790     4765.506     4541.092 
756    20.10     4785     4715.388     4537.384 
757    20.12     4612     4678.257     4533.692 
758    20.14     4623     4650.057     4530.014 
759    20.16     4693     4634.741     4526.351 
760    20.18     4607     4616.977     4522.703 
761    20.20     4495     4605.473     4519.069 
762    20.22     4514     4592.891     4515.451 
763    20.24     4432     4581.946     4511.847 
764    20.26     4615     4572.276     4508.259 
765    20.28     4603     4563.622     4504.685 
766    20.30     4426     4555.789     4501.126 
767    20.32     4501     4548.629     4497.582 
768    20.34     4433     4542.028     4494.052 
769    20.36     4479     4535.896     4490.538 
770    20.38     4570     4530.162     4487.038 
771    20.40     4471     4524.769     4483.554 
772    20.42     4466     4519.673     4480.084 
773    20.44     4425     4514.836     4476.629 
774    20.46     4535     4510.228     4473.189 
775    20.48     4557     4505.824     4469.763 
776    20.50     4509     4501.604     4466.353 
777    20.52     4502     4497.551     4462.957 
778    20.54     4527     4493.652     4459.577 
779    20.56     4429     4489.895     4456.211 
780    20.58     4468     4486.270     4452.860 
781    20.60     4471     4482.772     4449.524 
782    20.62     4507     4479.393     4446.203 
783    20.64     4334     4476.129     4442.896 
784    20.66     4331     4472.658     4439.605 
785    20.68     4299     4469.634     4436.328 
786    20.70     4401     4466.716     4433.066 
787    20.72     4386     4463.752     4429.819 
788    20.74     4469     4461.057     4426.587 
789    20.76     4509     4458.471     4423.370 
790    20.78     4423     4455.995     4420.168 
791    20.80     4531     4453.634     4416.980 
792    20.82     4454     4451.392     4413.808 
793    20.84     4485     4449.274     4410.650 
794    20.86     4492     4447.287     4407.507 
795    20.88     4420     4445.437     4404.379 
796    20.90     4430     4443.735     4401.266 
797    20.92     4417     4442.190     4398.168 
798    20.94     4500     4440.813     4395.084 
799    20.96     4250     4439.620     4392.016 
800    20.98     4488     4438.626     4388.962 
801    21.00     4463     4437.848     4385.923 
802    21.02     4481     4437.309     4382.899 
803    21.04     4359     4437.031     4379.890 
804    21.06     4379     4437.045     4376.896 
805    21.08     4393     4437.382     4373.916 
806    21.10     4432     4438.080     4370.952 
807    21.12     4370     4439.186     4368.002 
808    21.14     4380     4440.750     4365.068 
809    21.16     4412     4442.836     4362.148 
810    21.18     4386     4445.518     4359.243 
811    21.20     4473     4448.883     4356.352 
812    21.22     4379     4450.568     4353.477 
813    21.24     4378     4455.713     4350.617 
814    21.26     4458     4461.927     4347.771 
815    21.28     4474     4468.194     4344.941 
816    21.30     4360     4477.204     4342.125 
817    21.32     4422     4498.469     4339.324 
818    21.34     4506     4511.605     4336.538 
819    21.36     4554     4527.384     4333.767 
820    21.38     4540     4546.418     4331.010 
821    21.40     4519     4569.505     4328.269 
822    21.42     4501     4597.704     4325.542 
823    21.44     4536     4632.438     4322.831 
824    21.46     4585     4675.662     4320.134 
825    21.48     4539     4730.137     4317.452 
826    21.50     4713     4799.920     4314.785 
827    21.52     4780     4891.311     4312.132 
828    21.54     4894     5014.660     4309.495 
829    21.56     5048     5187.459     4306.873 
830    21.58     5340     5438.677     4304.265 
831    21.60     5861     5812.921     4301.672 
832    21.62     6365     6371.139     4299.094 
833    21.64     7041     7180.844     4296.531 
834    21.66     8388     8274.136     4293.983 
835    21.68     9949     9520.541     4291.450 
836    21.70     11102     10467.850     4288.932 
837    21.72     11100     10566.720     4286.428 
838    21.74     10210     9922.560     4283.940 
839    21.76     9234     9003.779     4281.466 
840    21.78     7999     7874.039     4279.007 
841    21.80     6831     6785.889     4276.563 
842    21.82     5848     5972.258     4274.134 
843    21.84     5358     5435.510     4271.720 
844    21.86     5078     5099.954     4269.320 
845    21.88     4868     4891.217     4266.936 
846    21.90     4776     4756.181     4264.566 
847    21.92     4593     4663.082     4262.212 
848    21.94     4534     4594.920     4259.872 
849    21.96     4472     4542.809     4257.547 
850    21.98     4569     4501.787     4255.237 
851    22.00     4511     4468.794     4252.942 
852    22.02     4486     4441.791     4250.661 
853    22.04     4473     4419.353     4248.396 
854    22.06     4624     4400.456     4246.145 
855    22.08     4445     4384.350     4243.910 
856    22.10     4434     4370.474     4241.689 
857    22.12     4512     4358.402     4239.483 
858    22.14     4370     4347.809     4237.292 
859    22.16     4359     4338.439     4235.116 
860    22.18     4587     4330.093     4232.954 
861    22.20     4642     4322.610     4230.808 
862    22.22     4658     4315.862     4228.676 
863    22.24     4612     4309.746     4226.560 
864    22.26     4528     4304.176     4224.458 
865    22.28     4749     4299.084     4222.371 
866    22.30     4806     4294.411     4220.299 
867    22.32     4843     4290.109     4218.242 
868    22.34     4678     4286.140     4216.200 
869    22.36     4753     4282.469     4214.172 
870    22.38     4644     4279.068     4212.160 
871    22.40     4508     4275.914     4210.162 
872    22.42     4521     4272.986     4208.180 
873    22.44     4448     4270.269     4206.212 
874    22.46     4445     4267.748     4204.259 
875    22.48     4349     4265.411     4202.321 
876    22.50     4405     4263.248     4200.398 
877    22.52     4355     4261.252     4198.489 
878    22.54     4391     4259.417     4196.596 
879    22.56     4161     4257.737     4194.717 
880    22.58     4228     4256.208     4192.854 
881    22.60     4250     4254.828     4191.005 
882    22.62     4321     4253.596     4189.171 
883    22.64     4293     4252.510     4187.352 
884    22.66     4307     4251.573     4185.548 
885    22.68     4269     4250.784     4183.759 
886    22.70     4173     4250.146     4181.985 
887    22.72     4244     4249.663     4180.225 
888    22.74     4165     4249.339     4178.481 
889    22.76     4181     4249.180     4176.751 
890    22.78     4169     4254.988     4175.036 
891    22.80     4151     4255.271     4173.336 
892    22.82     4155     4255.743     4171.651 
893    22.84     4154     4256.414     4169.981 
894    22.86     4232     4257.296     4168.326 
895    22.88     4247     4258.402     4166.686 
896    22.90     4131     4259.746     4165.060 
897    22.92     4147     4261.346     4163.450 
898    22.94     4141     4264.440     4161.854 
899    22.96     4162     4266.675     4160.273 
900    22.98     4174     4269.235     4158.707 
901    23.00     4253     4272.756     4157.156 
902    23.02     4157     4276.087     4155.620 
903    23.04     4244     4274.105     4154.099 
904    23.06     4295     4278.492     4152.593 
905    23.08     4297     4283.383     4151.101 
906    23.10     4278     4286.005     4149.625 
907    23.12     4219     4292.156     4148.163 
908    23.14     4243     4298.996     4146.716 
909    23.16     4201     4306.606     4145.285 
910    23.18     4310     4315.082     4143.868 
911    23.20     4282     4324.535     4142.465 
912    23.22     4309     4335.095     4141.078 
913    23.24     4300     4346.914     4139.706 
914    23.26     4387     4360.173     4138.349 
915    23.28     4398     4375.084     4137.006 
916    23.30     4367     4391.905     4135.678 
917    23.32     4400     4410.942     4134.366 
918    23.34     4402     4432.567     4133.068 
919    23.36     4374     4457.236     4131.785 
920    23.38     4471     4485.508     4130.517 
921    23.40     4605     4518.077     4129.264 
922    23.42     4418     4555.814     4128.026 
923    23.44     4447     4599.822     4126.802 
924    23.46     4501     4651.516     4125.594 
925    23.48     4472     4712.732     4124.400 
926    23.50     4480     4785.895     4123.222 
927    23.52     4587     4874.264     4122.058 
928    23.54     4799     4982.321     4120.909 
929    23.56     4847     5116.396     4119.775 
930    23.58     4911     5285.679     4118.656 
931    23.60     5115     5503.940     4117.552 
932    23.62     5364     5792.545     4116.463 
933    23.64     5755     6185.678     4115.388 
934    23.66     6267     6737.878     4114.329 
935    23.68     7160     7530.706     4113.284 
936    23.70     8304     8674.874     4112.254 
937    23.72     10094     10314.950     4111.240 
938    23.74     12714     12622.500     4110.240 
939    23.76     16267     15640.880     4109.255 
940    23.78     20020     18846.910     4108.285 
941    23.80     21895     20891.580     4107.329 
942    23.82     21540     20514.510     4106.389 
943    23.84     19291     18647.950     4105.464 
944    23.86     16445     16368.900     4104.553 
945    23.88     13666     13570.160     4103.658 
946    23.90     10738     10784.010     4102.777 
947    23.92     8489     8659.169     4101.911 
948    23.94     7148     7238.418     4101.060 
949    23.96     6384     6341.170     4100.224 
950    23.98     5939     5780.157     4099.403 
951    24.00     5541     5417.579     4098.597 
952    24.02     5285     5168.980     4097.806 
953    24.04     5329     4988.357     4097.029 
954    24.06     5133     4851.448     4096.268 
955    24.08     5120     4744.705     4095.521 
956    24.10     4937     4659.793     4094.790 
957    24.12     5084     4591.167     4094.073 
958    24.14     5072     4534.955     4093.371 
959    24.16     5085     4488.378     4092.684 
960    24.18     5130     4449.394     4092.012 
961    24.20     5179     4419.872     4091.355 
962    24.22     5135     4391.966     4090.713 
963    24.24     5006     4368.093     4090.085 
964    24.26     4824     4349.236     4089.473 
965    24.28     4761     4331.548     4088.875 
966    24.30     4559     4316.229     4088.293 
967    24.32     4477     4302.934     4087.725 
968    24.34     4401     4291.383     4087.172 
969    24.36     4441     4281.352     4086.634 
970    24.38     4332     4271.639     4086.111 
971    24.40     4286     4264.184     4085.603 
972    24.42     4295     4257.787     4085.110 
973    24.44     4221     4251.842     4084.632 
974    24.46     4256     4247.309     4084.169 
975    24.48     4220     4243.585     4083.720 
976    24.50     4180     4240.623     4083.287 
977    24.52     4206     4238.382     4082.868 
978    24.54     4166     4236.838     4082.464 
979    24.56     4198     4235.973     4082.075 
980    24.58     4178     4235.780     4081.701 
981    24.60     4172     4236.263     4081.342 
982    24.62     4290     4237.434     4080.998 
983    24.64     4263     4239.314     4080.669 
984    24.66     4254     4241.939     4080.355 
985    24.68     4222     4245.353     4080.056 
986    24.70     4298     4249.614     4079.771 
987    24.72     4208     4254.797     4079.502 
988    24.74     4239     4260.995     4079.247 
989    24.76     4317     4268.322     4079.007 
990    24.78     4240     4276.917     4078.782 
991    24.80     4298     4286.953     4078.572 
992    24.82     4291     4298.643     4078.377 
993    24.84     4269     4312.250     4078.197 
994    24.86     4269     4328.099     4078.032 
995    24.88     4307     4346.598     4077.882 
996    24.90     4353     4372.234     4077.747 
997    24.92     4321     4397.824     4077.626 
998    24.94     4345     4428.081     4077.521 
999    24.96     4342     4464.106     4077.430 
1000    24.98     4428     4509.354     4077.354 
1001    25.00     4524     4561.808     4077.294 
1002    25.02     4456     4626.078     4077.248 
1003    25.04     4591     4705.889     4077.217 
1004    25.06     4571     4806.676     4077.201 
1005    25.08     4646     4936.823     4077.200 
1006    25.10     4830     5110.067     4077.213 
1007    25.12     5153     5349.717     4077.242 
1008    25.14     5402     5694.743     4077.285 
1009    25.16     5840     6205.917     4077.343 
1010    25.18     6845     6967.502     4077.416 
1011    25.20     8013     8076.226     4077.503 
1012    25.22     9611     9594.646     4077.605 
1013    25.24     11899     11403.010     4077.721 
1014    25.26     13836     12946.330     4077.852 
1015    25.28     14327     13396.720     4077.997 
1016    25.30     13414     12637.470     4078.157 
1017    25.32     12062     11546.940     4078.331 
1018    25.34     10623     10291.580     4078.519 
1019    25.36     8883     8764.185     4078.721 
1020    25.38     7332     7381.716     4078.937 
1021    25.40     6321     6381.041     4079.168 
1022    25.42     5600     5728.512     4079.412 
1023    25.44     5338     5322.930     4079.671 
1024    25.46     5228     5073.169     4079.943 
1025    25.48     5042     4916.157     4080.229 
1026    25.50     4975     4815.112     4080.529 
1027    25.52     5039     4750.988     4080.843 
1028    25.54     5123     4714.668     4081.171 
1029    25.56     5454     4702.526     4081.512 
1030    25.58     5980     4714.887     4081.867 
1031    25.60     6535     4756.332     4082.235 
1032    25.62     7067     4837.188     4082.617 
1033    25.64     7986     4975.342     4083.012 
1034    25.66     8515     5196.901     4083.421 
1035    25.68     8399     5533.123     4083.843 
1036    25.70     8222     6007.145     4084.278 
1037    25.72     8153     6590.789     4084.727 
1038    25.74     7985     7120.323     4085.189 
1039    25.76     7461     7320.517     4085.664 
1040    25.78     7019     7093.248     4086.152 
1041    25.80     6551     6732.429     4086.653 
1042    25.82     5978     6332.974     4087.167 
1043    25.84     5655     5835.398     4087.694 
1044    25.86     5247     5353.837     4088.234 
1045    25.88     5053     4991.817     4088.787 
1046    25.90     4775     4750.163     4089.352 
1047    25.92     4666     4597.008     4089.930 
1048    25.94     4669     4500.800     4090.521 
1049    25.96     4548     4438.603     4091.125 
1050    25.98     4545     4396.453     4091.741 
1051    26.00     4546     4366.753     4092.369 
1052    26.02     4470     4336.741     4093.010 
1053    26.04     4356     4321.847     4093.664 
1054    26.06     4299     4311.828     4094.330 
1055    26.08     4270     4305.864     4095.008 
1056    26.10     4229     4303.464     4095.698 
1057    26.12     4125     4304.388     4096.401 
1058    26.14     4188     4308.599     4097.116 
1059    26.16     4089     4316.253     4097.842 
1060    26.18     4087     4327.712     4098.581 
1061    26.20     4165     4343.583     4099.332 
1062    26.22     4112     4364.791     4100.095 
1063    26.24     4172     4392.717     4100.870 
1064    26.26     4167     4429.451     4101.656 
1065    26.28     4178     4478.293     4102.455 
1066    26.30     4205     4544.732     4103.265 
1067    26.32     4213     4638.148     4104.086 
1068    26.34     4332     4774.229     4104.920 
1069    26.36     4466     4977.311     4105.765 
1070    26.38     4844     5280.804     4106.621 
1071    26.40     5213     5723.776     4107.489 
1072    26.42     5917     6326.443     4108.369 
1073    26.44     6630     7039.150     4109.259 
1074    26.46     7324     7639.678     4110.161 
1075    26.48     7424     7801.594     4111.075 
1076    26.50     7125     7491.493     4111.999 
1077    26.52     6606     7072.777     4112.935 
1078    26.54     6185     6613.603     4113.882 
1079    26.56     5574     6034.811     4114.840 
1080    26.58     5061     5478.582     4115.809 
1081    26.60     4656     5061.967     4116.788 
1082    26.62     4461     4783.833     4117.779 
1083    26.64     4304     4607.007     4118.781 
1084    26.66     4144     4495.099     4119.793 
1085    26.68     4189     4421.719     4120.816 
1086    26.70     4206     4370.789     4121.850 
1087    26.72     4161     4333.516     4122.895 
1088    26.74     4126     4305.188     4123.950 
1089    26.76     4036     4283.116     4125.015 
1090    26.78     3970     4265.614     4126.091 
1091    26.80     3960     4251.548     4127.178 
1092    26.82     4042     4240.118     4128.275 
1093    26.84     3875     4230.748     4129.382 
1094    26.86     3905     4223.011     4130.499 
1095    26.88     3958     4216.589     4131.627 
1096    26.90     3911     4211.238     4132.765 
1097    26.92     3936     4206.769     4133.913 
1098    26.94     3973     4203.035     4135.071 
1099    26.96     3950     4199.919     4136.239 
1100    26.98     3959     4197.327     4137.417 
1101    27.00     3931     4195.186     4138.605 
1102    27.02     3937     4193.434     4139.802 
1103    27.04     3947     4192.020     4141.010 
1104    27.06     3938     4190.903     4142.227 
1105    27.08     3856     4190.050     4143.454 
1106    27.10     3853     4186.455     4144.691 
1107    27.12     3893     4186.135     4145.937 
1108    27.14     3838     4186.003     4147.193 
1109    27.16     3888     4186.043     4148.458 
1110    27.18     3821     4184.795     4149.733 
1111    27.20     3825     4185.184     4151.017 
1112    27.22     3814     4185.710     4152.311 
1113    27.24     3860     4186.368     4153.614 
1114    27.26     3956     4187.151     4154.926 
1115    27.28     3865     4188.057     4156.247 
1116    27.30     3898     4189.084     4157.577 
1117    27.32     3937     4190.231     4158.916 
1118    27.34     3938     4191.500     4160.265 
1119    27.36     3983     4192.893     4161.622 
1120    27.38     3872     4194.416     4162.988 
1121    27.40     3891     4196.075     4164.363 
1122    27.42     3865     4200.077     4165.747 
1123    27.44     3895     4202.093     4167.140 
1124    27.46     3909     4204.282     4168.542 
1125    27.48     3931     4206.662     4169.952 
1126    27.50     3874     4210.358     4171.370 
1127    27.52     3831     4208.376     4172.798 
1128    27.54     3925     4211.605     4174.233 
1129    27.56     3964     4215.155     4175.678 
1130    27.58     3947     4225.373     4177.130 
1131    27.60     3939     4229.907     4178.591 
1132    27.62     3998     4234.982     4180.060 
1133    27.64     4053     4243.789     4181.538 
1134    27.66     4032     4250.409     4183.023 
1135    27.68     3985     4258.039     4184.517 
1136    27.70     3976     4266.947     4186.019 
1137    27.72     3989     4277.499     4187.529 
1138    27.74     4009     4290.209     4189.047 
1139    27.76     4063     4305.837     4190.573 
1140    27.78     3950     4325.563     4192.106 
1141    27.80     3970     4351.346     4193.648 
1142    27.82     4112     4382.936     4195.197 
1143    27.84     4320     4433.125     4196.754 
1144    27.86     4260     4506.685     4198.319 
1145    27.88     4311     4615.015     4199.891 
1146    27.90     4524     4770.117     4201.471 
1147    27.92     4731     4979.658     4203.058 
1148    27.94     4899     5223.321     4204.653 
1149    27.96     5012     5423.073     4206.255 
1150    27.98     5205     5471.076     4207.865 
1151    28.00     5336     5363.330     4209.482 
1152    28.02     5368     5229.128     4211.106 
1153    28.04     5577     5091.329     4212.737 
1154    28.06     5807     4912.005     4214.375 
1155    28.08     6042     4726.098     4216.021 
1156    28.10     6545     4581.696     4217.674 
1157    28.12     6833     4484.113     4219.333 
1158    28.14     6947     4422.360     4221.000 
1159    28.16     6934     4384.250     4222.673 
1160    28.18     6942     4360.474     4224.353 
1161    28.20     6636     4345.138     4226.040 
1162    28.22     6339     4334.947     4227.734 
1163    28.24     6096     4328.131     4229.435 
1164    28.26     5917     4323.698     4231.142 
1165    28.28     5714     4321.040     4232.855 
1166    28.30     5460     4319.759     4234.575 
1167    28.32     5211     4319.580     4236.302 
1168    28.34     5070     4320.313     4238.035 
1169    28.36     4874     4321.824     4239.774 
1170    28.38     4704     4324.022     4241.520 
1171    28.40     4551     4326.845     4243.272 
1172    28.42     4462     4330.254     4245.030 
1173    28.44     4418     4334.230     4246.794 
1174    28.46     4313     4338.771     4248.565 
1175    28.48     4244     4343.888     4250.341 
1176    28.50     4170     4349.608     4252.124 
1177    28.52     4185     4355.971     4253.912 
1178    28.54     4132     4363.031     4255.706 
1179    28.56     4183     4370.861     4257.506 
1180    28.58     4149     4379.553     4259.312 
1181    28.60     4084     4389.221     4261.124 
1182    28.62     4132     4400.008     4262.941 
1183    28.64     4164     4412.095     4264.764 
1184    28.66     4134     4425.706     4266.593 
1185    28.68     4221     4441.124     4268.427 
1186    28.70     4209     4458.710     4270.267 
1187    28.72     4204     4505.181     4272.112 
1188    28.74     4207     4529.048     4273.962 
1189    28.76     4272     4556.962     4275.818 
1190    28.78     4230     4590.012     4277.679 
1191    28.80     4287     4629.731     4279.545 
1192    28.82     4351     4678.394     4281.416 
1193    28.84     4411     4739.579     4283.292 
1194    28.86     4512     4819.131     4285.174 
1195    28.88     4586     4926.525     4287.060 
1196    28.90     4833     5076.216     4288.952 
1197    28.92     5112     5288.008     4290.848 
1198    28.94     5415     5584.888     4292.749 
1199    28.96     5879     5984.348     4294.655 
1200    28.98     6284     6471.169     4296.566 
1201    29.00     6667     6947.493     4298.482 
1202    29.02     6868     7257.346     4300.402 
1203    29.04     7182     7377.260     4302.326 
1204    29.06     7566     7564.889     4304.256 
1205    29.08     7911     7953.229     4306.189 
1206    29.10     8496     8525.824     4308.127 
1207    29.12     9053     9272.595     4310.070 
1208    29.14     9488     10073.490     4312.017 
1209    29.16     9766     10491.930     4313.968 
1210    29.18     9624     10143.990     4315.923 
1211    29.20     9046     9457.293     4317.883 
1212    29.22     8355     8832.390     4319.846 
1213    29.24     7698     8152.323     4321.814 
1214    29.26     6941     7287.843     4323.786 
1215    29.28     6267     6488.097     4325.762 
1216    29.30     5673     5901.638     4327.741 
1217    29.32     5323     5518.072     4329.725 
1218    29.34     5023     5284.513     4331.712 
1219    29.36     4903     5156.654     4333.703 
1220    29.38     4877     5103.379     4335.698 
1221    29.40     4762     5111.382     4337.696 
1222    29.42     4835     5181.021     4339.698 
1223    29.44     4980     5313.959     4341.704 
1224    29.46     5132     5499.638     4343.713 
1225    29.48     5449     5684.426     4345.725 
1226    29.50     5453     5767.821     4347.741 
1227    29.52     5449     5684.702     4349.760 
1228    29.54     5328     5541.756     4351.782 
1229    29.56     5092     5412.004     4353.808 
1230    29.58     4947     5273.904     4355.837 
1231    29.60     4667     5090.648     4357.869 
1232    29.62     4571     4923.346     4359.904 
1233    29.64     4335     4799.916     4361.942 
1234    29.66     4262     4720.796     4363.983 
1235    29.68     4286     4667.245     4366.027 
1236    29.70     4286     4632.630     4368.074 
1237    29.72     4235     4609.562     4370.124 
1238    29.74     4188     4593.541     4372.176 
1239    29.76     4287     4582.067     4374.232 
1240    29.78     4257     4573.753     4376.289 
1241    29.80     4284     4567.774     4378.350 
1242    29.82     4291     4563.593     4380.413 
1243    29.84     4441     4560.841     4382.478 
1244    29.86     4472     4559.253     4384.546 
1245    29.88     4544     4558.633     4386.617 
1246    29.90     4748     4558.835     4388.689 
1247    29.92     4985     4559.748     4390.764 
1248    29.94     5023     4561.289     4392.842 
1249    29.96     5004     4563.392     4394.921 
1250    29.98     4863     4566.008     4397.003 
1251    30.00     4854     4569.098     4399.086 
1252    30.02     4778     4572.635     4401.172 
1253    30.04     4595     4576.596     4403.260 
1254    30.06     4454     4584.028     4405.349 
1255    30.08     4397     4588.960     4407.441 
1256    30.10     4379     4594.300     4409.534 
1257    30.12     4371     4600.051     4411.629 
1258    30.14     4291     4607.745     4413.726 
1259    30.16     4247     4614.415     4415.824 
1260    30.18     4230     4638.613     4417.925 
1261    30.20     4288     4646.456     4420.026 
1262    30.22     4369     4654.787     4422.129 
1263    30.24     4281     4696.025     4424.234 
1264    30.26     4398     4705.920     4426.340 
1265    30.28     4366     4716.405     4428.447 
1266    30.30     4356     4727.519     4430.555 
1267    30.32     4324     4739.308     4432.664 
1268    30.34     4370     4751.825     4434.774 
1269    30.36     4421     4765.128     4436.885 
1270    30.38     4446     4777.235     4438.996 
1271    30.40     4470     4792.385     4441.107 
1272    30.42     4559     4808.554     4443.219 
1273    30.44     4446     4835.455     4445.330 
1274    30.46     4499     4853.127     4447.442 
1275    30.48     4530     4873.220     4449.553 
1276    30.50     4582     4894.854     4451.665 
1277    30.52     4571     4918.219     4453.775 
1278    30.54     4644     4937.867     4455.885 
1279    30.56     4654     4965.571     4457.995 
1280    30.58     4726     4995.817     4460.103 
1281    30.60     4769     5026.132     4462.211 
1282    30.62     4859     5062.854     4464.317 
1283    30.64     4998     5103.671     4466.422 
1284    30.66     5089     5149.467     4468.526 
1285    30.68     5254     5201.512     4470.628 
1286    30.70     5489     5261.736     4472.728 
1287    30.72     5432     5333.150     4474.826 
1288    30.74     5603     5420.301     4476.923 
1289    30.76     5747     5529.505     4479.018 
1290    30.78     5869     5668.402     4481.110 
1291    30.80     5950     5843.969     4483.200 
1292    30.82     6171     6056.229     4485.287 
1293    30.84     6450     6283.104     4487.372 
1294    30.86     6598     6472.451     4489.453 
1295    30.88     6716     6577.336     4491.532 
1296    30.90     6835     6651.143     4493.608 
1297    30.92     6993     6758.027     4495.681 
1298    30.94     7185     6896.715     4497.750 
1299    30.96     7547     7050.483     4499.816 
1300    30.98     8060     7250.295     4501.878 
1301    31.00     8676     7540.005     4503.937 
1302    31.02     9417     7948.664     4505.991 
1303    31.04     10113     8510.296     4508.042 
1304    31.06     10808     9280.849     4510.088 
1305    31.08     11790     10352.600     4512.131 
1306    31.10     13041     11869.000     4514.168 
1307    31.12     15150     14036.150     4516.201 
1308    31.14     18293     17110.200     4518.230 
1309    31.16     22039     21301.480     4520.253 
1310    31.18     27686     26578.420     4522.272 
1311    31.20     34302     32678.880     4524.285 
1312    31.22     42120     39432.360     4526.294 
1313    31.24     49599     46216.010     4528.296 
1314    31.26     53791     50112.250     4530.294 
1315    31.28     51788     48033.210     4532.285 
1316    31.30     45442     42611.810     4534.271 
1317    31.32     39626     37766.220     4536.251 
1318    31.34     34563     33321.570     4538.225 
1319    31.36     28794     27567.650     4540.192 
1320    31.38     22366     21450.380     4542.153 
1321    31.40     16845     16567.020     4544.108 
1322    31.42     13270     13163.960     4546.056 
1323    31.44     11108     10924.700     4547.997 
1324    31.46     9720     9472.376     4549.932 
1325    31.48     8807     8509.057     4551.859 
1326    31.50     8084     7839.369     4553.779 
1327    31.52     7650     7349.990     4555.692 
1328    31.54     7279     6978.275     4557.597 
1329    31.56     7066     6685.609     4559.495 
1330    31.58     6882     6455.610     4561.385 
1331    31.60     6726     6270.516     4563.267 
1332    31.62     6579     6119.971     4565.141 
1333    31.64     6520     5995.107     4567.007 
1334    31.66     6502     5893.269     4568.865 
1335    31.68     6516     5808.850     4570.715 
1336    31.70     6621     5738.702     4572.555 
1337    31.72     6557     5680.402     4574.388 
1338    31.74     6531     5632.062     4576.211 
1339    31.76     6334     5592.198     4578.025 
1340    31.78     6156     5559.634     4579.830 
1341    31.80     5989     5533.436     4581.626 
1342    31.82     6025     5512.859     4583.413 
1343    31.84     5840     5497.307     4585.190 
1344    31.86     5738     5486.308     4586.958 
1345    31.88     5602     5479.488     4588.715 
1346    31.90     5464     5476.561     4590.463 
1347    31.92     5457     5477.309     4592.201 
1348    31.94     5336     5481.577     4593.928 
1349    31.96     5415     5489.267     4595.645 
1350    31.98     5478     5500.332     4597.352 
1351    32.00     5351     5514.770     4599.048 
1352    32.02     5423     5532.630     4600.733 
1353    32.04     5459     5554.003     4602.408 
1354    32.06     5520     5579.031     4604.071 
1355    32.08     5509     5607.904     4605.723 
1356    32.10     5599     5640.869     4607.364 
1357    32.12     5742     5678.231     4608.994 
1358    32.14     5912     5720.366     4610.612 
1359    32.16     6199     5767.725     4612.218 
1360    32.18     6516     5820.854     4613.813 
1361    32.20     6937     5880.405     4615.395 
1362    32.22     7339     5947.160     4616.965 
1363    32.24     7718     6022.053     4618.523 
1364    32.26     7837     6108.455     4620.069 
1365    32.28     7787     6203.295     4621.602 
1366    32.30     7735     6310.410     4623.123 
1367    32.32     7752     6431.814     4624.630 
1368    32.34     7757     6571.088     4626.125 
1369    32.36     7591     6729.114     4627.607 
1370    32.38     7507     6910.808     4629.075 
1371    32.40     7472     7121.015     4630.530 
1372    32.42     7509     7372.365     4631.972 
1373    32.44     7796     7660.075     4633.400 
1374    32.46     7916     8001.003     4634.814 
1375    32.48     8238     8409.222     4636.214 
1376    32.50     8568     8904.103     4637.601 
1377    32.52     9054     9513.425     4638.973 
1378    32.54     9660     10279.170     4640.331 
1379    32.56     10508     11267.970     4641.674 
1380    32.58     11466     12580.690     4643.003 
1381    32.60     12928     14404.040     4644.317 
1382    32.62     15449     16988.190     4645.616 
1383    32.64     18836     20686.220     4646.900 
1384    32.66     23730     25915.780     4648.169 
1385    32.68     29980     33028.470     4649.423 
1386    32.70     37527     41837.900     4650.661 
1387    32.72     46160     51064.490     4651.884 
1388    32.74     55483     58963.690     4653.091 
1389    32.76     66107     65654.530     4654.282 
1390    32.78     75710     71795.080     4655.458 
1391    32.80     77877     73943.460     4656.617 
1392    32.82     70976     68516.460     4657.760 
1393    32.84     60642     59734.130     4658.887 
1394    32.86     52989     52442.140     4659.997 
1395    32.88     47401     46381.740     4661.090 
1396    32.90     40413     39533.030     4662.167 
1397    32.92     33320     32964.970     4663.227 
1398    32.94     28154     28630.380     4664.270 
1399    32.96     26148     26762.540     4665.295 
1400    32.98     25754     26509.670     4666.303 
1401    33.00     25435     26322.690     4667.294 
1402    33.02     24381     24742.860     4668.267 
1403    33.04     22412     22214.980     4669.223 
1404    33.06     20465     20089.310     4670.160 
1405    33.08     18449     18372.440     4671.080 
1406    33.10     16321     16377.860     4671.981 
1407    33.12     14075     13982.870     4672.864 
1408    33.14     12027     11865.610     4673.729 
1409    33.16     10516     10289.760     4674.575 
1410    33.18     9358     9199.238     4675.402 
1411    33.20     8610     8455.332     4676.211 
1412    33.22     7999     7943.045     4677.000 
1413    33.24     7554     7577.710     4677.771 
1414    33.26     7334     7308.598     4678.522 
1415    33.28     7056     7102.055     4679.254 
1416    33.30     6819     6942.416     4679.966 
1417    33.32     6706     6819.055     4680.659 
1418    33.34     6610     6725.028     4681.332 
1419    33.36     6634     6655.610     4681.984 
1420    33.38     6615     6607.568     4682.617 
1421    33.40     6605     6578.745     4683.230 
1422    33.42     6586     6567.827     4683.822 
1423    33.44     6633     6574.189     4684.394 
1424    33.46     6644     6597.823     4684.945 
1425    33.48     6813     6639.315     4685.476 
1426    33.50     6991     6699.869     4685.985 
1427    33.52     7216     6781.375     4686.474 
1428    33.54     7468     6886.539     4686.941 
1429    33.56     7702     7019.074     4687.387 
1430    33.58     8012     7183.984     4687.811 
1431    33.60     8223     7365.082     4688.214 
1432    33.62     8325     7617.637     4688.596 
1433    33.64     8571     7930.678     4688.955 
1434    33.66     8820     8321.373     4689.292 
1435    33.68     9249     8814.473     4689.608 
1436    33.70     9729     9447.628     4689.901 
1437    33.72     10257     10281.750     4690.171 
1438    33.74     11264     11419.650     4690.419 
1439    33.76     12576     13033.970     4690.645 
1440    33.78     14268     15398.020     4690.847 
1441    33.80     17373     18900.190     4691.027 
1442    33.82     22429     24012.050     4691.183 
1443    33.84     30627     31159.720     4691.317 
1444    33.86     41105     40360.790     4691.427 
1445    33.88     51353     50231.970     4691.513 
1446    33.90     57885     57165.250     4691.576 
1447    33.92     57654     57125.240     4691.615 
1448    33.94     52836     51568.980     4691.630 
1449    33.96     46998     46238.510     4691.621 
1450    33.98     42207     42186.420     4691.588 
1451    34.00     36970     37254.630     4691.531 
1452    34.02     30521     30160.640     4691.449 
1453    34.04     23737     23224.190     4691.342 
1454    34.06     17817     17918.320     4691.211 
1455    34.08     14139     14266.380     4691.055 
1456    34.10     11866     11859.450     4690.874 
1457    34.12     10349     10279.360     4690.667 
1458    34.14     9136     9210.812     4690.436 
1459    34.16     8477     8452.542     4690.179 
1460    34.18     7978     7888.670     4689.896 
1461    34.20     7516     7454.294     4689.588 
1462    34.22     7150     7111.384     4689.254 
1463    34.24     6978     6835.855     4688.894 
1464    34.26     6807     6611.402     4688.508 
1465    34.28     6517     6426.503     4688.095 
1466    34.30     6431     6272.801     4687.657 
1467    34.32     6456     6144.116     4687.191 
1468    34.34     6513     6035.817     4686.699 
1469    34.36     6639     5944.388     4686.181 
1470    34.38     6729     5867.147     4685.635 
1471    34.40     6631     5802.038     4685.062 
1472    34.42     6463     5747.492     4684.462 
1473    34.44     6305     5702.333     4683.835 
1474    34.46     6161     5665.704     4683.180 
1475    34.48     6009     5637.034     4682.498 
1476    34.50     5846     5616.008     4681.788 
1477    34.52     5682     5602.572     4681.050 
1478    34.54     5500     5596.947     4680.283 
1479    34.56     5360     5599.679     4679.489 
1480    34.58     5354     5611.730     4678.667 
1481    34.60     5396     5653.977     4677.816 
1482    34.62     5341     5690.558     4676.936 
1483    34.64     5396     5744.616     4676.028 
1484    34.66     5493     5823.058     4675.091 
1485    34.68     5589     5937.324     4674.125 
1486    34.70     5659     6105.216     4673.130 
1487    34.72     5916     6351.624     4672.105 
1488    34.74     6327     6706.368     4671.051 
1489    34.76     7032     7196.127     4669.968 
1490    34.78     8038     7821.214     4668.855 
1491    34.80     9001     8499.064     4667.712 
1492    34.82     9636     9016.402     4666.539 
1493    34.84     9584     9148.215     4665.336 
1494    34.86     9427     9020.368     4664.103 
1495    34.88     9548     9012.817     4662.839 
1496    34.90     9642     9241.966     4661.545 
1497    34.92     9899     9651.658     4660.221 
1498    34.94     10326     10231.180     4658.865 
1499    34.96     10735     11181.750     4657.479 
1500    34.98     11232     12581.160     4656.062 
1501    35.00     11628     14138.480     4654.613 
1502    35.02     11820     15132.920     4653.133 
1503    35.04     11988     14841.440     4651.622 
1504    35.06     12006     13690.450     4650.079 
1505    35.08     11854     12688.130     4648.504 
1506    35.10     11555     11942.640     4646.898 
1507    35.12     11152     11064.720     4645.259 
1508    35.14     10541     9770.501     4643.589 
1509    35.16     9847     8476.017     4641.886 
1510    35.18     9182     7443.348     4640.150 
1511    35.20     8332     6744.921     4638.382 
1512    35.22     7678     6280.771     4636.582 
1513    35.24     7104     5974.937     4634.748 
1514    35.26     6674     5769.097     4632.882 
1515    35.28     6291     5625.534     4630.982 
1516    35.30     5961     5522.522     4629.050 
1517    35.32     5703     5446.161     4627.083 
1518    35.34     5536     5394.894     4625.084 
1519    35.36     5370     5364.261     4623.051 
1520    35.38     5328     5355.198     4620.983 
1521    35.40     5271     5362.456     4618.883 
1522    35.42     5391     5412.286     4616.748 
1523    35.44     5416     5504.384     4614.580 
1524    35.46     5574     5646.756     4612.379 
1525    35.48     5820     5837.239     4610.145 
1526    35.50     6015     6042.301     4607.878 
1527    35.52     6220     6179.035     4605.579 
1528    35.54     6293     6158.118     4603.248 
1529    35.56     6235     6020.590     4600.884 
1530    35.58     6198     5889.543     4598.490 
1531    35.60     6326     5796.879     4596.064 
1532    35.62     6278     5695.109     4593.606 
1533    35.64     6071     5540.476     4591.118 
1534    35.66     5902     5378.102     4588.600 
1535    35.68     5647     5246.613     4586.051 
1536    35.70     5444     5159.568     4583.471 
1537    35.72     5270     5098.115     4580.862 
1538    35.74     5123     5058.281     4578.224 
1539    35.76     4990     5032.525     4575.556 
1540    35.78     4885     5015.822     4572.859 
1541    35.80     4844     5005.208     4570.133 
1542    35.82     4656     4999.036     4567.379 
1543    35.84     4536     4996.387     4564.596 
1544    35.86     4542     4996.735     4561.786 
1545    35.88     4626     4999.779     4558.947 
1546    35.90     4631     5005.367     4556.081 
1547    35.92     4606     5013.453     4553.188 
1548    35.94     4698     5024.082     4550.268 
1549    35.96     4772     5037.377     4547.321 
1550    35.98     4806     5053.539     4544.347 
1551    36.00     4752     5072.848     4541.348 
1552    36.02     4845     5095.678     4538.322 
1553    36.04     4916     5122.505     4535.270 
1554    36.06     4885     5153.936     4532.193 
1555    36.08     4984     5190.735     4529.091 
1556    36.10     4999     5233.870     4525.964 
1557    36.12     5084     5284.572     4522.812 
1558    36.14     5171     5344.418     4519.635 
1559    36.16     5247     5415.445     4516.435 
1560    36.18     5328     5500.321     4513.210 
1561    36.20     5416     5602.594     4509.962 
1562    36.22     5535     5727.072     4506.690 
1563    36.24     5803     5880.495     4503.395 
1564    36.26     6046     6069.288     4500.077 
1565    36.28     6309     6315.971     4496.737 
1566    36.30     6632     6642.543     4493.374 
1567    36.32     7211     7062.854     4489.989 
1568    36.34     7894     7704.221     4486.582 
1569    36.36     8939     8645.580     4483.153 
1570    36.38     10300     10023.630     4479.703 
1571    36.40     11927     11988.900     4476.232 
1572    36.42     13972     14641.580     4472.740 
1573    36.44     15484     17862.710     4469.227 
1574    36.46     16608     20969.130     4465.694 
1575    36.48     17262     22654.280     4462.141 
1576    36.50     17723     21839.170     4458.568 
1577    36.52     17420     19809.430     4454.975 
1578    36.54     16423     18209.370     4451.363 
1579    36.56     15147     17096.050     4447.732 
1580    36.58     13803     15685.970     4444.082 
1581    36.60     12425     13478.230     4440.414 
1582    36.62     11153     11210.540     4436.727 
1583    36.64     9878     9431.819     4433.022 
1584    36.66     8730     8191.266     4429.299 
1585    36.68     7906     7370.316     4425.559 
1586    36.70     7289     6836.636     4421.801 
1587    36.72     6863     6486.450     4418.027 
1588    36.74     6531     6251.225     4414.235 
1589    36.76     6226     6090.539     4410.427 
1590    36.78     6115     5981.736     4406.603 
1591    36.80     6058     5912.005     4402.763 
1592    36.82     5903     5873.859     4398.907 
1593    36.84     5817     5862.924     4395.035 
1594    36.86     5866     5876.914     4391.148 
1595    36.88     5960     5915.145     4387.246 
1596    36.90     5850     5978.343     4383.330 
1597    36.92     5906     6068.631     4379.399 
1598    36.94     5977     6189.694     4375.453 
1599    36.96     6145     6345.790     4371.494 
1600    36.98     6310     6547.832     4367.521 
1601    37.00     6491     6806.413     4363.535 
1602    37.02     6829     7139.652     4359.535 
1603    37.04     7312     7576.417     4355.522 
1604    37.06     7865     8164.205     4351.497 
1605    37.08     8488     8985.508     4347.459 
1606    37.10     9372     10170.980     4343.409 
1607    37.12     10771     11915.160     4339.347 
1608    37.14     12938     14470.620     4335.274 
1609    37.16     16827     18105.800     4331.189 
1610    37.18     22854     22986.350     4327.092 
1611    37.20     30801     28860.310     4322.985 
1612    37.22     38429     34442.180     4318.867 
1613    37.24     41727     37368.540     4314.739 
1614    37.26     38959     35765.700     4310.601 
1615    37.28     33648     32010.560     4306.453 
1616    37.30     30065     29061.230     4302.295 
1617    37.32     28518     27071.600     4298.128 
1618    37.34     26140     24644.340     4293.951 
1619    37.36     21899     20729.880     4289.766 
1620    37.38     16892     16527.800     4285.572 
1621    37.40     12838     13141.880     4281.370 
1622    37.42     10295     10733.310     4277.160 
1623    37.44     8750     9124.101     4272.942 
1624    37.46     7727     8032.071     4268.716 
1625    37.48     7037     7292.548     4264.483 
1626    37.50     6602     6768.059     4260.243 
1627    37.52     6199     6378.952     4255.996 
1628    37.54     6039     6079.385     4251.743 
1629    37.56     5903     5842.475     4247.483 
1630    37.58     5604     5651.421     4243.217 
1631    37.60     5423     5494.984     4238.945 
1632    37.62     5244     5365.275     4234.668 
1633    37.64     5129     5256.578     4230.385 
1634    37.66     4966     5164.663     4226.098 
1635    37.68     4945     5086.350     4221.806 
1636    37.70     4952     5019.214     4217.509 
1637    37.72     4904     4961.387     4213.208 
1638    37.74     4856     4911.413     4208.903 
1639    37.76     4774     4868.155     4204.594 
1640    37.78     4633     4830.720     4200.282 
1641    37.80     4613     4798.409     4195.966 
1642    37.82     4609     4770.679     4191.647 
1643    37.84     4574     4747.117     4187.326 
1644    37.86     4547     4727.420     4183.002 
1645    37.88     4546     4711.385     4178.676 
1646    37.90     4681     4698.899     4174.348 
1647    37.92     4842     4689.938     4170.019 
1648    37.94     4853     4684.571     4165.688 
1649    37.96     4871     4682.967     4161.355 
1650    37.98     4922     4685.407     4157.022 
1651    38.00     4877     4692.313     4152.688 
1652    38.02     4866     4704.275     4148.354 
1653    38.04     4874     4722.101     4144.019 
1654    38.06     4855     4746.890     4139.685 
1655    38.08     4808     4780.138     4135.351 
1656    38.10     4784     4823.902     4131.017 
1657    38.12     4808     4881.092     4126.685 
1658    38.14     4806     4956.002     4122.353 
1659    38.16     4830     5055.359     4118.023 
1660    38.18     4931     5190.259     4113.694 
1661    38.20     5055     5379.339     4109.368 
1662    38.22     5191     5652.897     4105.043 
1663    38.24     5453     6056.352     4100.721 
1664    38.26     5889     6649.856     4096.401 
1665    38.28     6639     7499.854     4092.085 
1666    38.30     7969     8655.859     4087.771 
1667    38.32     9770     10085.190     4083.461 
1668    38.34     11642     11540.230     4079.155 
1669    38.36     12723     12473.160     4074.852 
1670    38.38     12444     12329.360     4070.554 
1671    38.40     11333     11403.490     4066.260 
1672    38.42     10390     10567.240     4061.971 
1673    38.44     9958     10046.970     4057.686 
1674    38.46     9633     9562.330     4053.407 
1675    38.48     8822     8743.549     4049.134 
1676    38.50     7586     7675.608     4044.866 
1677    38.52     6574     6727.127     4040.604 
1678    38.54     5836     6021.425     4036.348 
1679    38.56     5315     5533.228     4032.099 
1680    38.58     5049     5204.032     4027.856 
1681    38.60     4822     4980.434     4023.621 
1682    38.62     4708     4823.547     4019.392 
1683    38.64     4550     4708.691     4015.172 
1684    38.66     4458     4621.459     4010.959 
1685    38.68     4412     4553.653     4006.754 
1686    38.70     4414     4500.499     4002.557 
1687    38.72     4428     4454.852     3998.369 
1688    38.74     4340     4423.222     3994.189 
1689    38.76     4301     4399.395     3990.019 
1690    38.78     4225     4380.484     3985.858 
1691    38.80     4155     4359.811     3981.706 
1692    38.82     4133     4337.346     3977.564 
1693    38.84     4187     4316.317     3973.432 
1694    38.86     4158     4294.106     3969.311 
1695    38.88     4106     4275.919     3965.200 
1696    38.90     4110     4259.694     3961.100 
1697    38.92     4109     4242.726     3957.011 
1698    38.94     4084     4227.128     3952.933 
1699    38.96     3996     4200.801     3948.867 
1700    38.98     3971     4187.700     3944.813 
1701    39.00     4041     4176.930     3940.771 
1702    39.02     4098     4168.036     3936.741 
1703    39.04     4113     4160.601     3932.724 
1704    39.06     4095     4154.310     3928.720 
1705    39.08     4094     4148.957     3924.729 
1706    39.10     4126     4144.409     3920.751 
1707    39.12     4199     4140.586     3916.787 
1708    39.14     4238     4137.438     3912.837 
1709    39.16     4314     4137.145     3908.901 
1710    39.18     4309     4136.084     3904.979 
1711    39.20     4263     4134.911     3901.072 
1712    39.22     4181     4134.359     3897.180 
1713    39.24     4267     4134.437     3893.303 
1714    39.26     4225     4135.591     3889.441 
1715    39.28     4235     4137.437     3885.596 
1716    39.30     4280     4139.614     3881.766 
1717    39.32     4221     4142.519     3877.952 
1718    39.34     4105     4146.196     3874.155 
1719    39.36     4023     4150.371     3870.374 
1720    39.38     4020     4155.786     3866.611 
1721    39.40     4091     4162.156     3862.864 
1722    39.42     4064     4169.564     3859.135 
1723    39.44     4063     4178.105     3855.424 
1724    39.46     4081     4187.889     3851.731 
1725    39.48     4075     4201.847     3848.056 
1726    39.50     4152     4214.657     3844.399 
1727    39.52     4175     4229.168     3840.762 
1728    39.54     4204     4245.581     3837.143 
1729    39.56     4266     4264.132     3833.544 
1730    39.58     4267     4289.281     3829.964 
1731    39.60     4294     4318.779     3826.403 
1732    39.62     4349     4345.869     3822.863 
1733    39.64     4431     4376.550     3819.343 
1734    39.66     4545     4411.369     3815.844 
1735    39.68     4633     4452.370     3812.366 
1736    39.70     4694     4500.412     3808.908 
1737    39.72     4816     4552.303     3805.472 
1738    39.74     4914     4594.787     3802.057 
1739    39.76     4970     4664.024     3798.665 
1740    39.78     5060     4744.421     3795.294 
1741    39.80     5158     4838.365     3791.946 
1742    39.82     5302     4948.925     3788.620 
1743    39.84     5415     5080.102     3785.317 
1744    39.86     5465     5237.210     3782.037 
1745    39.88     5561     5427.477     3778.781 
1746    39.90     5782     5661.052     3775.548 
1747    39.92     6047     5952.821     3772.339 
1748    39.94     6334     6325.764     3769.154 
1749    39.96     6751     6816.975     3765.993 
1750    39.98     7331     7487.147     3762.857 
1751    40.00     7932     8432.256     3759.746 
1752    40.02     8939     9791.681     3756.660 
1753    40.04     10650     11744.070     3753.600 
1754    40.06     13445     14485.100     3750.565 
1755    40.08     17690     18169.870     3747.556 
1756    40.10     23583     22748.570     3744.573 
1757    40.12     29628     27548.220     3741.617 
1758    40.14     32769     30937.930     3738.687 
1759    40.16     32213     31078.340     3735.785 
1760    40.18     29243     28231.900     3732.909 
1761    40.20     26178     25306.350     3730.061 
1762    40.22     24492     23526.580     3727.241 
1763    40.24     23181     22305.850     3724.448 
1764    40.26     20901     20416.530     3721.684 
1765    40.28     17756     17310.740     3718.948 
1766    40.30     14491     14138.760     3716.241 
1767    40.32     11804     11647.470     3713.563 
1768    40.34     9857     9875.133     3710.914 
1769    40.36     8650     8626.715     3708.295 
1770    40.38     7839     7743.706     3705.705 
1771    40.40     7254     7152.396     3703.146 
1772    40.42     7011     6785.429     3700.616 
1773    40.44     6906     6580.812     3698.118 
1774    40.46     6810     6496.369     3695.650 
1775    40.48     6798     6528.928     3693.213 
1776    40.50     6866     6717.764     3690.807 
1777    40.52     7135     7079.548     3688.433 
1778    40.54     7474     7569.430     3686.090 
1779    40.56     7592     8030.994     3683.780 
1780    40.58     7642     8215.107     3681.501 
1781    40.60     7686     7936.384     3679.254 
1782    40.62     7458     7460.303     3677.039 
1783    40.64     7033     7096.283     3674.855 
1784    40.66     6850     6880.662     3672.702 
1785    40.68     6760     6680.671     3670.580 
1786    40.70     6492     6342.718     3668.488 
1787    40.72     6168     5901.046     3666.428 
1788    40.74     5943     5516.039     3664.397 
1789    40.76     5696     5250.981     3662.397 
1790    40.78     5505     5107.569     3660.427 
1791    40.80     5476     5074.243     3658.487 
1792    40.82     5499     5145.171     3656.577 
1793    40.84     5597     5315.533     3654.696 
1794    40.86     5891     5575.189     3652.844 
1795    40.88     6197     5883.222     3651.021 
1796    40.90     6329     6131.166     3649.228 
1797    40.92     6334     6195.100     3647.463 
1798    40.94     6166     6011.564     3645.727 
1799    40.96     5960     5774.578     3644.019 
1800    40.98     5832     5617.942     3642.339 
1801    41.00     5649     5532.175     3640.687 
1802    41.02     5409     5436.258     3639.064 
1803    41.04     5247     5256.658     3637.467 
1804    41.06     5064     5039.863     3635.899 
1805    41.08     4852     4866.942     3634.357 
1806    41.10     4820     4758.769     3632.843 
1807    41.12     4865     4717.917     3631.356 
1808    41.14     4882     4742.040     3629.895 
1809    41.16     4897     4814.971     3628.461 
1810    41.18     4970     4952.534     3627.053 
1811    41.20     5264     5175.920     3625.672 
1812    41.22     5555     5519.120     3624.316 
1813    41.24     5968     6032.595     3622.987 
1814    41.26     6760     6766.520     3621.683 
1815    41.28     7835     7755.672     3620.404 
1816    41.30     9066     8968.656     3619.151 
1817    41.32     10242     10216.060     3617.923 
1818    41.34     10806     11100.430     3616.720 
1819    41.36     10789     11194.990     3615.541 
1820    41.38     10359     10526.720     3614.387 
1821    41.40     9826     9720.530     3613.258 
1822    41.42     9238     9175.546     3612.152 
1823    41.44     8642     8810.091     3611.071 
1824    41.46     8145     8333.443     3610.013 
1825    41.48     7537     7567.430     3608.979 
1826    41.50     6774     6671.826     3607.969 
1827    41.52     6085     5901.993     3606.982 
1828    41.54     5579     5328.885     3606.018 
1829    41.56     5312     4927.781     3605.077 
1830    41.58     5185     4652.381     3604.158 
1831    41.60     5061     4462.034     3603.262 
1832    41.62     4986     4325.654     3602.389 
1833    41.64     4837     4224.374     3601.537 
1834    41.66     4729     4146.423     3600.708 
1835    41.68     4625     4084.738     3599.900 
1836    41.70     4552     4034.923     3599.114 
1837    41.72     4513     3994.365     3598.350 
1838    41.74     4409     3960.482     3597.607 
1839    41.76     4359     3932.098     3596.884 
1840    41.78     4256     3908.140     3596.183 
1841    41.80     4138     3887.804     3595.503 
1842    41.82     4114     3870.481     3594.843 
1843    41.84     4043     3855.702     3594.203 
1844    41.86     3940     3843.110     3593.584 
1845    41.88     3880     3832.432     3592.984 
1846    41.90     3841     3823.459     3592.404 
1847    41.92     3859     3816.041     3591.844 
1848    41.94     3815     3810.075     3591.304 
1849    41.96     3736     3805.503     3590.782 
1850    41.98     3755     3803.639     3590.280 
1851    42.00     3743     3801.889     3589.796 
1852    42.02     3750     3801.638     3589.332 
1853    42.04     3749     3803.045     3588.886 
1854    42.06     3727     3806.368     3588.458 
1855    42.08     3734     3812.030     3588.048 
1856    42.10     3684     3817.217     3587.656 
1857    42.12     3637     3830.252     3587.282 
1858    42.14     3651     3849.434     3586.926 
1859    42.16     3679     3877.763     3586.587 
1860    42.18     3773     3919.443     3586.265 
1861    42.20     3871     3977.521     3585.961 
1862    42.22     3977     4061.277     3585.673 
1863    42.24     4104     4171.118     3585.402 
1864    42.26     4290     4301.294     3585.147 
1865    42.28     4464     4427.062     3584.909 
1866    42.30     4547     4503.299     3584.687 
1867    42.32     4517     4494.325     3584.481 
1868    42.34     4396     4426.702     3584.291 
1869    42.36     4311     4367.718     3584.116 
1870    42.38     4326     4349.425     3583.957 
1871    42.40     4357     4345.759     3583.813 
1872    42.42     4303     4330.681     3583.684 
1873    42.44     4243     4286.342     3583.569 
1874    42.46     4192     4246.501     3583.470 
1875    42.48     4173     4220.320     3583.385 
1876    42.50     4141     4209.923     3583.314 
1877    42.52     4193     4209.206     3583.258 
1878    42.54     4240     4234.006     3583.215 
1879    42.56     4275     4297.539     3583.186 
1880    42.58     4332     4409.509     3583.171 
1881    42.60     4542     4580.957     3583.169 
1882    42.62     4899     4825.850     3583.181 
1883    42.64     5279     5162.233     3583.205 
1884    42.66     5662     5595.174     3583.243 
1885    42.68     6095     6077.660     3583.293 
1886    42.70     6232     6475.445     3583.355 
1887    42.72     6205     6605.177     3583.430 
1888    42.74     6174     6359.185     3583.517 
1889    42.76     5969     6022.836     3583.616 
1890    42.78     5828     5785.861     3583.726 
1891    42.80     5719     5659.595     3583.848 
1892    42.82     5474     5542.050     3583.982 
1893    42.84     5219     5314.629     3584.127 
1894    42.86     4969     4976.689     3584.283 
1895    42.88     4664     4651.802     3584.449 
1896    42.90     4378     4404.946     3584.627 
1897    42.92     4217     4229.724     3584.814 
1898    42.94     4041     4109.783     3585.012 
1899    42.96     3940     4028.342     3585.221 
1900    42.98     3893     3970.864     3585.439 
1901    43.00     3918     3928.448     3585.667 
1902    43.02     3916     3899.989     3585.904 
1903    43.04     3856     3879.142     3586.151 
1904    43.06     3805     3863.875     3586.407 
1905    43.08     3729     3849.434     3586.672 
1906    43.10     3733     3842.040     3586.946 
1907    43.12     3778     3837.459     3587.229 
1908    43.14     3793     3835.282     3587.520 
1909    43.16     3770     3835.239     3587.819 
1910    43.18     3658     3837.165     3588.126 
1911    43.20     3616     3839.318     3588.442 
1912    43.22     3653     3845.166     3588.765 
1913    43.24     3702     3858.951     3589.096 
1914    43.26     3764     3869.490     3589.434 
1915    43.28     3770     3882.887     3589.779 
1916    43.30     3771     3900.635     3590.131 
1917    43.32     3795     3923.806     3590.490 
1918    43.34     3839     3954.006     3590.856 
1919    43.36     3927     3995.654     3591.228 
1920    43.38     4056     4043.329     3591.606 
1921    43.40     4127     4098.540     3591.991 
1922    43.42     4207     4152.600     3592.381 
1923    43.44     4261     4192.254     3592.777 
1924    43.46     4256     4206.050     3593.179 
1925    43.48     4247     4206.691     3593.586 
1926    43.50     4207     4215.227     3593.998 
1927    43.52     4189     4237.960     3594.416 
1928    43.54     4283     4270.199     3594.838 
1929    43.56     4302     4303.688     3595.264 
1930    43.58     4283     4334.351     3595.695 
1931    43.60     4360     4372.617     3596.131 
1932    43.62     4445     4429.120     3596.570 
1933    43.64     4452     4510.485     3597.014 
1934    43.66     4518     4623.172     3597.461 
1935    43.68     4699     4775.606     3597.911 
1936    43.70     4931     4978.245     3598.365 
1937    43.72     5245     5242.085     3598.823 
1938    43.74     5475     5574.702     3599.283 
1939    43.76     5846     5970.708     3599.746 
1940    43.78     6365     6398.811     3600.211 
1941    43.80     6784     6817.606     3600.679 
1942    43.82     7089     7226.451     3601.149 
1943    43.84     7585     7780.899     3601.622 
1944    43.86     8347     8650.989     3602.096 
1945    43.88     9583     9920.743     3602.572 
1946    43.90     11420     11576.510     3603.049 
1947    43.92     13270     13453.320     3603.528 
1948    43.94     14601     15128.380     3604.008 
1949    43.96     15027     15992.730     3604.489 
1950    43.98     14653     15521.850     3604.971 
1951    44.00     13955     14338.460     3605.453 
1952    44.02     13376     13456.710     3605.936 
1953    44.04     12996     13184.710     3606.419 
1954    44.06     12802     13301.630     3606.902 
1955    44.08     12842     13396.120     3607.385 
1956    44.10     12756     13189.980     3607.868 
1957    44.12     12531     13027.630     3608.350 
1958    44.14     12588     13142.220     3608.831 
1959    44.16     12857     13353.600     3609.312 
1960    44.18     12973     13318.440     3609.792 
1961    44.20     12822     12999.660     3610.270 
1962    44.22     12325     12492.490     3610.747 
1963    44.24     11564     11735.750     3611.222 
1964    44.26     10731     10946.560     3611.696 
1965    44.28     10147     10241.170     3612.168 
1966    44.30     9659     9530.649     3612.637 
1967    44.32     9116     8796.092     3613.105 
1968    44.34     8415     8022.993     3613.569 
1969    44.36     7495     7181.974     3614.032 
1970    44.38     6704     6419.728     3614.491 
1971    44.40     6154     5827.684     3614.947 
1972    44.42     5672     5400.391     3615.400 
1973    44.44     5377     5094.523     3615.849 
1974    44.46     5238     4877.926     3616.295 
1975    44.48     5096     4720.115     3616.738 
1976    44.50     4952     4603.058     3617.176 
1977    44.52     4829     4514.310     3617.610 
1978    44.54     4739     4446.064     3618.040 
1979    44.56     4596     4393.384     3618.465 
1980    44.58     4501     4353.691     3618.885 
1981    44.60     4484     4323.551     3619.301 
1982    44.62     4443     4302.090     3619.712 
1983    44.64     4400     4288.301     3620.117 
1984    44.66     4389     4281.542     3620.517 
1985    44.68     4354     4281.469     3620.912 
1986    44.70     4297     4287.999     3621.300 
1987    44.72     4327     4301.297     3621.683 
1988    44.74     4376     4321.785     3622.059 
1989    44.76     4423     4350.172     3622.429 
1990    44.78     4435     4387.511     3622.793 
1991    44.80     4397     4435.297     3623.150 
1992    44.82     4478     4495.644     3623.500 
1993    44.84     4525     4571.586     3623.843 
1994    44.86     4540     4667.653     3624.179 
1995    44.88     4626     4790.873     3624.507 
1996    44.90     4809     4952.374     3624.828 
1997    44.92     5045     5169.574     3625.141 
1998    44.94     5340     5468.470     3625.445 
1999    44.96     5779     5885.032     3625.742 
2000    44.98     6381     6464.362     3626.031 
2001    45.00     7217     7255.486     3626.311 
2002    45.02     8258     8299.149     3626.582 
2003    45.04     9266     9589.201     3626.844 
2004    45.06     10375     11006.450     3627.097 
2005    45.08     11579     12307.340     3627.341 
2006    45.10     12700     13251.920     3627.576 
2007    45.12     13857     14004.090     3627.801 
2008    45.14     14901     14885.190     3628.016 
2009    45.16     15572     15678.080     3628.221 
2010    45.18     15445     15807.040     3628.416 
2011    45.20     14538     14879.370     3628.600 
2012    45.22     13508     13448.020     3628.774 
2013    45.24     12449     12161.720     3628.937 
2014    45.26     11422     11277.930     3629.090 
2015    45.28     10627     10614.190     3629.231 
2016    45.30     9784     9829.458     3629.361 
2017    45.32     8762     8756.135     3629.480 
2018    45.34     7780     7690.662     3629.587 
2019    45.36     7029     6835.228     3629.682 
2020    45.38     6385     6196.773     3629.765 
2021    45.40     5854     5716.779     3629.836 
2022    45.42     5501     5349.387     3629.895 
2023    45.44     5299     5079.977     3629.941 
2024    45.46     5149     4884.528     3629.974 
2025    45.48     4999     4739.763     3629.994 
2026    45.50     4883     4623.350     3630.002 
2027    45.52     4776     4515.759     3629.996 
2028    45.54     4663     4414.544     3629.976 
2029    45.56     4538     4328.729     3629.943 
2030    45.58     4450     4258.725     3629.896 
2031    45.60     4323     4203.465     3629.835 
2032    45.62     4192     4160.049     3629.760 
2033    45.64     4139     4130.023     3629.671 
2034    45.66     4080     4103.246     3629.567 
2035    45.68     4037     4082.345     3629.448 
2036    45.70     4024     4066.373     3629.314 
2037    45.72     4068     4054.724     3629.166 
2038    45.74     4041     4041.585     3629.001 
2039    45.76     4017     4039.841     3628.822 
2040    45.78     4038     4039.839     3628.628 
2041    45.80     4015     4039.249     3628.418 
2042    45.82     4077     4047.352     3628.194 
2043    45.84     4169     4059.980     3627.954 
2044    45.86     4174     4075.074     3627.700 
2045    45.88     4193     4098.975     3627.430 
2046    45.90     4271     4130.194     3627.146 
2047    45.92     4365     4168.375     3626.847 
2048    45.94     4459     4220.747     3626.534 
2049    45.96     4504     4289.423     3626.206 
2050    45.98     4615     4381.552     3625.863 
2051    46.00     4789     4508.753     3625.506 
2052    46.02     4983     4689.054     3625.134 
2053    46.04     5246     4948.215     3624.749 
2054    46.06     5609     5318.953     3624.349 
2055    46.08     6111     5836.463     3623.934 
2056    46.10     6630     6528.012     3623.506 
2057    46.12     7106     7390.192     3623.063 
2058    46.14     7463     8339.670     3622.606 
2059    46.16     7673     9148.471     3622.136 
2060    46.18     7790     9497.164     3621.651 
2061    46.20     7868     9152.076     3621.153 
2062    46.22     7874     8485.786     3620.641 
2063    46.24     7668     7947.639     3620.115 
2064    46.26     7309     7658.189     3619.575 
2065    46.28     6999     7499.260     3619.022 
2066    46.30     6686     7256.546     3618.456 
2067    46.32     6236     6754.984     3617.875 
2068    46.34     5862     6105.365     3617.282 
2069    46.36     5578     5519.551     3616.675 
2070    46.38     5334     5068.828     3616.055 
2071    46.40     5122     4744.118     3615.422 
2072    46.42     4874     4515.634     3614.775 
2073    46.44     4734     4354.673     3614.116 
2074    46.46     4552     4239.105     3613.443 
2075    46.48     4363     4153.713     3612.757 
2076    46.50     4310     4088.773     3612.059 
2077    46.52     4196     4038.285     3611.347 
2078    46.54     4076     3998.561     3610.623 
2079    46.56     4026     3967.331     3609.887 
2080    46.58     3972     3943.256     3609.137 
2081    46.60     3923     3925.675     3608.375 
2082    46.62     3920     3914.434     3607.600 
2083    46.64     3927     3909.693     3606.813 
2084    46.66     3902     3911.649     3606.014 
2085    46.68     3877     3913.538     3605.202 
2086    46.70     3873     3919.779     3604.378 
2087    46.72     3864     3938.662     3603.542 
2088    46.74     3832     3946.463     3602.693 
2089    46.76     3793     3936.111     3601.833 
2090    46.78     3726     3915.725     3600.960 
2091    46.80     3755     3894.494     3600.076 
2092    46.82     3721     3884.775     3599.180 
2093    46.84     3712     3880.110     3598.271 
2094    46.86     3785     3877.543     3597.351 
2095    46.88     3770     3869.570     3596.420 
2096    46.90     3723     3855.805     3595.476 
2097    46.92     3701     3843.390     3594.521 
2098    46.94     3710     3835.709     3593.555 
2099    46.96     3741     3832.038     3592.577 
2100    46.98     3743     3832.372     3591.588 
2101    47.00     3763     3836.177     3590.587 
2102    47.02     3847     3842.447     3589.575 
2103    47.04     3865     3852.477     3588.552 
2104    47.06     3819     3865.733     3587.518 
2105    47.08     3842     3882.660     3586.473 
2106    47.10     3959     3904.032     3585.416 
2107    47.12     4068     3931.109     3584.349 
2108    47.14     4132     3965.592     3583.271 
2109    47.16     4215     4011.438     3582.182 
2110    47.18     4379     4073.357     3581.082 
2111    47.20     4509     4158.654     3579.972 
2112    47.22     4615     4276.858     3578.850 
2113    47.24     4772     4438.775     3577.719 
2114    47.26     5048     4654.151     3576.577 
2115    47.28     5290     4926.731     3575.424 
2116    47.30     5317     5243.408     3574.261 
2117    47.32     5379     5555.941     3573.087 
2118    47.34     5528     5779.707     3571.904 
2119    47.36     5695     5835.427     3570.710 
2120    47.38     5800     5768.546     3569.506 
2121    47.40     5766     5749.475     3568.292 
2122    47.42     5813     5871.733     3567.068 
2123    47.44     6056     6146.912     3565.834 
2124    47.46     6466     6537.219     3564.590 
2125    47.48     7089     6979.886     3563.336 
2126    47.50     7911     7411.087     3562.073 
2127    47.52     8574     7762.279     3560.800 
2128    47.54     8629     7883.153     3559.517 
2129    47.56     8090     7610.725     3558.224 
2130    47.58     7357     7110.229     3556.922 
2131    47.60     6806     6684.306     3555.611 
2132    47.62     6514     6440.399     3554.290 
2133    47.64     6462     6325.624     3552.960 
2134    47.66     6463     6211.905     3551.621 
2135    47.68     6210     5968.458     3550.273 
2136    47.70     5660     5590.619     3548.915 
2137    47.72     5098     5220.721     3547.548 
2138    47.74     4743     4927.113     3546.172 
2139    47.76     4537     4704.900     3544.788 
2140    47.78     4375     4526.103     3543.394 
2141    47.80     4257     4370.133     3541.992 
2142    47.82     4211     4256.263     3540.581 
2143    47.84     4236     4175.794     3539.161 
2144    47.86     4220     4119.719     3537.733 
2145    47.88     4188     4075.940     3536.296 
2146    47.90     4145     4033.400     3534.850 
2147    47.92     4138     3982.745     3533.396 
2148    47.94     4092     3938.659     3531.934 
2149    47.96     4043     3897.453     3530.463 
2150    47.98     4043     3870.392     3528.984 
2151    48.00     3994     3850.728     3527.497 
2152    48.02     3922     3837.111     3526.002 
2153    48.04     3837     3827.882     3524.499 
2154    48.06     3831     3822.300     3522.987 
2155    48.08     3805     3819.758     3521.468 
2156    48.10     3784     3819.895     3519.941 
2157    48.12     3818     3822.537     3518.406 
2158    48.14     3803     3827.644     3516.863 
2159    48.16     3797     3835.291     3515.313 
2160    48.18     3748     3845.651     3513.755 
2161    48.20     3746     3858.996     3512.190 
2162    48.22     3809     3875.701     3510.616 
2163    48.24     3852     3896.258     3509.036 
2164    48.26     3943     3921.278     3507.448 
2165    48.28     3994     3951.538     3505.853 
2166    48.30     4076     3988.228     3504.251 
2167    48.32     4135     4033.322     3502.641 
2168    48.34     4158     4090.242     3501.024 
2169    48.36     4189     4162.865     3499.401 
2170    48.38     4283     4254.741     3497.770 
2171    48.40     4373     4368.414     3496.132 
2172    48.42     4486     4503.747     3494.487 
2173    48.44     4647     4655.151     3492.836 
2174    48.46     4767     4813.066     3491.178 
2175    48.48     4925     4973.767     3489.513 
2176    48.50     5098     5164.588     3487.842 
2177    48.52     5307     5447.204     3486.164 
2178    48.54     5680     5876.704     3484.479 
2179    48.56     6248     6496.743     3482.788 
2180    48.58     7154     7337.419     3481.091 
2181    48.60     8560     8401.129     3479.387 
2182    48.62     10319     9632.645     3477.678 
2183    48.64     12075     10853.090     3475.962 
2184    48.66     13103     11718.410     3474.240 
2185    48.68     12809     11835.500     3472.511 
2186    48.70     11782     11177.240     3470.777 
2187    48.72     10552     10286.850     3469.037 
2188    48.74     9631     9629.526     3467.291 
2189    48.76     9501     9294.100     3465.539 
2190    48.78     9645     9109.691     3463.782 
2191    48.80     9336     8805.377     3462.019 
2192    48.82     8478     8176.204     3460.250 
2193    48.84     7563     7342.686     3458.475 
2194    48.86     6680     6554.331     3456.696 
2195    48.88     5888     5924.852     3454.910 
2196    48.90     5387     5459.831     3453.120 
2197    48.92     5132     5132.894     3451.324 
2198    48.94     4943     4911.378     3449.523 
2199    48.96     4788     4765.896     3447.716 
2200    48.98     4734     4673.300     3445.905 
2201    49.00     4694     4615.168     3444.088 
2202    49.02     4745     4586.118     3442.267 
2203    49.04     4784     4582.855     3440.440 
2204    49.06     4778     4607.757     3438.609 
2205    49.08     4877     4664.122     3436.773 
2206    49.10     4969     4757.836     3434.932 
2207    49.12     5059     4898.792     3433.087 
2208    49.14     5268     5108.083     3431.237 
2209    49.16     5581     5414.402     3429.382 
2210    49.18     6019     5860.157     3427.523 
2211    49.20     6682     6494.122     3425.659 
2212    49.22     7540     7382.939     3423.791 
2213    49.24     8866     8567.363     3421.919 
2214    49.26     10457     10049.720     3420.043 
2215    49.28     11999     11722.930     3418.162 
2216    49.30     13381     13268.890     3416.277 
2217    49.32     13981     14168.040     3414.389 
2218    49.34     13515     13939.780     3412.496 
2219    49.36     12325     12802.910     3410.599 
2220    49.38     11176     11652.240     3408.699 
2221    49.40     10536     10926.870     3406.795 
2222    49.42     10336     10598.110     3404.887 
2223    49.44     10147     10375.720     3402.975 
2224    49.46     9577     9902.256     3401.060 
2225    49.48     8676     8937.418     3399.141 
2226    49.50     7693     7782.622     3397.218 
2227    49.52     6696     6763.298     3395.293 
2228    49.54     5826     5977.060     3393.364 
2229    49.56     5350     5402.573     3391.431 
2230    49.58     4992     4989.958     3389.496 
2231    49.60     4675     4692.384     3387.557 
2232    49.62     4518     4473.651     3385.615 
2233    49.64     4295     4308.378     3383.670 
2234    49.66     4103     4179.821     3381.722 
2235    49.68     4010     4077.228     3379.771 
2236    49.70     3951     3993.638     3377.818 
2237    49.72     3840     3928.475     3375.861 
2238    49.74     3745     3870.404     3373.902 
2239    49.76     3697     3821.079     3371.940 
2240    49.78     3670     3778.753     3369.976 
2241    49.80     3651     3743.084     3368.009 
2242    49.82     3599     3711.457     3366.039 
2243    49.84     3552     3683.113     3364.068 
2244    49.86     3491     3658.231     3362.093 
2245    49.88     3419     3636.066     3360.117 
2246    49.90     3392     3616.214     3358.138 
2247    49.92     3412     3598.343     3356.157 
2248    49.94     3415     3582.754     3354.174 
2249    49.96     3387     3568.276     3352.189 
2250    49.98     3366     3554.929     3350.202 
2251    50.00     3359     3542.730     3348.213 
2252    50.02     3437     3531.550     3346.223 
2253    50.04     3457     3521.279     3344.230 
2254    50.06     3448     3511.828     3342.236 
2255    50.08     3439     3503.159     3340.240 
2256    50.10     3417     3495.130     3338.243 
2257    50.12     3427     3487.727     3336.244 
2258    50.14     3379     3480.905     3334.243 
2259    50.16     3378     3474.631     3332.241 
2260    50.18     3403     3468.878     3330.238 
2261    50.20     3361     3463.628     3328.234 
2262    50.22     3394     3458.869     3326.228 
2263    50.24     3408     3454.600     3324.221 
2264    50.26     3371     3450.827     3322.213 
2265    50.28     3388     3447.566     3320.204 
2266    50.30     3441     3444.845     3318.194 
2267    50.32     3487     3442.706     3316.183 
2268    50.34     3473     3439.625     3314.172 
2269    50.36     3451     3433.587     3312.159 
2270    50.38     3465     3430.451     3310.146 
2271    50.40     3486     3431.773     3308.132 
2272    50.42     3555     3434.290     3306.118 
2273    50.44     3596     3438.261     3304.103 
2274    50.46     3582     3444.022     3302.087 
2275    50.48     3569     3448.576     3300.071 
2276    50.50     3578     3457.819     3298.055 
2277    50.52     3590     3472.613     3296.039 
2278    50.54     3558     3492.878     3294.022 
2279    50.56     3580     3521.496     3292.005 
2280    50.58     3571     3562.974     3289.988 
2281    50.60     3617     3622.542     3287.972 
2282    50.62     3716     3705.353     3285.955 
2283    50.64     3748     3815.216     3283.938 
2284    50.66     3823     3951.910     3281.921 
2285    50.68     3948     4105.533     3279.905 
2286    50.70     4012     4248.224     3277.889 
2287    50.72     4006     4335.726     3275.873 
2288    50.74     3979     4325.588     3273.858 
2289    50.76     3942     4233.768     3271.843 
2290    50.78     3870     4137.615     3269.829 
2291    50.80     3835     4075.465     3267.815 
2292    50.82     3788     4046.847     3265.802 
2293    50.84     3692     4021.818     3263.790 
2294    50.86     3616     3977.539     3261.778 
2295    50.88     3602     3892.592     3259.768 
2296    50.90     3564     3784.099     3257.758 
2297    50.92     3436     3684.024     3255.749 
2298    50.94     3383     3603.454     3253.741 
2299    50.96     3364     3539.954     3251.735 
2300    50.98     3300     3490.251     3249.729 
2301    51.00     3224     3450.326     3247.725 
2302    51.02     3223     3419.642     3245.722 
2303    51.04     3291     3396.192     3243.721 
2304    51.06     3300     3377.939     3241.721 
2305    51.08     3217     3363.590     3239.722 
2306    51.10     3198     3352.010     3237.725 
2307    51.12     3142     3342.479     3235.730 
2308    51.14     3090     3334.500     3233.736 
2309    51.16     3154     3327.728     3231.744 
2310    51.18     3143     3321.874     3229.753 
2311    51.20     3080     3319.539     3227.765 
2312    51.22     3095     3315.239     3225.779 
2313    51.24     3163     3311.510     3223.794 
2314    51.26     3208     3308.283     3221.812 
2315    51.28     3204     3305.510     3219.831 
2316    51.30     3217     3303.156     3217.853 
2317    51.32     3249     3301.200     3215.877 
2318    51.34     3219     3300.959     3213.904 
2319    51.36     3224     3299.800     3211.932 
2320    51.38     3212     3299.037     3209.964 
2321    51.40     3231     3299.066     3207.997 
2322    51.42     3261     3299.189     3206.033 
2323    51.44     3235     3299.804     3204.072 
2324    51.46     3213     3300.970     3202.114 
2325    51.48     3228     3302.766     3200.158 
2326    51.50     3272     3305.296     3198.205 
2327    51.52     3258     3308.696     3196.255 
2328    51.54     3203     3313.971     3194.308 
2329    51.56     3230     3319.764     3192.364 
2330    51.58     3285     3327.246     3190.423 
2331    51.60     3281     3336.989     3188.485 
2332    51.62     3323     3349.896     3186.550 
2333    51.64     3327     3367.392     3184.618 
2334    51.66     3264     3391.650     3182.690 
2335    51.68     3264     3425.365     3180.765 
2336    51.70     3395     3473.760     3178.844 
2337    51.72     3533     3540.430     3176.926 
2338    51.74     3617     3630.119     3175.011 
2339    51.76     3728     3745.412     3173.100 
2340    51.78     3894     3883.777     3171.193 
2341    51.80     4114     4031.331     3169.290 
2342    51.82     4307     4156.129     3167.390 
2343    51.84     4323     4217.663     3165.495 
2344    51.86     4246     4180.930     3163.603 
2345    51.88     4114     4086.831     3161.715 
2346    51.90     3970     3998.513     3159.832 
2347    51.92     3896     3942.787     3157.952 
2348    51.94     3894     3918.724     3156.077 
2349    51.96     3950     3905.484     3154.206 
2350    51.98     3922     3874.513     3152.339 
2351    52.00     3778     3802.014     3150.476 
2352    52.02     3612     3705.434     3148.618 
2353    52.04     3515     3612.594     3146.765 
2354    52.06     3522     3536.476     3144.916 
2355    52.08     3436     3479.561     3143.072 
2356    52.10     3356     3439.075     3141.232 
2357    52.12     3409     3410.635     3139.397 
2358    52.14     3404     3390.103     3137.567 
2359    52.16     3354     3374.341     3135.742 
2360    52.18     3318     3362.328     3133.921 
2361    52.20     3308     3353.893     3132.106 
2362    52.22     3293     3348.677     3130.296 
2363    52.24     3253     3346.214     3128.491 
2364    52.26     3291     3346.101     3126.691 
2365    52.28     3294     3348.046     3124.897 
2366    52.30     3312     3345.031     3123.107 
2367    52.32     3331     3350.719     3121.323 
2368    52.34     3307     3358.163     3119.545 
2369    52.36     3355     3368.512     3117.772 
2370    52.38     3376     3379.692     3116.004 
2371    52.40     3411     3392.946     3114.243 
2372    52.42     3462     3408.499     3112.487 
2373    52.44     3510     3426.642     3110.736 
2374    52.46     3549     3446.486     3108.992 
2375    52.48     3615     3471.048     3107.253 
2376    52.50     3630     3500.172     3105.520 
2377    52.52     3645     3533.525     3103.794 
2378    52.54     3713     3572.173     3102.073 
2379    52.56     3867     3621.068     3100.359 
2380    52.58     4013     3675.678     3098.650 
2381    52.60     4115     3740.392     3096.948 
2382    52.62     4296     3819.591     3095.253 
2383    52.64     4460     3917.318     3093.563 
2384    52.66     4584     4040.860     3091.881 
2385    52.68     4787     4201.499     3090.204 
2386    52.70     5032     4418.785     3088.534 
2387    52.72     5306     4715.542     3086.871 
2388    52.74     5813     5127.914     3085.215 
2389    52.76     6479     5697.692     3083.565 
2390    52.78     7214     6467.514     3081.922 
2391    52.80     8192     7470.633     3080.286 
2392    52.82     9280     8707.063     3078.657 
2393    52.84     10204     10101.340     3077.035 
2394    52.86     10867     11434.800     3075.420 
2395    52.88     11387     12335.470     3073.813 
2396    52.90     11490     12422.430     3072.212 
2397    52.92     11124     11631.470     3070.619 
2398    52.94     10609     10613.300     3069.033 
2399    52.96     10072     9858.275     3067.454 
2400    52.98     9540     9477.125     3065.883 
2401    53.00     9003     9341.298     3064.319 
2402    53.02     8542     9198.588     3062.763 
2403    53.04     8110     8788.962     3061.215 
2404    53.06     7561     8001.668     3059.674 
2405    53.08     6999     7110.035     3058.141 
2406    53.10     6457     6353.434     3056.616 
2407    53.12     5907     5807.600     3055.099 
2408    53.14     5560     5466.291     3053.589 
2409    53.16     5387     5303.399     3052.088 
2410    53.18     5414     5293.527     3050.595 
2411    53.20     5618     5412.811     3049.110 
2412    53.22     5829     5628.912     3047.633 
2413    53.24     6089     5886.497     3046.164 
2414    53.26     6291     6086.382     3044.704 
2415    53.28     6202     6121.423     3043.252 
2416    53.30     5851     5912.329     3041.809 
2417    53.32     5530     5588.215     3040.374 
2418    53.34     5367     5310.422     3038.948 
2419    53.36     5216     5138.392     3037.530 
2420    53.38     5129     5055.383     3036.121 
2421    53.40     5101     5003.492     3034.721 
2422    53.42     5038     4910.859     3033.330 
2423    53.44     4834     4718.447     3031.947 
2424    53.46     4561     4467.627     3030.574 
2425    53.48     4337     4237.527     3029.209 
2426    53.50     4240     4064.229     3027.854 
2427    53.52     4154     3951.918     3026.508 
2428    53.54     4052     3893.824     3025.171 
2429    53.56     4038     3880.721     3023.843 
2430    53.58     4045     3901.450     3022.525 
2431    53.60     3996     3938.260     3021.216 
2432    53.62     3897     3968.349     3019.916 
2433    53.64     3826     3963.060     3018.626 
2434    53.66     3854     3901.795     3017.346 
2435    53.68     3797     3813.752     3016.075 
2436    53.70     3741     3735.434     3014.814 
2437    53.72     3678     3682.950     3013.563 
2438    53.74     3633     3652.878     3012.321 
2439    53.76     3640     3632.904     3011.090 
2440    53.78     3584     3605.283     3009.868 
2441    53.80     3481     3554.669     3008.657 
2442    53.82     3447     3488.252     3007.455 
2443    53.84     3410     3424.463     3006.264 
2444    53.86     3385     3373.617     3005.083 
2445    53.88     3327     3336.361     3003.912 
2446    53.90     3285     3309.613     3002.752 
2447    53.92     3277     3291.257     3001.601 
2448    53.94     3239     3280.815     3000.462 
2449    53.96     3247     3277.500     2999.333 
2450    53.98     3234     3281.177     2998.214 
2451    54.00     3272     3292.021     2997.107 
2452    54.02     3289     3312.098     2996.009 
2453    54.04     3286     3337.801     2994.923 
2454    54.06     3294     3369.872     2993.848 
2455    54.08     3343     3403.086     2992.783 
2456    54.10     3386     3430.703     2991.730 
2457    54.12     3386     3445.464     2990.687 
2458    54.14     3417     3445.278     2989.656 
2459    54.16     3412     3444.946     2988.635 
2460    54.18     3434     3457.566     2987.626 
2461    54.20     3518     3487.983     2986.628 
2462    54.22     3593     3535.395     2985.642 
2463    54.24     3602     3593.792     2984.667 
2464    54.26     3611     3654.093     2983.703 
2465    54.28     3637     3703.801     2982.751 
2466    54.30     3690     3738.052     2981.811 
2467    54.32     3710     3757.455     2980.882 
2468    54.34     3726     3783.081     2979.965 
2469    54.36     3784     3839.270     2979.060 
2470    54.38     3881     3938.013     2978.166 
2471    54.40     4105     4077.053     2977.285 
2472    54.42     4435     4242.177     2976.415 
2473    54.44     4727     4402.701     2975.558 
2474    54.46     4763     4514.230     2974.713 
2475    54.48     4693     4543.010     2973.879 
2476    54.50     4682     4494.351     2973.058 
2477    54.52     4603     4450.184     2972.250 
2478    54.54     4629     4475.284     2971.453 
2479    54.56     4773     4594.495     2970.669 
2480    54.58     4994     4806.607     2969.898 
2481    54.60     5228     5092.516     2969.139 
2482    54.62     5429     5419.461     2968.393 
2483    54.64     5438     5736.664     2967.659 
2484    54.66     5289     5993.783     2966.938 
2485    54.68     5217     6114.944     2966.230 
2486    54.70     5269     6007.885     2965.535 
2487    54.72     5245     5700.084     2964.852 
2488    54.74     5150     5370.718     2964.183 
2489    54.76     5065     5129.596     2963.527 
2490    54.78     5007     4995.215     2962.884 
2491    54.80     4879     4931.012     2962.253 
2492    54.82     4697     4870.811     2961.637 
2493    54.84     4567     4742.287     2961.033 
2494    54.86     4421     4506.208     2960.443 
2495    54.88     4267     4229.717     2959.866 
2496    54.90     4154     3979.129     2959.303 
2497    54.92     4011     3776.887     2958.753 
2498    54.94     3891     3621.824     2958.217 
2499    54.96     3796     3505.310     2957.695 
2500    54.98     3715     3418.329     2957.186 
2501    55.00     3590     3352.798     2956.691 
2502    55.02     3529     3302.368     2956.209 
2503    55.04     3514     3262.088     2955.741 
2504    55.06     3459     3230.875     2955.286 
2505    55.08     3383     3202.335     2954.844 
2506    55.10     3301     3183.660     2954.416 
2507    55.12     3196     3166.631     2954.001 
2508    55.14     3183     3152.451     2953.599 
2509    55.16     3205     3141.797     2953.210 
2510    55.18     3219     3131.366     2952.835 
2511    55.20     3176     3123.106     2952.472 
2512    55.22     3106     3113.117     2952.123 
2513    55.24     3039     3108.417     2951.786 
2514    55.26     3093     3103.942     2951.462 
2515    55.28     3150     3100.422     2951.151 
2516    55.30     3104     3098.377     2950.853 
2517    55.32     3102     3096.547     2950.568 
2518    55.34     3107     3095.482     2950.295 
2519    55.36     3153     3094.405     2950.035 
2520    55.38     3139     3094.834     2949.787 
2521    55.40     3079     3095.985     2949.552 
2522    55.42     3112     3097.872     2949.330 
2523    55.44     3080     3100.522     2949.120 
2524    55.46     3085     3103.206     2948.922 
2525    55.48     3146     3107.540     2948.736 
2526    55.50     3128     3112.814     2948.563 
2527    55.52     3086     3119.126     2948.402 
2528    55.54     3148     3126.603     2948.253 
2529    55.56     3223     3135.410     2948.116 
2530    55.58     3251     3145.763     2947.991 
2531    55.60     3277     3157.563     2947.878 
2532    55.62     3272     3171.984     2947.777 
2533    55.64     3309     3189.174     2947.688 
2534    55.66     3351     3209.876     2947.610 
2535    55.68     3383     3234.690     2947.545 
2536    55.70     3452     3265.665     2947.491 
2537    55.72     3475     3303.901     2947.449 
2538    55.74     3497     3351.100     2947.418 
2539    55.76     3577     3409.048     2947.399 
2540    55.78     3686     3479.409     2947.392 
2541    55.80     3768     3563.255     2947.396 
2542    55.82     3872     3660.296     2947.411 
2543    55.84     3907     3770.703     2947.438 
2544    55.86     3958     3897.283     2947.476 
2545    55.88     4084     4052.831     2947.525 
2546    55.90     4323     4266.586     2947.586 
2547    55.92     4658     4565.213     2947.657 
2548    55.94     5149     4965.673     2947.740 
2549    55.96     5745     5471.219     2947.833 
2550    55.98     6453     6060.768     2947.938 
2551    56.00     7079     6670.441     2948.053 
2552    56.02     7576     7181.346     2948.180 
2553    56.04     7702     7453.587     2948.317 
2554    56.06     7460     7373.610     2948.465 
2555    56.08     7046     7056.049     2948.624 
2556    56.10     6665     6691.881     2948.793 
2557    56.12     6512     6432.676     2948.973 
2558    56.14     6511     6315.158     2949.164 
2559    56.16     6433     6282.790     2949.364 
2560    56.18     6309     6229.534     2949.576 
2561    56.20     6000     6042.168     2949.798 
2562    56.22     5650     5695.370     2950.030 
2563    56.24     5308     5284.373     2950.272 
2564    56.26     4971     4905.722     2950.525 
2565    56.28     4600     4612.613     2950.788 
2566    56.30     4350     4408.655     2951.061 
2567    56.32     4205     4278.046     2951.344 
2568    56.34     4088     4194.100     2951.637 
2569    56.36     4010     4133.563     2951.940 
2570    56.38     3908     4084.244     2952.253 
2571    56.40     3843     4028.679     2952.576 
2572    56.42     3770     3946.485     2952.908 
2573    56.44     3677     3837.657     2953.251 
2574    56.46     3609     3729.793     2953.603 
2575    56.48     3576     3647.274     2953.965 
2576    56.50     3574     3592.680     2954.336 
2577    56.52     3500     3561.289     2954.717 
2578    56.54     3449     3531.109     2955.107 
2579    56.56     3407     3497.465     2955.507 
2580    56.58     3333     3444.645     2955.916 
2581    56.60     3350     3380.709     2956.335 
2582    56.62     3385     3319.076     2956.762 
2583    56.64     3327     3267.861     2957.199 
2584    56.66     3286     3227.703     2957.646 
2585    56.68     3246     3196.398     2958.101 
2586    56.70     3207     3173.041     2958.565 
2587    56.72     3212     3154.821     2959.039 
2588    56.74     3201     3140.645     2959.521 
2589    56.76     3173     3129.538     2960.012 
2590    56.78     3178     3120.826     2960.512 
2591    56.80     3176     3113.023     2961.021 
2592    56.82     3176     3107.928     2961.539 
2593    56.84     3240     3104.281     2962.065 
2594    56.86     3218     3102.123     2962.600 
2595    56.88     3183     3101.159     2963.144 
2596    56.90     3150     3101.554     2963.696 
2597    56.92     3110     3103.395     2964.257 
2598    56.94     3129     3106.277     2964.826 
2599    56.96     3101     3111.398     2965.403 
2600    56.98     3092     3117.825     2965.989 
2601    57.00     3117     3126.557     2966.583 
2602    57.02     3112     3138.955     2967.185 
2603    57.04     3145     3150.695     2967.796 
2604    57.06     3104     3163.558     2968.414 
2605    57.08     3090     3178.289     2969.041 
2606    57.10     3175     3196.859     2969.675 
2607    57.12     3208     3218.166     2970.318 
2608    57.14     3175     3249.258     2970.968 
2609    57.16     3212     3288.817     2971.627 
2610    57.18     3318     3338.114     2972.293 
2611    57.20     3329     3394.427     2972.967 
2612    57.22     3397     3458.467     2973.648 
2613    57.24     3528     3531.789     2974.337 
2614    57.26     3601     3623.656     2975.034 
2615    57.28     3743     3742.367     2975.738 
2616    57.30     3874     3891.175     2976.450 
2617    57.32     4068     4057.491     2977.169 
2618    57.34     4231     4212.982     2977.896 
2619    57.36     4190     4316.073     2978.630 
2620    57.38     4173     4327.073     2979.371 
2621    57.40     4166     4242.326     2980.120 
2622    57.42     4032     4137.947     2980.875 
2623    57.44     3959     4071.530     2981.638 
2624    57.46     3976     4064.559     2982.407 
2625    57.48     4050     4097.544     2983.184 
2626    57.50     4163     4147.539     2983.968 
2627    57.52     4192     4176.367     2984.758 
2628    57.54     4090     4143.740     2985.556 
2629    57.56     3989     4038.730     2986.360 
2630    57.58     3812     3893.836     2987.171 
2631    57.60     3669     3756.313     2987.989 
2632    57.62     3624     3650.384     2988.813 
2633    57.64     3465     3579.868     2989.644 
2634    57.66     3469     3537.127     2990.481 
2635    57.68     3465     3510.549     2991.325 
2636    57.70     3421     3487.047     2992.175 
2637    57.72     3396     3454.816     2993.032 
2638    57.74     3316     3413.231     2993.895 
2639    57.76     3278     3372.791     2994.764 
2640    57.78     3212     3338.669     2995.639 
2641    57.80     3170     3311.037     2996.521 
2642    57.82     3202     3287.282     2997.409 
2643    57.84     3173     3265.329     2998.302 
2644    57.86     3184     3247.288     2999.202 
2645    57.88     3155     3235.289     3000.108 
2646    57.90     3169     3229.713     3001.019 
2647    57.92     3149     3225.546     3001.937 
2648    57.94     3182     3230.943     3002.860 
2649    57.96     3190     3239.945     3003.789 
2650    57.98     3138     3255.538     3004.724 
2651    58.00     3142     3277.744     3005.664 
2652    58.02     3214     3309.839     3006.610 
2653    58.04     3301     3354.083     3007.561 
2654    58.06     3367     3409.873     3008.518 
2655    58.08     3446     3473.666     3009.480 
2656    58.10     3441     3535.807     3010.447 
2657    58.12     3432     3581.564     3011.420 
2658    58.14     3427     3594.566     3012.399 
2659    58.16     3441     3564.935     3013.382 
2660    58.18     3467     3516.018     3014.370 
2661    58.20     3511     3474.388     3015.364 
2662    58.22     3459     3449.532     3016.363 
2663    58.24     3401     3440.094     3017.366 
2664    58.26     3371     3438.838     3018.375 
2665    58.28     3389     3435.814     3019.388 
2666    58.30     3381     3420.065     3020.407 
2667    58.32     3344     3387.442     3021.430 
2668    58.34     3327     3348.089     3022.457 
2669    58.36     3249     3313.973     3023.490 
2670    58.38     3240     3288.500     3024.527 
2671    58.40     3238     3271.685     3025.569 
2672    58.42     3257     3262.602     3026.615 
2673    58.44     3273     3260.199     3027.666 
2674    58.46     3279     3263.269     3028.721 
2675    58.48     3289     3272.086     3029.780 
2676    58.50     3281     3286.188     3030.844 
2677    58.52     3279     3304.052     3031.912 
2678    58.54     3301     3331.650     3032.984 
2679    58.56     3364     3368.884     3034.060 
2680    58.58     3458     3419.439     3035.141 
2681    58.60     3519     3488.668     3036.225 
2682    58.62     3548     3583.722     3037.313 
2683    58.64     3670     3713.244     3038.406 
2684    58.66     3932     3886.411     3039.502 
2685    58.68     4247     4113.366     3040.602 
2686    58.70     4482     4393.525     3041.706 
2687    58.72     4905     4723.187     3042.814 
2688    58.74     5339     5077.925     3043.925 
2689    58.76     5582     5401.486     3045.040 
2690    58.78     5730     5612.068     3046.158 
2691    58.80     5673     5631.106     3047.280 
2692    58.82     5405     5433.979     3048.405 
2693    58.84     5090     5163.927     3049.534 
2694    58.86     4872     4944.240     3050.666 
2695    58.88     4786     4813.402     3051.802 
2696    58.90     4826     4761.364     3052.940 
2697    58.92     4898     4747.185     3054.082 
2698    58.94     4763     4712.097     3055.227 
2699    58.96     4572     4604.329     3056.375 
2700    58.98     4373     4400.498     3057.527 
2701    59.00     4088     4163.605     3058.681 
2702    59.02     3887     3949.070     3059.838 
2703    59.04     3771     3776.481     3060.998 
2704    59.06     3637     3644.463     3062.161 
2705    59.08     3482     3545.759     3063.326 
2706    59.10     3369     3471.203     3064.494 
2707    59.12     3313     3412.203     3065.665 
2708    59.14     3309     3369.015     3066.839 
2709    59.16     3298     3335.449     3068.015 
2710    59.18     3350     3309.052     3069.193 
2711    59.20     3345     3288.084     3070.374 
2712    59.22     3268     3271.393     3071.558 
2713    59.24     3211     3258.726     3072.744 
2714    59.26     3187     3248.472     3073.932 
2715    59.28     3202     3239.531     3075.122 
2716    59.30     3192     3232.653     3076.314 
2717    59.32     3176     3229.460     3077.509 
2718    59.34     3155     3228.127     3078.706 
2719    59.36     3091     3228.255     3079.905 
2720    59.38     3113     3229.167     3081.105 
2721    59.40     3129     3230.074     3082.308 
2722    59.42     3139     3229.341     3083.512 
2723    59.44     3155     3225.441     3084.719 
2724    59.46     3201     3221.030     3085.927 
2725    59.48     3153     3217.149     3087.137 
2726    59.50     3100     3214.730     3088.348 
2727    59.52     3102     3213.851     3089.561 
2728    59.54     3106     3214.113     3090.776 
2729    59.56     3166     3214.844     3091.992 
2730    59.58     3127     3215.331     3093.209 
2731    59.60     3111     3214.924     3094.428 
2732    59.62     3090     3213.934     3095.649 
2733    59.64     3122     3213.246     3096.870 
2734    59.66     3054     3213.366     3098.093 
2735    59.68     3055     3214.414     3099.317 
2736    59.70     3126     3216.348     3100.542 
2737    59.72     3186     3219.099     3101.769 
2738    59.74     3222     3222.622     3102.996 
2739    59.76     3224     3226.904     3104.224 
2740    59.78     3263     3231.974     3105.453 
2741    59.80     3311     3237.906     3106.683 
2742    59.82     3359     3244.831     3107.914 
2743    59.84     3378     3252.956     3109.145 
2744    59.86     3359     3262.613     3110.378 
2745    59.88     3347     3277.175     3111.611 
2746    59.90     3371     3291.695     3112.844 
2747    59.92     3379     3309.980     3114.078 
2748    59.94     3457     3333.064     3115.313 
2749    59.96     3457     3361.877     3116.548 
2750    59.98     3498     3397.028     3117.783 
2751    60.00     3538     3438.386     3119.019 
2752    60.02     3546     3483.847     3120.255 
2753    60.04     3558     3531.634     3121.491 
2754    60.06     3535     3571.745     3122.727 
2755    60.08     3563     3596.790     3123.964 
2756    60.10     3581     3600.415     3125.201 
2757    60.12     3584     3591.951     3126.437 
2758    60.14     3605     3587.394     3127.674 
2759    60.16     3597     3597.048     3128.910 
2760    60.18     3621     3622.528     3130.147 
2761    60.20     3629     3664.096     3131.383 
2762    60.22     3737     3720.987     3132.619 
2763    60.24     3768     3791.294     3133.854 
2764    60.26     3871     3874.480     3135.090 
2765    60.28     4014     3975.317     3136.324 
2766    60.30     4127     4105.043     3137.559 
2767    60.32     4240     4259.202     3138.793 
2768    60.34     4410     4429.125     3140.026 
2769    60.36     4490     4588.493     3141.259 
2770    60.38     4511     4702.041     3142.491 
2771    60.40     4567     4731.221     3143.722 
2772    60.42     4597     4672.281     3144.953 
2773    60.44     4485     4560.011     3146.182 
2774    60.46     4385     4455.329     3147.411 
2775    60.48     4355     4388.198     3148.639 
2776    60.50     4417     4363.395     3149.866 
2777    60.52     4382     4366.121     3151.092 
2778    60.54     4318     4372.870     3152.317 
2779    60.56     4239     4357.252     3153.540 
2780    60.58     4247     4307.528     3154.763 
2781    60.60     4268     4229.840     3155.984 
2782    60.62     4299     4152.069     3157.204 
2783    60.64     4228     4094.314     3158.422 
2784    60.66     4260     4063.396     3159.639 
2785    60.68     4303     4059.303     3160.855 
2786    60.70     4342     4080.047     3162.069 
2787    60.72     4503     4124.834     3163.282 
2788    60.74     4521     4195.067     3164.492 
2789    60.76     4504     4290.250     3165.702 
2790    60.78     4679     4425.033     3166.909 
2791    60.80     4896     4607.601     3168.115 
2792    60.82     5164     4855.218     3169.319 
2793    60.84     5476     5191.174     3170.521 
2794    60.86     5838     5644.094     3171.721 
2795    60.88     6464     6245.918     3172.919 
2796    60.90     7431     7027.620     3174.115 
2797    60.92     8563     8009.832     3175.309 
2798    60.94     10134     9193.601     3176.501 
2799    60.96     11885     10525.890     3177.690 
2800    60.98     13278     11865.210     3178.878 
2801    61.00     13992     12965.440     3180.063 
2802    61.02     14086     13538.380     3181.245 
2803    61.04     13534     13309.640     3182.426 
2804    61.06     12410     12430.500     3183.603 
2805    61.08     11347     11414.120     3184.779 
2806    61.10     10585     10629.000     3185.951 
2807    61.12     10224     10181.090     3187.121 
2808    61.14     10165     10010.390     3188.289 
2809    61.16     10054     9960.020     3189.453 
2810    61.18     9816     9832.146     3190.615 
2811    61.20     9332     9435.925     3191.774 
2812    61.22     8552     8701.124     3192.930 
2813    61.24     7658     7821.765     3194.083 
2814    61.26     6776     7004.659     3195.233 
2815    61.28     6143     6341.179     3196.381 
2816    61.30     5622     5830.804     3197.525 
2817    61.32     5304     5442.543     3198.665 
2818    61.34     5073     5138.501     3199.803 
2819    61.36     4814     4886.086     3200.937 
2820    61.38     4616     4669.645     3202.068 
2821    61.40     4369     4488.317     3203.196 
2822    61.42     4265     4343.606     3204.320 
2823    61.44     4197     4230.898     3205.441 
2824    61.46     4141     4144.693     3206.558 
2825    61.48     4135     4074.317     3207.672 
2826    61.50     3994     4013.612     3208.782 
2827    61.52     3918     3954.560     3209.888 
2828    61.54     3883     3893.199     3210.991 
2829    61.56     3832     3833.148     3212.090 
2830    61.58     3733     3778.874     3213.185 
2831    61.60     3747     3733.166     3214.276 
2832    61.62     3653     3695.762     3215.363 
2833    61.64     3622     3664.796     3216.446 
2834    61.66     3646     3639.850     3217.525 
2835    61.68     3614     3619.617     3218.600 
2836    61.70     3600     3603.291     3219.671 
2837    61.72     3615     3590.264     3220.738 
2838    61.74     3598     3581.946     3221.800 
2839    61.76     3583     3577.064     3222.858 
2840    61.78     3544     3571.746     3223.911 
2841    61.80     3576     3568.749     3224.961 
2842    61.82     3577     3567.886     3226.005 
2843    61.84     3565     3569.153     3227.045 
2844    61.86     3611     3572.605     3228.081 
2845    61.88     3594     3578.361     3229.112 
2846    61.90     3628     3587.023     3230.138 
2847    61.92     3615     3598.570     3231.160 
2848    61.94     3615     3614.160     3232.176 
2849    61.96     3712     3632.640     3233.188 
2850    61.98     3785     3655.403     3234.195 
2851    62.00     3800     3684.072     3235.197 
2852    62.02     3774     3720.971     3236.194 
2853    62.04     3785     3769.000     3237.186 
2854    62.06     3818     3832.516     3238.173 
2855    62.08     3891     3917.411     3239.155 
2856    62.10     4021     4032.166     3240.131 
2857    62.12     4198     4183.040     3241.102 
2858    62.14     4377     4379.771     3242.068 
2859    62.16     4650     4628.608     3243.028 
2860    62.18     5086     4935.086     3243.983 
2861    62.20     5447     5286.262     3244.933 
2862    62.22     5808     5661.032     3245.877 
2863    62.24     6029     6008.943     3246.815 
2864    62.26     6248     6256.991     3247.748 
2865    62.28     6276     6336.333     3248.675 
2866    62.30     6045     6201.591     3249.596 
2867    62.32     5738     5973.418     3250.512 
2868    62.34     5576     5781.893     3251.421 
2869    62.36     5526     5687.828     3252.325 
2870    62.38     5674     5690.471     3253.223 
2871    62.40     5866     5761.033     3254.115 
2872    62.42     6007     5845.633     3255.000 
2873    62.44     6008     5882.504     3255.880 
2874    62.46     5849     5811.476     3256.753 
2875    62.48     5576     5624.951     3257.620 
2876    62.50     5244     5404.378     3258.481 
2877    62.52     5152     5232.081     3259.336 
2878    62.54     5182     5146.349     3260.184 
2879    62.56     5262     5156.926     3261.026 
2880    62.58     5443     5260.730     3261.861 
2881    62.60     5698     5445.881     3262.690 
2882    62.62     5912     5695.653     3263.512 
2883    62.64     6133     5984.800     3264.327 
2884    62.66     6331     6270.230     3265.136 
2885    62.68     6393     6506.429     3265.938 
2886    62.70     6322     6633.105     3266.733 
2887    62.72     6202     6593.082     3267.521 
2888    62.74     6030     6361.805     3268.303 
2889    62.76     5908     6065.753     3269.077 
2890    62.78     5759     5820.877     3269.844 
2891    62.80     5661     5674.408     3270.605 
2892    62.82     5550     5624.225     3271.358 
2893    62.84     5521     5638.506     3272.104 
2894    62.86     5439     5672.517     3272.843 
2895    62.88     5367     5680.340     3273.574 
2896    62.90     5416     5616.331     3274.298 
2897    62.92     5335     5482.453     3275.015 
2898    62.94     5190     5333.021     3275.725 
2899    62.96     5046     5196.051     3276.426 
2900    62.98     4945     5072.656     3277.121 
2901    63.00     4869     4952.316     3277.807 
2902    63.02     4706     4815.652     3278.486 
2903    63.04     4619     4668.515     3279.158 
2904    63.06     4451     4539.090     3279.821 
2905    63.08     4277     4438.377     3280.477 
2906    63.10     4251     4375.047     3281.125 
2907    63.12     4283     4335.598     3281.765 
2908    63.14     4176     4307.266     3282.397 
2909    63.16     4087     4280.939     3283.021 
2910    63.18     4112     4249.961     3283.637 
2911    63.20     4035     4208.022     3284.244 
2912    63.22     3955     4167.819     3284.844 
2913    63.24     4004     4144.715     3285.435 
2914    63.26     4021     4153.505     3286.018 
2915    63.28     4093     4195.327     3286.593 
2916    63.30     4224     4269.492     3287.159 
2917    63.32     4331     4371.827     3287.717 
2918    63.34     4492     4492.565     3288.266 
2919    63.36     4702     4613.251     3288.807 
2920    63.38     4797     4707.010     3289.339 
2921    63.40     4740     4743.858     3289.863 
2922    63.42     4597     4697.281     3290.378 
2923    63.44     4428     4595.558     3290.884 
2924    63.46     4313     4493.311     3291.381 
2925    63.48     4246     4422.843     3291.869 
2926    63.50     4273     4392.336     3292.348 
2927    63.52     4293     4396.030     3292.819 
2928    63.54     4422     4420.670     3293.280 
2929    63.56     4470     4449.739     3293.733 
2930    63.58     4403     4467.204     3294.176 
2931    63.60     4379     4462.649     3294.610 
2932    63.62     4450     4457.075     3295.034 
2933    63.64     4533     4476.168     3295.450 
2934    63.66     4634     4531.720     3295.856 
2935    63.68     4832     4621.570     3296.253 
2936    63.70     5075     4731.955     3296.640 
2937    63.72     5239     4837.469     3297.018 
2938    63.74     5374     4909.680     3297.386 
2939    63.76     5314     4919.631     3297.744 
2940    63.78     5100     4862.278     3298.093 
2941    63.80     5014     4787.321     3298.432 
2942    63.82     4943     4733.358     3298.762 
2943    63.84     4947     4710.462     3299.081 
2944    63.86     4946     4709.742     3299.391 
2945    63.88     5003     4712.296     3299.691 
2946    63.90     4983     4703.652     3299.981 
2947    63.92     5032     4679.672     3300.260 
2948    63.94     5012     4634.122     3300.530 
2949    63.96     4804     4573.116     3300.789 
2950    63.98     4719     4522.948     3301.039 
2951    64.00     4740     4500.728     3301.278 
2952    64.02     4760     4515.335     3301.507 
2953    64.04     4833     4567.317     3301.725 
2954    64.06     4980     4658.020     3301.933 
2955    64.08     5174     4796.024     3302.130 
2956    64.10     5477     4995.289     3302.317 
2957    64.12     5816     5265.828     3302.494 
2958    64.14     6244     5609.611     3302.660 
2959    64.16     6732     6016.574     3302.815 
2960    64.18     7139     6456.947     3302.959 
2961    64.20     7417     6875.829     3303.093 
2962    64.22     7459     7193.577     3303.216 
2963    64.24     7348     7322.227     3303.328 
2964    64.26     7296     7220.798     3303.429 
2965    64.28     7249     6948.985     3303.519 
2966    64.30     7092     6662.136     3303.598 
2967    64.32     6876     6464.346     3303.666 
2968    64.34     6886     6387.482     3303.722 
2969    64.36     6837     6411.060     3303.768 
2970    64.38     6787     6500.623     3303.802 
2971    64.40     6654     6595.772     3303.825 
2972    64.42     6484     6636.690     3303.837 
2973    64.44     6378     6588.419     3303.837 
2974    64.46     6366     6474.083     3303.826 
2975    64.48     6396     6360.842     3303.803 
2976    64.50     6418     6313.176     3303.768 
2977    64.52     6505     6367.313     3303.722 
2978    64.54     6769     6522.722     3303.665 
2979    64.56     7084     6758.725     3303.595 
2980    64.58     7386     7038.371     3303.514 
2981    64.60     7885     7312.190     3303.421 
2982    64.62     8384     7549.771     3303.316 
2983    64.64     8587     7738.009     3303.199 
2984    64.66     8630     7823.208     3303.070 
2985    64.68     8234     7765.582     3302.930 
2986    64.70     7694     7524.577     3302.777 
2987    64.72     7171     7214.762     3302.611 
2988    64.74     6810     6951.157     3302.434 
2989    64.76     6683     6776.860     3302.244 
2990    64.78     6679     6683.436     3302.042 
2991    64.80     6811     6650.629     3301.828 
2992    64.82     6898     6654.446     3301.601 
2993    64.84     6755     6664.741     3301.362 
2994    64.86     6577     6628.837     3301.111 
2995    64.88     6391     6509.944     3300.846 
2996    64.90     6286     6351.244     3300.569 
2997    64.92     6185     6221.542     3300.280 
2998    64.94     6248     6155.185     3299.977 
2999    64.96     6279     6145.228     3299.662 
3000    64.98     6357     6148.275     3299.334 
3001    65.00     6251     6121.703     3298.993 
3002    65.02     5974     6012.024     3298.640 
3003    65.04     5617     5839.949     3298.273 
3004    65.06     5266     5669.174     3297.893 
3005    65.08     5235     5536.232     3297.500 
3006    65.10     5275     5454.390     3297.094 
3007    65.12     5310     5414.649     3296.674 
3008    65.14     5367     5394.776     3296.242 
3009    65.16     5327     5355.933     3295.796 
3010    65.18     5175     5258.715     3295.336 
3011    65.20     4872     5087.006     3294.864 
3012    65.22     4611     4874.410     3294.378 
3013    65.24     4390     4671.073     3293.878 
3014    65.26     4241     4503.382     3293.364 
3015    65.28     4107     4374.521     3292.838 
3016    65.30     4117     4277.271     3292.297 
3017    65.32     4023     4198.719     3291.742 
3018    65.34     3873     4126.407     3291.174 
3019    65.36     3754     4048.518     3290.592 
3020    65.38     3720     3964.521     3289.997 
3021    65.40     3657     3884.370     3289.388 
3022    65.42     3632     3814.836     3288.765 
3023    65.44     3578     3757.571     3288.130 
3024    65.46     3530     3711.424     3287.480 
3025    65.48     3535     3675.161     3286.818 
3026    65.50     3490     3645.575     3286.143 
3027    65.52     3480     3620.309     3285.454 
3028    65.54     3506     3601.462     3284.753 
3029    65.56     3477     3586.651     3284.039 
3030    65.58     3501     3575.359     3283.312 
3031    65.60     3561     3567.285     3282.572 
3032    65.62     3530     3562.331     3281.820 
3033    65.64     3478     3560.586     3281.055 
3034    65.66     3479     3562.490     3280.278 
3035    65.68     3544     3570.531     3279.488 
3036    65.70     3509     3581.469     3278.687 
3037    65.72     3462     3600.266     3277.873 
3038    65.74     3533     3631.769     3277.047 
3039    65.76     3545     3671.599     3276.209 
3040    65.78     3582     3725.994     3275.359 
3041    65.80     3689     3797.634     3274.497 
3042    65.82     3875     3888.476     3273.624 
3043    65.84     4075     3998.899     3272.739 
3044    65.86     4282     4126.078     3271.842 
3045    65.88     4510     4260.760     3270.934 
3046    65.90     4684     4388.194     3270.014 
3047    65.92     4752     4484.172     3269.083 
3048    65.94     4643     4529.321     3268.141 
3049    65.96     4454     4498.906     3267.188 
3050    65.98     4206     4425.041     3266.224 
3051    66.00     4081     4346.664     3265.249 
3052    66.02     4067     4283.531     3264.263 
3053    66.04     4071     4234.918     3263.266 
3054    66.06     4061     4199.119     3262.259 
3055    66.08     4095     4174.891     3261.241 
3056    66.10     4123     4151.600     3260.212 
3057    66.12     4103     4116.292     3259.173 
3058    66.14     3986     4053.706     3258.123 
3059    66.16     3926     3970.221     3257.064 
3060    66.18     3750     3883.669     3255.994 
3061    66.20     3608     3805.293     3254.914 
3062    66.22     3515     3733.669     3253.824 
3063    66.24     3509     3668.937     3252.724 
3064    66.26     3430     3613.188     3251.614 
3065    66.28     3421     3567.178     3250.495 
3066    66.30     3406     3530.119     3249.366 
3067    66.32     3334     3500.497     3248.227 
3068    66.34     3301     3476.772     3247.079 
3069    66.36     3289     3457.649     3245.921 
3070    66.38     3285     3441.371     3244.754 
3071    66.40     3319     3424.997     3243.578 
3072    66.42     3279     3414.766     3242.392 
3073    66.44     3259     3406.469     3241.198 
3074    66.46     3306     3399.843     3239.995 
3075    66.48     3330     3394.732     3238.782 
3076    66.50     3330     3391.072     3237.561 
3077    66.52     3303     3388.897     3236.331 
3078    66.54     3268     3388.337     3235.093 
3079    66.56     3264     3388.935     3233.846 
3080    66.58     3343     3390.535     3232.590 
3081    66.60     3282     3396.575     3231.326 
3082    66.62     3280     3404.890     3230.054 
3083    66.64     3315     3417.122     3228.774 
3084    66.66     3318     3432.716     3227.486 
3085    66.68     3293     3451.412     3226.189 
3086    66.70     3320     3472.341     3224.885 
3087    66.72     3374     3493.727     3223.572 
3088    66.74     3377     3512.546     3222.252 
3089    66.76     3380     3523.921     3220.924 
3090    66.78     3319     3527.912     3219.589 
3091    66.80     3303     3520.086     3218.246 
3092    66.82     3337     3506.856     3216.896 
3093    66.84     3335     3490.672     3215.538 
3094    66.86     3323     3484.081     3214.173 
3095    66.88     3415     3483.492     3212.801 
3096    66.90     3417     3488.031     3211.422 
3097    66.92     3422     3495.914     3210.036 
3098    66.94     3436     3504.368     3208.643 
3099    66.96     3452     3513.351     3207.243 
3100    66.98     3438     3520.763     3205.836 
3101    67.00     3423     3528.861     3204.423 
3102    67.02     3448     3540.784     3203.003 
3103    67.04     3540     3566.518     3201.577 
3104    67.06     3588     3605.294     3200.144 
3105    67.08     3675     3662.642     3198.705 
3106    67.10     3754     3740.988     3197.259 
3107    67.12     3828     3842.908     3195.808 
3108    67.14     3949     3968.540     3194.351 
3109    67.16     4008     4119.032     3192.887 
3110    67.18     3983     4284.911     3191.418 
3111    67.20     4089     4457.298     3189.943 
3112    67.22     4214     4609.514     3188.462 
3113    67.24     4243     4709.637     3186.975 
3114    67.26     4192     4730.395     3185.483 
3115    67.28     4194     4650.738     3183.986 
3116    67.30     4193     4520.247     3182.483 
3117    67.32     4223     4395.129     3180.975 
3118    67.34     4242     4306.614     3179.461 
3119    67.36     4195     4259.290     3177.943 
3120    67.38     4143     4247.884     3176.420 
3121    67.40     4111     4256.033     3174.891 
3122    67.42     4094     4264.188     3173.358 
3123    67.44     4073     4253.790     3171.820 
3124    67.46     4027     4206.056     3170.277 
3125    67.48     3937     4128.515     3168.730 
3126    67.50     3949     4050.146     3167.178 
3127    67.52     3971     3991.449     3165.622 
3128    67.54     3921     3959.147     3164.061 
3129    67.56     3962     3948.412     3162.497 
3130    67.58     4044     3951.814     3160.928 
3131    67.60     4041     3957.478     3159.355 
3132    67.62     4063     3952.617     3157.778 
3133    67.64     4014     3925.447     3156.197 
3134    67.66     3831     3873.355     3154.612 
3135    67.68     3724     3813.995     3153.024 
3136    67.70     3721     3763.350     3151.431 
3137    67.72     3734     3728.472     3149.836 
3138    67.74     3700     3709.559     3148.237 
3139    67.76     3679     3702.009     3146.634 
3140    67.78     3762     3700.598     3145.028 
3141    67.80     3798     3698.363     3143.419 
3142    67.82     3743     3689.091     3141.807 
3143    67.84     3655     3666.978     3140.192 
3144    67.86     3642     3636.934     3138.574 
3145    67.88     3579     3607.658     3136.953 
3146    67.90     3510     3583.132     3135.329 
3147    67.92     3498     3568.007     3133.702 
3148    67.94     3513     3561.098     3132.073 
3149    67.96     3668     3561.717     3130.441 
3150    67.98     3727     3569.418     3128.807 
3151    68.00     3710     3583.661     3127.171 
3152    68.02     3665     3604.785     3125.532 
3153    68.04     3682     3633.711     3123.891 
3154    68.06     3805     3671.637     3122.248 
3155    68.08     3868     3720.324     3120.603 
3156    68.10     4026     3783.541     3118.956 
3157    68.12     4113     3865.715     3117.307 
3158    68.14     4171     3972.994     3115.657 
3159    68.16     4318     4111.723     3114.004 
3160    68.18     4583     4294.259     3112.350 
3161    68.20     4862     4529.259     3110.695 
3162    68.22     5163     4826.921     3109.038 
3163    68.24     5575     5196.707     3107.380 
3164    68.26     6035     5638.170     3105.721 
3165    68.28     6584     6145.021     3104.061 
3166    68.30     7212     6694.157     3102.399 
3167    68.32     7918     7245.906     3100.737 
3168    68.34     8742     7745.023     3099.073 
3169    68.36     9263     8117.249     3097.409 
3170    68.38     9383     8329.316     3095.744 
3171    68.40     9123     8363.001     3094.079 
3172    68.42     8610     8166.306     3092.412 
3173    68.44     8002     7810.193     3090.746 
3174    68.46     7435     7447.540     3089.079 
3175    68.48     7096     7176.990     3087.412 
3176    68.50     6932     7020.155     3085.744 
3177    68.52     6973     6951.518     3084.077 
3178    68.54     7175     6921.516     3082.409 
3179    68.56     7325     6878.838     3080.742 
3180    68.58     7218     6797.326     3079.074 
3181    68.60     7013     6653.897     3077.407 
3182    68.62     6640     6418.917     3075.740 
3183    68.64     6337     6143.741     3074.074 
3184    68.66     6084     5888.252     3072.408 
3185    68.68     5819     5678.952     3070.742 
3186    68.70     5587     5513.673     3069.077 
3187    68.72     5441     5382.119     3067.413 
3188    68.74     5398     5290.910     3065.750 
3189    68.76     5454     5254.563     3064.088 
3190    68.78     5625     5278.825     3062.427 
3191    68.80     5716     5355.663     3060.766 
3192    68.82     5842     5464.260     3059.107 
3193    68.84     5993     5568.117     3057.450 
3194    68.86     6003     5626.048     3055.793 
3195    68.88     5793     5597.543     3054.138 
3196    68.90     5516     5456.350     3052.485 
3197    68.92     5266     5247.242     3050.833 
3198    68.94     5073     5037.504     3049.182 
3199    68.96     5004     4869.415     3047.534 
3200    68.98     4835     4755.149     3045.887 
3201    69.00     4818     4687.891     3044.243 
3202    69.02     4778     4651.485     3042.600 
3203    69.04     4724     4625.456     3040.960 
3204    69.06     4680     4590.422     3039.321 
3205    69.08     4506     4527.132     3037.685 
3206    69.10     4442     4430.580     3036.052 
3207    69.12     4418     4325.455     3034.420 
3208    69.14     4394     4233.783     3032.792 
3209    69.16     4283     4162.655     3031.166 
3210    69.18     4159     4107.125     3029.543 
3211    69.20     4077     4056.119     3027.922 
3212    69.22     3991     3999.358     3026.304 
3213    69.24     3963     3931.812     3024.690 
3214    69.26     3911     3857.004     3023.078 
3215    69.28     3790     3786.090     3021.470 
3216    69.30     3729     3728.268     3019.865 
3217    69.32     3647     3687.002     3018.263 
3218    69.34     3584     3661.276     3016.664 
3219    69.36     3589     3647.586     3015.070 
3220    69.38     3663     3641.290     3013.478 
3221    69.40     3639     3637.382     3011.890 
3222    69.42     3568     3632.437     3010.306 
3223    69.44     3544     3625.486     3008.726 
3224    69.46     3547     3620.013     3007.150 
3225    69.48     3583     3622.311     3005.578 
3226    69.50     3608     3637.341     3004.010 
3227    69.52     3641     3663.704     3002.446 
3228    69.54     3750     3703.232     3000.886 
3229    69.56     3781     3748.676     2999.331 
3230    69.58     3824     3793.933     2997.780 
3231    69.60     3887     3833.439     2996.234 
3232    69.62     3831     3864.054     2994.692 
3233    69.64     3857     3898.006     2993.155 
3234    69.66     3970     3946.595     2991.623 
3235    69.68     4096     4012.160     2990.095 
3236    69.70     4180     4086.121     2988.573 
3237    69.72     4247     4155.502     2987.056 
3238    69.74     4263     4199.110     2985.543 
3239    69.76     4144     4197.279     2984.036 
3240    69.78     3996     4136.489     2982.534 
3241    69.80     3907     4040.817     2981.038 
3242    69.82     3785     3938.405     2979.547 
3243    69.84     3780     3850.156     2978.062 
3244    69.86     3789     3787.844     2976.582 
3245    69.88     3714     3750.247     2975.108 
3246    69.90     3736     3726.315     2973.640 
3247    69.92     3710     3708.908     2972.178 
3248    69.94     3664     3685.346     2970.722 
3249    69.96     3576     3645.124     2969.271 
3250    69.98     3494     3584.226     2967.827 
3251    70.00     3382     3515.926     2966.389 
3252    70.02     3378     3453.111     2964.958 
3253    70.04     3420     3403.335     2963.533 
3254    70.06     3381     3367.040     2962.114 
3255    70.08     3369     3346.433     2960.702 
3256    70.10     3386     3335.765     2959.297 
3257    70.12     3402     3333.973     2957.899 
3258    70.14     3428     3337.064     2956.507 
3259    70.16     3404     3340.197     2955.122 
3260    70.18     3381     3339.377     2953.744 
3261    70.20     3413     3329.734     2952.374 
3262    70.22     3319     3306.917     2951.010 
3263    70.24     3283     3276.378     2949.654 
3264    70.26     3325     3247.575     2948.305 
3265    70.28     3301     3224.376     2946.964 
3266    70.30     3267     3208.129     2945.630 
3267    70.32     3265     3198.101     2944.304 
3268    70.34     3253     3192.439     2942.986 
3269    70.36     3209     3188.171     2941.675 
3270    70.38     3265     3182.646     2940.372 
3271    70.40     3252     3173.409     2939.077 
3272    70.42     3193     3159.836     2937.790 
3273    70.44     3180     3143.607     2936.512 
3274    70.46     3174     3128.627     2935.241 
3275    70.48     3208     3117.195     2933.979 
3276    70.50     3121     3110.345     2932.725 
3277    70.52     3033     3106.789     2931.480 
3278    70.54     3045     3105.860     2930.243 
3279    70.56     3084     3105.681     2929.015 
3280    70.58     3118     3104.588     2927.796 
3281    70.60     3111     3100.947     2926.586 
3282    70.62     3089     3093.221     2925.384 
3283    70.64     3070     3079.828     2924.191 
3284    70.66     3038     3068.078     2923.008 
3285    70.68     3073     3058.064     2921.834 
3286    70.70     3096     3050.874     2920.668 
3287    70.72     3075     3040.241     2919.513 
3288    70.74     3041     3037.461     2918.366 
3289    70.76     3055     3035.773     2917.230 
3290    70.78     3100     3031.975     2916.102 
3291    70.80     3064     3029.464     2914.985 
3292    70.82     3093     3024.997     2913.877 
3293    70.84     3139     3017.800     2912.779 
3294    70.86     3044     3011.459     2911.691 
3295    70.88     3018     3007.014     2910.613 
3296    70.90     3070     3000.257     2909.546 
3297    70.92     3053     2998.101     2908.488 
3298    70.94     2957     2997.604     2907.441 
3299    70.96     2904     2998.823     2906.404 
3300    70.98     2963     3000.870     2905.377 
3301    71.00     3006     3006.239     2904.361 
3302    71.02     3003     3013.674     2903.356 
3303    71.04     3071     3025.310     2902.361 
3304    71.06     3154     3041.383     2901.378 
3305    71.08     3154     3062.980     2900.405 
3306    71.10     3140     3091.725     2899.443 
3307    71.12     3172     3127.708     2898.492 
3308    71.14     3285     3172.114     2897.552 
3309    71.16     3313     3225.012     2896.624 
3310    71.18     3346     3285.333     2895.707 
3311    71.20     3461     3348.273     2894.801 
3312    71.22     3493     3411.536     2893.906 
3313    71.24     3517     3465.301     2893.024 
3314    71.26     3490     3499.372     2892.153 
3315    71.28     3468     3504.181     2891.293 
3316    71.30     3472     3475.702     2890.446 
3317    71.32     3393     3428.606     2889.610 
3318    71.34     3347     3379.595     2888.787 
3319    71.36     3336     3340.280     2887.975 
3320    71.38     3265     3314.842     2887.176 
3321    71.40     3238     3300.028     2886.389 
3322    71.42     3271     3296.197     2885.615 
3323    71.44     3270     3294.989     2884.852 
3324    71.46     3296     3289.692     2884.103 
3325    71.48     3306     3273.973     2883.366 
3326    71.50     3250     3243.438     2882.641 
3327    71.52     3214     3203.079     2881.930 
3328    71.54     3150     3160.974     2881.231 
3329    71.56     3132     3123.038     2880.545 
3330    71.58     3087     3091.390     2879.872 
3331    71.60     2982     3067.841     2879.213 
3332    71.62     3004     3051.107     2878.566 
3333    71.64     3044     3040.379     2877.933 
3334    71.66     3012     3034.926     2877.313 
3335    71.68     3018     3034.150     2876.707 
3336    71.70     3051     3038.137     2876.114 
3337    71.72     3071     3044.943     2875.535 
3338    71.74     3040     3054.199     2874.970 
3339    71.76     3050     3064.460     2874.418 
3340    71.78     3070     3074.035     2873.881 
3341    71.80     3037     3080.763     2873.357 
3342    71.82     3011     3084.075     2872.848 
3343    71.84     3023     3085.161     2872.352 
3344    71.86     3070     3085.705     2871.870 
3345    71.88     3063     3085.727     2871.402 
3346    71.90     3089     3084.150     2870.948 
3347    71.92     3090     3079.078     2870.508 
3348    71.94     3132     3070.453     2870.081 
3349    71.96     3166     3061.325     2869.668 
3350    71.98     3070     3053.433     2869.268 
3351    72.00     3070     3046.904     2868.882 
3352    72.02     3055     3042.822     2868.509 
3353    72.04     3054     3038.603     2868.149 
3354    72.06     3043     3036.375     2867.802 
3355    72.08     3032     3036.317     2867.469 
3356    72.10     3080     3038.031     2867.148 
3357    72.12     3104     3039.476     2866.841 
3358    72.14     3098     3042.990     2866.546 
3359    72.16     3083     3049.265     2866.264 
3360    72.18     3084     3058.718     2865.995 
3361    72.20     3093     3072.068     2865.739 
3362    72.22     3179     3088.922     2865.495 
3363    72.24     3222     3108.529     2865.263 
3364    72.26     3191     3126.739     2865.044 
3365    72.28     3149     3140.257     2864.837 
3366    72.30     3114     3145.331     2864.643 
3367    72.32     3120     3136.835     2864.461 
3368    72.34     3113     3117.591     2864.290 
3369    72.36     3093     3094.696     2864.132 
3370    72.38     3080     3074.608     2863.986 
3371    72.40     3017     3059.635     2863.852 
3372    72.42     2982     3050.677     2863.730 
3373    72.44     3028     3045.968     2863.619 
3374    72.46     3065     3044.000     2863.520 
3375    72.48     3094     3040.916     2863.432 
3376    72.50     3057     3035.038     2863.357 
3377    72.52     2942     3026.931     2863.292 
3378    72.54     2945     3012.029     2863.239 
3379    72.56     3048     2993.956     2863.197 
3380    72.58     3011     2976.156     2863.167 
3381    72.60     2903     2960.558     2863.147 
3382    72.62     2894     2947.877     2863.139 
3383    72.64     2909     2937.560     2863.141 
3384    72.66     2911     2929.339     2863.155 
3385    72.68     2867     2922.102     2863.179 
3386    72.70     2830     2915.933     2863.214 
3387    72.72     2896     2911.758     2863.260 
3388    72.74     2903     2908.703     2863.317 
3389    72.76     2891     2906.033     2863.384 
3390    72.78     2893     2903.916     2863.461 
3391    72.80     2845     2902.263     2863.549 
3392    72.82     2832     2901.009     2863.647 
3393    72.84     2877     2900.102     2863.756 
3394    72.86     2889     2899.506     2863.874 
3395    72.88     2854     2899.194     2864.003 
3396    72.90     2822     2899.144     2864.141 
3397    72.92     2860     2899.181     2864.290 
3398    72.94     2935     2899.890     2864.449 
3399    72.96     2876     2900.663     2864.617 
3400    72.98     2852     2901.733     2864.795 
3401    73.00     2928     2903.137     2864.982 
3402    73.02     2887     2904.377     2865.180 
3403    73.04     2877     2906.634     2865.386 
3404    73.06     2883     2909.423     2865.602 
3405    73.08     2856     2912.893     2865.828 
3406    73.10     2860     2917.056     2866.062 
3407    73.12     2908     2921.990     2866.306 
3408    73.14     2964     2927.392     2866.559 
3409    73.16     2994     2934.653     2866.821 
3410    73.18     2987     2943.046     2867.092 
3411    73.20     2963     2953.681     2867.372 
3412    73.22     2916     2965.142     2867.661 
3413    73.24     2915     2977.907     2867.958 
3414    73.26     2983     2992.325     2868.265 
3415    73.28     3055     3009.863     2868.579 
3416    73.30     3071     3028.042     2868.902 
3417    73.32     3070     3049.075     2869.234 
3418    73.34     3079     3074.062     2869.574 
3419    73.36     3102     3104.342     2869.922 
3420    73.38     3226     3139.150     2870.279 
3421    73.40     3284     3176.620     2870.643 
3422    73.42     3310     3213.623     2871.016 
3423    73.44     3328     3244.341     2871.397 
3424    73.46     3323     3263.520     2871.785 
3425    73.48     3292     3265.254     2872.182 
3426    73.50     3221     3247.370     2872.586 
3427    73.52     3200     3218.179     2872.998 
3428    73.54     3197     3187.685     2873.417 
3429    73.56     3169     3165.288     2873.844 
3430    73.58     3116     3151.621     2874.279 
3431    73.60     3129     3145.994     2874.721 
3432    73.62     3117     3146.705     2875.170 
3433    73.64     3137     3149.647     2875.626 
3434    73.66     3150     3151.717     2876.090 
3435    73.68     3104     3150.016     2876.561 
3436    73.70     3124     3140.600     2877.038 
3437    73.72     3084     3124.706     2877.523 
3438    73.74     3033     3106.895     2878.015 
3439    73.76     3009     3092.861     2878.513 
3440    73.78     3024     3083.877     2879.018 
3441    73.80     3034     3080.344     2879.529 
3442    73.82     2962     3081.902     2880.048 
3443    73.84     3027     3088.283     2880.572 
3444    73.86     3106     3099.047     2881.103 
3445    73.88     3106     3114.274     2881.641 
3446    73.90     3153     3133.106     2882.184 
3447    73.92     3200     3154.042     2882.734 
3448    73.94     3194     3173.466     2883.290 
3449    73.96     3164     3187.776     2883.852 
3450    73.98     3156     3193.948     2884.420 
3451    74.00     3136     3187.569     2884.994 
3452    74.02     3117     3170.747     2885.574 
3453    74.04     3109     3149.924     2886.159 
3454    74.06     3103     3131.987     2886.750 
3455    74.08     3105     3119.260     2887.347 
3456    74.10     3054     3112.732     2887.949 
3457    74.12     3030     3110.641     2888.556 
3458    74.14     3065     3111.877     2889.169 
3459    74.16     3085     3113.853     2889.788 
3460    74.18     3056     3114.347     2890.411 
3461    74.20     3030     3111.626     2891.040 
3462    74.22     3060     3103.232     2891.673 
3463    74.24     3108     3091.195     2892.312 
3464    74.26     3092     3079.494     2892.955 
3465    74.28     3069     3070.195     2893.604 
3466    74.30     3049     3064.317     2894.257 
3467    74.32     2992     3062.320     2894.915 
3468    74.34     3020     3064.157     2895.577 
3469    74.36     3065     3069.376     2896.244 
3470    74.38     3043     3078.682     2896.915 
3471    74.40     3051     3092.708     2897.591 
3472    74.42     3161     3112.490     2898.271 
3473    74.44     3233     3139.134     2898.955 
3474    74.46     3232     3174.207     2899.644 
3475    74.48     3200     3219.306     2900.336 
3476    74.50     3218     3275.939     2901.033 
3477    74.52     3356     3345.264     2901.733 
3478    74.54     3498     3427.719     2902.438 
3479    74.56     3619     3523.732     2903.146 
3480    74.58     3743     3627.887     2903.858 
3481    74.60     3869     3735.747     2904.573 
3482    74.62     4013     3837.219     2905.292 
3483    74.64     4050     3919.022     2906.015 
3484    74.66     4054     3968.048     2906.741 
3485    74.68     3992     3968.722     2907.470 
3486    74.70     3877     3923.312     2908.202 
3487    74.72     3760     3853.378     2908.938 
3488    74.74     3692     3782.589     2909.677 
3489    74.76     3675     3731.421     2910.419 
3490    74.78     3631     3704.466     2911.163 
3491    74.80     3617     3698.625     2911.911 
3492    74.82     3646     3709.452     2912.661 
3493    74.84     3716     3727.965     2913.415 
3494    74.86     3736     3744.451     2914.170 
3495    74.88     3710     3750.090     2914.929 
3496    74.90     3701     3735.267     2915.690 
3497    74.92     3665     3701.363     2916.453 
3498    74.94     3601     3657.678     2917.219 
3499    74.96     3557     3617.015     2917.987 
3500    74.98     3463     3586.017     2918.757 
3501    75.00     3421     3570.500     2919.529 
3502    75.02     3465     3572.046     2920.304 
3503    75.04     3550     3589.623     2921.080 
3504    75.06     3583     3619.716     2921.858 
3505    75.08     3584     3655.484     2922.638 
3506    75.10     3639     3688.640     2923.420 
3507    75.12     3631     3709.763     2924.204 
3508    75.14     3571     3709.471     2924.989 
3509    75.16     3541     3681.499     2925.776 
3510    75.18     3492     3628.963     2926.564 
3511    75.20     3437     3569.454     2927.353 
3512    75.22     3350     3513.942     2928.144 
3513    75.24     3251     3471.344     2928.936 
3514    75.26     3241     3441.653     2929.729 
3515    75.28     3288     3425.486     2930.523 
3516    75.30     3283     3417.067     2931.319 
3517    75.32     3214     3411.122     2932.115 
3518    75.34     3191     3402.748     2932.912 
3519    75.36     3202     3385.284     2933.710 
3520    75.38     3213     3355.850     2934.508 
3521    75.40     3198     3316.469     2935.307 
3522    75.42     3161     3274.499     2936.107 
3523    75.44     3099     3236.514     2936.907 
3524    75.46     3045     3204.001     2937.708 
3525    75.48     3039     3176.881     2938.509 
3526    75.50     3011     3156.245     2939.310 
3527    75.52     2999     3140.490     2940.111 
3528    75.54     3018     3128.765     2940.913 
3529    75.56     2978     3121.383     2941.714 
3530    75.58     2963     3115.774     2942.515 
3531    75.60     2990     3112.416     2943.317 
3532    75.62     2993     3110.802     2944.118 
3533    75.64     3019     3110.310     2944.919 
3534    75.66     3017     3110.606     2945.719 
3535    75.68     3029     3111.329     2946.519 
3536    75.70     3092     3111.075     2947.319 
3537    75.72     3060     3109.492     2948.118 
3538    75.74     2976     3107.134     2948.916 
3539    75.76     2921     3105.248     2949.714 
3540    75.78     2957     3105.461     2950.510 
3541    75.80     2991     3106.529     2951.306 
3542    75.82     2999     3109.280     2952.101 
3543    75.84     3038     3113.570     2952.895 
3544    75.86     3039     3119.128     2953.688 
3545    75.88     3057     3125.813     2954.480 
3546    75.90     3059     3133.197     2955.270 
3547    75.92     3025     3141.264     2956.059 
3548    75.94     3031     3149.256     2956.847 
3549    75.96     3071     3157.693     2957.633 
3550    75.98     3093     3165.291     2958.418 
3551    76.00     3092     3177.505     2959.201 
3552    76.02     3094     3192.963     2959.982 
3553    76.04     3135     3213.411     2960.762 
3554    76.06     3162     3240.478     2961.540 
3555    76.08     3151     3275.947     2962.315 
3556    76.10     3197     3322.367     2963.089 
3557    76.12     3307     3380.649     2963.861 
3558    76.14     3359     3453.370     2964.631 
3559    76.16     3442     3542.177     2965.398 
3560    76.18     3593     3647.302     2966.163 
3561    76.20     3804     3769.379     2966.926 
3562    76.22     4011     3906.093     2967.686 
3563    76.24     4168     4050.984     2968.444 
3564    76.26     4345     4195.477     2969.199 
3565    76.28     4446     4323.942     2969.951 
3566    76.30     4531     4418.632     2970.701 
3567    76.32     4537     4461.891     2971.448 
3568    76.34     4433     4436.483     2972.191 
3569    76.36     4354     4351.605     2972.932 
3570    76.38     4220     4244.205     2973.670 
3571    76.40     4113     4144.500     2974.405 
3572    76.42     4129     4068.629     2975.137 
3573    76.44     4130     4022.825     2975.865 
3574    76.46     4013     4002.674     2976.590 
3575    76.48     3946     4000.792     2977.311 
3576    76.50     3910     4005.839     2978.029 
3577    76.52     3924     4005.306     2978.744 
3578    76.54     4015     3989.607     2979.455 
3579    76.56     3952     3944.275     2980.162 
3580    76.58     3805     3869.941     2980.865 
3581    76.60     3709     3782.951     2981.564 
3582    76.62     3615     3698.275     2982.260 
3583    76.64     3578     3624.616     2982.951 
3584    76.66     3551     3566.078     2983.638 
3585    76.68     3474     3522.525     2984.322 
3586    76.70     3468     3492.992     2985.000 
3587    76.72     3442     3476.186     2985.675 
3588    76.74     3389     3470.891     2986.345 
3589    76.76     3427     3475.838     2987.011 
3590    76.78     3455     3491.274     2987.672 
3591    76.80     3499     3514.249     2988.328 
3592    76.82     3583     3543.912     2988.980 
3593    76.84     3613     3578.141     2989.627 
3594    76.86     3639     3614.768     2990.269 
3595    76.88     3710     3651.609     2990.906 
3596    76.90     3824     3686.686     2991.538 
3597    76.92     3884     3723.595     2992.166 
3598    76.94     3952     3765.685     2992.787 
3599    76.96     4077     3813.215     2993.404 
3600    76.98     4177     3863.386     2994.016 
3601    77.00     4148     3912.876     2994.622 
3602    77.02     4093     3954.974     2995.222 
3603    77.04     4181     3990.894     2995.817 
3604    77.06     4207     4027.265     2996.407 
3605    77.08     4183     4068.631     2996.991 
3606    77.10     4236     4114.009     2997.569 
3607    77.12     4348     4157.703     2998.141 
3608    77.14     4495     4195.654     2998.707 
3609    77.16     4505     4226.711     2999.267 
3610    77.18     4481     4248.247     2999.821 
3611    77.20     4521     4252.001     3000.370 
3612    77.22     4526     4237.437     3000.911 
3613    77.24     4446     4210.664     3001.447 
3614    77.26     4399     4180.397     3001.976 
3615    77.28     4390     4156.020     3002.499 
3616    77.30     4342     4144.160     3003.016 
3617    77.32     4301     4146.378     3003.525 
3618    77.34     4331     4157.513     3004.028 
3619    77.36     4355     4174.076     3004.525 
3620    77.38     4313     4195.355     3005.014 
3621    77.40     4265     4218.330     3005.497 
3622    77.42     4289     4237.722     3005.973 
3623    77.44     4281     4247.380     3006.441 
3624    77.46     4266     4248.067     3006.903 
3625    77.48     4307     4240.750     3007.357 
3626    77.50     4356     4237.089     3007.804 
3627    77.52     4396     4250.281     3008.244 
3628    77.54     4462     4288.358     3008.676 
3629    77.56     4576     4351.859     3009.101 
3630    77.58     4694     4437.254     3009.519 
3631    77.60     4749     4538.371     3009.928 
3632    77.62     4755     4642.439     3010.330 
3633    77.64     4799     4734.183     3010.725 
3634    77.66     4790     4793.881     3011.111 
3635    77.68     4740     4805.640     3011.489 
3636    77.70     4679     4746.836     3011.860 
3637    77.72     4636     4637.769     3012.222 
3638    77.74     4688     4516.575     3012.576 
3639    77.76     4679     4414.604     3012.922 
3640    77.78     4551     4345.981     3013.260 
3641    77.80     4509     4313.395     3013.589 
3642    77.82     4510     4312.575     3013.910 
3643    77.84     4492     4335.192     3014.222 
3644    77.86     4491     4371.021     3014.526 
3645    77.88     4447     4405.779     3014.821 
3646    77.90     4450     4427.057     3015.107 
3647    77.92     4427     4419.393     3015.384 
3648    77.94     4389     4375.119     3015.653 
3649    77.96     4391     4303.952     3015.912 
3650    77.98     4301     4214.456     3016.163 
3651    78.00     4177     4118.408     3016.404 
3652    78.02     4096     4030.689     3016.636 
3653    78.04     4083     3961.233     3016.859 
3654    78.06     4069     3914.419     3017.072 
3655    78.08     4068     3890.942     3017.276 
3656    78.10     4066     3890.104     3017.471 
3657    78.12     4110     3909.751     3017.656 
3658    78.14     4139     3948.355     3017.831 
3659    78.16     4085     4003.925     3017.996 
3660    78.18     4132     4074.656     3018.152 
3661    78.20     4327     4158.610     3018.298 
3662    78.22     4545     4252.507     3018.434 
3663    78.24     4696     4361.913     3018.559 
3664    78.26     4763     4487.821     3018.675 
3665    78.28     4918     4625.949     3018.781 
3666    78.30     5057     4765.915     3018.876 
3667    78.32     5154     4890.258     3018.961 
3668    78.34     5192     4977.940     3019.036 
3669    78.36     5101     5011.835     3019.100 
3670    78.38     4992     4967.314     3019.155 
3671    78.40     4940     4858.632     3019.200 
3672    78.42     4787     4729.530     3019.235 
3673    78.44     4663     4616.130     3019.260 
3674    78.46     4591     4537.841     3019.275 
3675    78.48     4521     4501.092     3019.280 
3676    78.50     4576     4500.932     3019.275 
3677    78.52     4619     4527.778     3019.261 
3678    78.54     4694     4568.892     3019.237 
3679    78.56     4696     4608.873     3019.203 
3680    78.58     4694     4629.682     3019.160 
3681    78.60     4695     4617.319     3019.108 
3682    78.62     4582     4555.290     3019.046 
3683    78.64     4463     4454.067     3018.974 
3684    78.66     4260     4329.091     3018.894 
3685    78.68     4074     4198.540     3018.804 
3686    78.70     3968     4081.069     3018.704 
3687    78.72     3951     3984.457     3018.596 
3688    78.74     3947     3911.302     3018.478 
3689    78.76     3865     3860.150     3018.352 
3690    78.78     3829     3827.526     3018.216 
3691    78.80     3823     3808.737     3018.071 
3692    78.82     3766     3799.220     3017.917 
3693    78.84     3748     3793.082     3017.755 
3694    78.86     3691     3784.701     3017.583 
3695    78.88     3661     3768.040     3017.403 
3696    78.90     3696     3739.416     3017.214 
3697    78.92     3695     3700.379     3017.017 
3698    78.94     3616     3655.831     3016.811 
3699    78.96     3544     3613.323     3016.596 
3700    78.98     3532     3576.272     3016.372 
3701    79.00     3556     3551.411     3016.141 
3702    79.02     3553     3536.884     3015.900 
3703    79.04     3532     3532.589     3015.652 
3704    79.06     3549     3537.843     3015.395 
3705    79.08     3561     3551.877     3015.130 
3706    79.10     3600     3573.882     3014.856 
3707    79.12     3623     3603.111     3014.575 
3708    79.14     3685     3638.982     3014.285 
3709    79.16     3770     3679.910     3013.987 
3710    79.18     3821     3727.849     3013.681 
3711    79.20     3979     3782.815     3013.367 
3712    79.22     4156     3846.764     3013.046 
3713    79.24     4247     3916.731     3012.716 
3714    79.26     4452     3988.870     3012.379 
3715    79.28     4616     4058.060     3012.034 
3716    79.30     4597     4118.787     3011.681 
3717    79.32     4553     4165.219     3011.320 
3718    79.34     4550     4192.345     3010.952 
3719    79.36     4570     4212.247     3010.576 
3720    79.38     4523     4239.099     3010.193 
3721    79.40     4622     4282.813     3009.802 
3722    79.42     4831     4345.299     3009.404 
3723    79.44     5025     4422.788     3008.999 
3724    79.46     5197     4507.378     3008.586 
3725    79.48     5330     4587.312     3008.166 
3726    79.50     5349     4651.729     3007.739 
3727    79.52     5375     4694.353     3007.305 
3728    79.54     5269     4705.415     3006.863 
3729    79.56     5142     4688.675     3006.415 
3730    79.58     5100     4663.542     3005.959 
3731    79.60     4984     4653.899     3005.497 
3732    79.62     5001     4675.479     3005.027 
3733    79.64     5051     4734.431     3004.551 
3734    79.66     5048     4828.231     3004.068 
3735    79.68     5121     4947.267     3003.578 
3736    79.70     5210     5078.051     3003.082 
3737    79.72     5260     5198.910     3002.579 
3738    79.74     5192     5286.525     3002.069 
3739    79.76     5095     5319.742     3001.553 
3740    79.78     4993     5276.903     3001.030 
3741    79.80     4872     5144.720     3000.501 
3742    79.82     4775     4961.319     2999.965 
3743    79.84     4703     4772.390     2999.423 
3744    79.86     4640     4608.711     2998.875 
3745    79.88     4504     4482.724     2998.321 
3746    79.90     4389     4396.385     2997.760 
3747    79.92     4307     4342.434     2997.193 
3748    79.94     4249     4311.659     2996.620 
3749    79.96     4188     4291.701     2996.042 
3750    79.98     4099     4269.676     2995.457 
3751    80.00     4062     4233.320     2994.866 
3752    80.02     3876     4171.392     2994.269 
3753    80.04     3814     4074.786     2993.667 
3754    80.06     3793     3958.741     2993.058 
3755    80.08     3750     3841.400     2992.444 
3756    80.10     3612     3734.194     2991.825 
3757    80.12     3521     3641.644     2991.199 
3758    80.14     3472     3564.139     2990.569 
3759    80.16     3431     3499.195     2989.932 
3760    80.18     3398     3445.611     2989.290 
3761    80.20     3352     3400.600     2988.643 
3762    80.22     3314     3362.539     2987.990 
3763    80.24     3295     3330.042     2987.332 
3764    80.26     3262     3302.561     2986.669 
3765    80.28     3194     3278.305     2986.001 
3766    80.30     3130     3257.017     2985.327 
3767    80.32     3123     3239.883     2984.648 
3768    80.34     3047     3225.704     2983.964 
3769    80.36     3066     3213.699     2983.276 
3770    80.38     3119     3203.605     2982.582 
3771    80.40     3121     3193.897     2981.883 
3772    80.42     3108     3188.165     2981.180 
3773    80.44     3151     3184.306     2980.471 
3774    80.46     3182     3182.317     2979.758 
3775    80.48     3137     3182.131     2979.040 
3776    80.50     3099     3184.024     2978.318 
3777    80.52     3117     3186.844     2977.591 
3778    80.54     3167     3191.655     2976.859 
3779    80.56     3192     3197.562     2976.123 
3780    80.58     3126     3204.114     2975.382 
3781    80.60     3097     3210.783     2974.637 
3782    80.62     3075     3216.479     2973.888 
3783    80.64     3111     3223.301     2973.134 
3784    80.66     3216     3230.108     2972.376 
3785    80.68     3184     3237.694     2971.614 
3786    80.70     3206     3249.848     2970.848 
3787    80.72     3218     3266.618     2970.077 
3788    80.74     3219     3289.262     2969.303 
3789    80.76     3276     3318.485     2968.524 
3790    80.78     3363     3353.636     2967.742 
3791    80.80     3446     3393.332     2966.956 
3792    80.82     3532     3435.321     2966.166 
3793    80.84     3577     3476.024     2965.372 
3794    80.86     3619     3510.181     2964.574 
3795    80.88     3669     3533.765     2963.773 
3796    80.90     3606     3541.621     2962.968 
3797    80.92     3499     3527.478     2962.159 
3798    80.94     3410     3495.052     2961.347 
3799    80.96     3405     3453.160     2960.532 
3800    80.98     3368     3412.688     2959.713 
3801    81.00     3306     3379.788     2958.890 
3802    81.02     3299     3356.305     2958.064 
3803    81.04     3283     3341.859     2957.235 
3804    81.06     3220     3334.499     2956.403 
3805    81.08     3224     3331.545     2955.568 
3806    81.10     3215     3326.660     2954.729 
3807    81.12     3218     3322.921     2953.888 
3808    81.14     3244     3313.897     2953.043 
3809    81.16     3208     3296.316     2952.195 
3810    81.18     3189     3269.463     2951.345 
3811    81.20     3185     3238.388     2950.491 
3812    81.22     3102     3207.067     2949.635 
3813    81.24     3050     3178.799     2948.776 
3814    81.26     3009     3154.675     2947.914 
3815    81.28     2999     3134.784     2947.050 
3816    81.30     3031     3118.592     2946.183 
3817    81.32     3049     3105.505     2945.313 
3818    81.34     2995     3093.693     2944.441 
3819    81.36     2958     3085.388     2943.566 
3820    81.38     2962     3078.997     2942.689 
3821    81.40     2890     3073.811     2941.810 
3822    81.42     2917     3070.851     2940.928 
3823    81.44     2955     3069.309     2940.044 
3824    81.46     3001     3069.709     2939.158 
3825    81.48     2995     3072.054     2938.270 
3826    81.50     3029     3076.318     2937.379 
3827    81.52     3032     3082.432     2936.487 
3828    81.54     3015     3090.581     2935.592 
3829    81.56     3020     3101.163     2934.696 
3830    81.58     3099     3114.097     2933.798 
3831    81.60     3130     3129.363     2932.897 
3832    81.62     3117     3146.611     2931.995 
3833    81.64     3107     3166.356     2931.092 
3834    81.66     3160     3188.480     2930.186 
3835    81.68     3120     3212.114     2929.279 
3836    81.70     3120     3238.627     2928.370 
3837    81.72     3183     3268.359     2927.460 
3838    81.74     3247     3300.860     2926.548 
3839    81.76     3373     3335.056     2925.635 
3840    81.78     3376     3369.632     2924.720 
3841    81.80     3360     3402.236     2923.804 
3842    81.82     3438     3433.181     2922.887 
3843    81.84     3499     3463.089     2921.968 
3844    81.86     3544     3490.760     2921.049 
3845    81.88     3575     3512.948     2920.128 
3846    81.90     3588     3525.805     2919.206 
3847    81.92     3492     3524.101     2918.283 
3848    81.94     3425     3504.252     2917.359 
3849    81.96     3336     3472.110     2916.434 
3850    81.98     3213     3436.760     2915.508 
3851    82.00     3200     3404.012     2914.582 
3852    82.02     3238     3377.243     2913.654 
3853    82.04     3212     3356.245     2912.726 
3854    82.06     3209     3340.579     2911.797 
3855    82.08     3208     3329.378     2910.868 
3856    82.10     3255     3320.699     2909.938 
3857    82.12     3244     3314.417     2909.007 
3858    82.14     3260     3307.138     2908.076 
3859    82.16     3275     3296.235     2907.144 
3860    82.18     3240     3279.073     2906.213 
3861    82.20     3170     3256.372     2905.280 
3862    82.22     3085     3232.443     2904.348 
3863    82.24     3084     3211.225     2903.415 
3864    82.26     3075     3194.524     2902.482 
3865    82.28     3092     3183.049     2901.549 
3866    82.30     3142     3176.054     2900.616 
3867    82.32     3103     3171.851     2899.683 
3868    82.34     2981     3170.052     2898.750 
3869    82.36     2980     3169.139     2897.817 
3870    82.38     3064     3167.426     2896.884 
3871    82.40     3063     3163.159     2895.951 
3872    82.42     3045     3157.557     2895.019 
3873    82.44     3033     3151.920     2894.087 
3874    82.46     3042     3148.806     2893.155 
3875    82.48     3059     3149.533     2892.224 
3876    82.50     3096     3154.339     2891.293 
3877    82.52     3119     3162.718     2890.362 
3878    82.54     3153     3174.002     2889.432 
3879    82.56     3100     3186.453     2888.503 
3880    82.58     3103     3197.321     2887.574 
3881    82.60     3075     3207.937     2886.646 
3882    82.62     3096     3213.552     2885.719 
3883    82.64     3154     3212.412     2884.792 
3884    82.66     3124     3200.350     2883.866 
3885    82.68     3086     3180.306     2882.942 
3886    82.70     3064     3157.652     2882.018 
3887    82.72     3060     3136.072     2881.095 
3888    82.74     3041     3118.289     2880.173 
3889    82.76     3033     3104.975     2879.252 
3890    82.78     2950     3095.892     2878.333 
3891    82.80     2991     3090.352     2877.415 
3892    82.82     3030     3086.051     2876.497 
3893    82.84     2981     3084.513     2875.582 
3894    82.86     3003     3082.547     2874.667 
3895    82.88     2935     3079.241     2873.754 
3896    82.90     2948     3072.709     2872.843 
3897    82.92     2965     3062.205     2871.933 
3898    82.94     2981     3048.957     2871.024 
3899    82.96     2909     3035.017     2870.117 
3900    82.98     2852     3022.998     2869.212 
3901    83.00     2889     3012.447     2868.308 
3902    83.02     2933     3004.571     2867.407 
3903    83.04     2858     2999.360     2866.507 
3904    83.06     2873     2996.570     2865.609 
3905    83.08     2879     2995.837     2864.712 
3906    83.10     2934     2996.436     2863.818 
3907    83.12     2967     2998.416     2862.926 
3908    83.14     2980     3000.819     2862.036 
3909    83.16     2915     3002.864     2861.148 
3910    83.18     2905     3003.686     2860.262 
3911    83.20     2927     3002.531     2859.378 
3912    83.22     2871     2998.804     2858.497 
3913    83.24     2899     2991.827     2857.618 
3914    83.26     2946     2984.009     2856.741 
3915    83.28     2885     2976.354     2855.867 
3916    83.30     2844     2969.898     2854.995 
3917    83.32     2890     2965.104     2854.126 
3918    83.34     2884     2962.057     2853.259 
3919    83.36     2883     2960.451     2852.395 
3920    83.38     2854     2960.031     2851.534 
3921    83.40     2865     2960.226     2850.675 
3922    83.42     2923     2961.966     2849.820 
3923    83.44     2929     2963.843     2848.967 
3924    83.46     2922     2965.872     2848.116 
3925    83.48     2933     2967.290     2847.269 
3926    83.50     2923     2969.328     2846.425 
3927    83.52     2888     2972.432     2845.584 
3928    83.54     2892     2977.436     2844.746 
3929    83.56     2929     2985.227     2843.911 
3930    83.58     2989     2995.419     2843.079 
3931    83.60     3030     3008.328     2842.251 
3932    83.62     2986     3023.706     2841.425 
3933    83.64     3009     3040.560     2840.603 
3934    83.66     3061     3059.008     2839.785 
3935    83.68     3104     3077.544     2838.970 
3936    83.70     3036     3094.673     2838.158 
3937    83.72     2981     3108.840     2837.350 
3938    83.74     3067     3118.097     2836.546 
3939    83.76     3075     3122.397     2835.745 
3940    83.78     3102     3121.387     2834.948 
3941    83.80     3084     3116.807     2834.155 
3942    83.82     3058     3106.280     2833.365 
3943    83.84     3088     3093.128     2832.579 
3944    83.86     3035     3079.616     2831.798 
3945    83.88     3016     3069.434     2831.020 
3946    83.90     2992     3063.597     2830.246 
3947    83.92     3052     3060.074     2829.476 
3948    83.94     3016     3059.003     2828.710 
3949    83.96     2992     3059.397     2827.949 
3950    83.98     3039     3059.957     2827.192 
3951    84.00     2988     3059.742     2826.439 
3952    84.02     2880     3058.352     2825.690 
3953    84.04     2975     3056.768     2824.945 
3954    84.06     2997     3054.431     2824.206 
3955    84.08     2983     3051.667     2823.470 
3956    84.10     2983     3050.059     2822.739 
3957    84.12     3019     3050.751     2822.013 
3958    84.14     3017     3057.732     2821.291 
3959    84.16     3040     3070.945     2820.574 
3960    84.18     3068     3089.936     2819.861 
3961    84.20     3150     3115.273     2819.153 
3962    84.22     3171     3146.779     2818.451 
3963    84.24     3275     3183.948     2817.753 
3964    84.26     3354     3225.707     2817.060 
3965    84.28     3351     3270.329     2816.371 
3966    84.30     3472     3315.083     2815.688 
3967    84.32     3566     3356.140     2815.010 
3968    84.34     3572     3388.929     2814.338 
3969    84.36     3566     3409.095     2813.670 
3970    84.38     3486     3411.729     2813.007 
3971    84.40     3407     3394.130     2812.350 
3972    84.42     3326     3362.490     2811.698 
3973    84.44     3275     3327.243     2811.052 
3974    84.46     3293     3296.521     2810.411 
3975    84.48     3275     3274.801     2809.775 
3976    84.50     3266     3263.503     2809.145 
3977    84.52     3307     3262.067     2808.521 
3978    84.54     3311     3268.854     2807.902 
3979    84.56     3294     3281.659     2807.289 
3980    84.58     3333     3297.433     2806.681 
3981    84.60     3367     3312.952     2806.080 
3982    84.62     3413     3325.421     2805.484 
3983    84.64     3450     3331.650     2804.894 
3984    84.66     3386     3328.459     2804.310 
3985    84.68     3318     3318.425     2803.732 
3986    84.70     3282     3304.289     2803.160 
3987    84.72     3361     3288.391     2802.594 
3988    84.74     3293     3271.114     2802.034 
3989    84.76     3167     3249.629     2801.481 
3990    84.78     3088     3224.136     2800.934 
3991    84.80     3109     3197.878     2800.393 
3992    84.82     3152     3174.553     2799.858 
3993    84.84     3110     3154.701     2799.329 
3994    84.86     3103     3141.290     2798.806 
3995    84.88     3132     3131.783     2798.290 
3996    84.90     2995     3126.839     2797.779 
3997    84.92     3084     3126.633     2797.274 
3998    84.94     3111     3130.132     2796.776 
3999    84.96     3095     3136.878     2796.283 
4000    84.98     3110     3146.413     2795.796 
4001    85.00     3132     3157.949     2795.315 
4002    85.02     3223     3170.457     2794.840 
4003    85.04     3201     3183.666     2794.370 
4004    85.06     3275     3199.488     2793.907 
4005    85.08     3309     3219.481     2793.449 
4006    85.10     3402     3243.797     2792.996 
4007    85.12     3470     3271.735     2792.549 
4008    85.14     3615     3301.642     2792.108 
4009    85.16     3629     3329.725     2791.673 
4010    85.18     3636     3353.008     2791.242 
4011    85.20     3650     3368.359     2790.818 
4012    85.22     3613     3370.449     2790.398 
4013    85.24     3500     3357.318     2789.984 
4014    85.26     3416     3330.256     2789.576 
4015    85.28     3296     3297.173     2789.173 
4016    85.30     3251     3264.391     2788.775 
4017    85.32     3308     3238.805     2788.382 
4018    85.34     3260     3221.311     2787.995 
4019    85.36     3289     3212.469     2787.612 
4020    85.38     3313     3210.280     2787.235 
4021    85.40     3314     3213.537     2786.863 
4022    85.42     3372     3220.173     2786.496 
4023    85.44     3380     3227.911     2786.134 
4024    85.46     3358     3234.492     2785.777 
4025    85.48     3295     3238.229     2785.425 
4026    85.50     3309     3236.805     2785.078 
4027    85.52     3289     3230.751     2784.735 
4028    85.54     3275     3223.788     2784.398 
4029    85.56     3220     3218.885     2784.065 
4030    85.58     3268     3219.323     2783.737 
4031    85.60     3296     3224.709     2783.414 
4032    85.62     3258     3234.358     2783.096 
4033    85.64     3312     3246.736     2782.782 
4034    85.66     3306     3259.222     2782.473 
4035    85.68     3215     3269.895     2782.168 
4036    85.70     3280     3277.125     2781.868 
4037    85.72     3319     3278.167     2781.572 
4038    85.74     3357     3275.668     2781.281 
4039    85.76     3392     3274.703     2780.994 
4040    85.78     3324     3279.307     2780.712 
4041    85.80     3432     3293.473     2780.434 
4042    85.82     3501     3318.060     2780.160 
4043    85.84     3515     3353.388     2779.891 
4044    85.86     3594     3398.794     2779.626 
4045    85.88     3644     3453.296     2779.365 
4046    85.90     3708     3515.356     2779.108 
4047    85.92     3799     3581.645     2778.856 
4048    85.94     3862     3651.829     2778.607 
4049    85.96     3972     3721.351     2778.363 
4050    85.98     4009     3785.584     2778.122 
4051    86.00     4035     3840.288     2777.886 
4052    86.02     4044     3882.683     2777.653 
4053    86.04     4042     3910.031     2777.425 
4054    86.06     4046     3916.370     2777.200 
4055    86.08     4075     3907.190     2776.979 
4056    86.10     4101     3893.698     2776.762 
4057    86.12     4154     3885.154     2776.548 
4058    86.14     4114     3883.975     2776.339 
4059    86.16     4091     3889.437     2776.133 
4060    86.18     4085     3896.765     2775.931 
4061    86.20     4026     3902.173     2775.732 
4062    86.22     3946     3897.739     2775.537 
4063    86.24     3910     3881.305     2775.345 
4064    86.26     3886     3857.788     2775.157 
4065    86.28     3884     3830.276     2774.972 
4066    86.30     3818     3803.917     2774.791 
4067    86.32     3767     3775.370     2774.614 
4068    86.34     3760     3744.763     2774.439 
4069    86.36     3783     3716.209     2774.268 
4070    86.38     3797     3693.040     2774.100 
4071    86.40     3786     3676.199     2773.935 
4072    86.42     3860     3664.117     2773.774 
4073    86.44     3836     3655.472     2773.616 
4074    86.46     3769     3648.357     2773.461 
4075    86.48     3684     3639.548     2773.309 
4076    86.50     3619     3626.699     2773.160 
4077    86.52     3574     3613.469     2773.014 
4078    86.54     3563     3601.489     2772.871 
4079    86.56     3616     3594.318     2772.731 
4080    86.58     3623     3590.391     2772.594 
4081    86.60     3588     3586.999     2772.460 
4082    86.62     3517     3582.938     2772.328 
4083    86.64     3582     3575.544     2772.200 
4084    86.66     3578     3562.577     2772.074 
4085    86.68     3463     3541.710     2771.951 
4086    86.70     3454     3513.713     2771.830 
4087    86.72     3420     3480.094     2771.712 
4088    86.74     3421     3446.047     2771.597 
4089    86.76     3406     3415.357     2771.485 
4090    86.78     3360     3391.441     2771.375 
4091    86.80     3300     3375.761     2771.267 
4092    86.82     3328     3367.871     2771.162 
4093    86.84     3418     3366.913     2771.059 
4094    86.86     3355     3370.914     2770.959 
4095    86.88     3413     3378.561     2770.861 
4096    86.90     3441     3388.914     2770.765 
4097    86.92     3501     3400.865     2770.672 
4098    86.94     3531     3412.574     2770.581 
4099    86.96     3604     3423.660     2770.492 
4100    86.98     3678     3432.874     2770.405 
4101    87.00     3686     3440.537     2770.321 
4102    87.02     3631     3448.101     2770.238 
4103    87.04     3584     3455.247     2770.158 
4104    87.06     3514     3460.343     2770.079 
4105    87.08     3449     3464.168     2770.003 
4106    87.10     3456     3469.801     2769.928 
4107    87.12     3535     3479.359     2769.856 
4108    87.14     3587     3493.771     2769.785 
4109    87.16     3492     3511.530     2769.716 
4110    87.18     3523     3530.017     2769.649 
4111    87.20     3592     3545.817     2769.583 
4112    87.22     3594     3554.357     2769.520 
4113    87.24     3556     3553.054     2769.458 
4114    87.26     3562     3536.830     2769.398 
4115    87.28     3617     3510.410     2769.339 
4116    87.30     3569     3478.567     2769.282 
4117    87.32     3532     3445.374     2769.226 
4118    87.34     3447     3413.791     2769.172 
4119    87.36     3455     3386.433     2769.119 
4120    87.38     3416     3364.576     2769.068 
4121    87.40     3368     3348.491     2769.018 
4122    87.42     3302     3336.262     2768.970 
4123    87.44     3249     3327.215     2768.923 
4124    87.46     3263     3318.605     2768.877 
4125    87.48     3320     3309.569     2768.832 
4126    87.50     3326     3298.393     2768.789 
4127    87.52     3271     3283.807     2768.747 
4128    87.54     3294     3267.042     2768.705 
4129    87.56     3304     3250.004     2768.665 
4130    87.58     3304     3236.442     2768.626 
4131    87.60     3206     3228.503     2768.588 
4132    87.62     3161     3227.747     2768.551 
4133    87.64     3366     3234.420     2768.515 
4134    87.66     3418     3248.091     2768.480 
4135    87.68     3359     3267.702     2768.446 
4136    87.70     3401     3292.805     2768.412 
4137    87.72     3540     3321.305     2768.380 
4138    87.74     3478     3351.767     2768.348 
4139    87.76     3451     3381.975     2768.317 
4140    87.78     3450     3409.226     2768.286 
4141    87.80     3462     3430.479     2768.256 
4142    87.82     3513     3443.632     2768.227 
4143    87.84     3499     3446.989     2768.198 
4144    87.86     3470     3441.395     2768.170 
4145    87.88     3492     3426.446     2768.143 
4146    87.90     3474     3407.080     2768.115 
4147    87.92     3480     3388.061     2768.089 
4148    87.94     3463     3372.327     2768.062 
4149    87.96     3509     3360.351     2768.036 
4150    87.98     3437     3351.576     2768.010 
4151    88.00     3436     3344.002     2767.985 
4152    88.02     3390     3334.446     2767.960 
4153    88.04     3358     3323.422     2767.935 
4154    88.06     3297     3309.027     2767.910 
4155    88.08     3243     3292.500     2767.885 
4156    88.10     3243     3273.964     2767.861 
4157    88.12     3222     3253.141     2767.836 
4158    88.14     3207     3229.536     2767.812 
4159    88.16     3184     3203.048     2767.787 
4160    88.18     3159     3177.451     2767.762 
4161    88.20     3174     3153.968     2767.738 
4162    88.22     3083     3133.598     2767.713 
4163    88.24     3187     3115.311     2767.688 
4164    88.26     3168     3101.036     2767.662 
4165    88.28     3084     3087.119     2767.637 
4166    88.30     3077     3076.303     2767.611 
4167    88.32     3020     3067.300     2767.585 
4168    88.34     2961     3062.171     2767.559 
4169    88.36     2984     3060.965     2767.532 
4170    88.38     3098     3064.481     2767.505 
4171    88.40     3055     3072.875     2767.477 
4172    88.42     3060     3085.221     2767.449 
4173    88.44     3077     3101.868     2767.420 
4174    88.46     3113     3121.647     2767.391 
4175    88.48     3135     3143.323     2767.361 
4176    88.50     3105     3164.804     2767.330 
4177    88.52     3121     3185.337     2767.299 
4178    88.54     3127     3201.069     2767.267 
4179    88.56     3075     3211.705     2767.234 
4180    88.58     3061     3212.952     2767.200 
4181    88.60     3083     3206.269     2767.166 
4182    88.62     3079     3194.090     2767.130 
4183    88.64     3119     3176.283     2767.094 
4184    88.66     3135     3156.835     2767.057 
4185    88.68     3127     3136.995     2767.019 
4186    88.70     3054     3119.345     2766.980 
4187    88.72     3006     3105.462     2766.940 
4188    88.74     2949     3096.140     2766.898 
4189    88.76     3018     3090.231     2766.856 
4190    88.78     3035     3086.960     2766.812 
4191    88.80     2990     3084.931     2766.767 
4192    88.82     3007     3082.168     2766.721 
4193    88.84     3034     3078.297     2766.674 
4194    88.86     3040     3071.202     2766.625 
4195    88.88     3039     3061.050     2766.575 
4196    88.90     2990     3049.252     2766.524 
4197    88.92     2903     3035.550     2766.471 
4198    88.94     2903     3022.087     2766.416 
4199    88.96     2946     3009.462     2766.361 
4200    88.98     2949     2999.042     2766.303 
4201    89.00     2968     2991.583     2766.244 
4202    89.02     2939     2987.610     2766.184 
4203    89.04     2932     2986.808     2766.121 
4204    89.06     2987     2989.155     2766.057 
4205    89.08     3025     2993.601     2765.992 
4206    89.10     2961     3000.194     2765.924 
4207    89.12     3014     3007.698     2765.855 
4208    89.14     3062     3015.142     2765.784 
4209    89.16     3007     3021.327     2765.711 
4210    89.18     3001     3023.838     2765.636 
4211    89.20     3012     3023.706     2765.560 
4212    89.22     2998     3019.581     2765.481 
4213    89.24     2973     3010.926     2765.400 
4214    89.26     2987     2999.439     2765.317 
4215    89.28     2994     2987.401     2765.232 
4216    89.30     2973     2976.516     2765.145 
4217    89.32     2934     2968.062     2765.056 
4218    89.34     2890     2962.410     2764.964 
4219    89.36     2888     2958.595     2764.871 
4220    89.38     2910     2957.786     2764.775 
4221    89.40     2984     2958.530     2764.676 
4222    89.42     2921     2960.129     2764.576 
4223    89.44     2936     2961.287     2764.473 
4224    89.46     2969     2963.250     2764.367 
4225    89.48     2981     2964.247     2764.259 
4226    89.50     2974     2964.188     2764.149 
4227    89.52     2991     2962.863     2764.035 
4228    89.54     2975     2961.138     2763.920 
4229    89.56     2888     2960.202     2763.802 
4230    89.58     2922     2961.039     2763.681 
4231    89.60     2980     2964.223     2763.557 
4232    89.62     2986     2968.577     2763.431 
4233    89.64     2905     2976.802     2763.302 
4234    89.66     2939     2987.085     2763.170 
4235    89.68     3019     2999.657     2763.035 
4236    89.70     3077     3012.805     2762.898 
4237    89.72     3052     3026.279     2762.757 
4238    89.74     3051     3039.978     2762.614 
4239    89.76     3094     3052.776     2762.467 
4240    89.78     3093     3064.450     2762.318 
4241    89.80     3103     3075.920     2762.165 
4242    89.82     3096     3088.077     2762.010 
4243    89.84     3065     3102.125     2761.851 
4244    89.86     3099     3119.293     2761.689 
4245    89.88     3114     3138.713     2761.524 
4246    89.90     3138     3159.616     2761.355 
4247    89.92     3209     3181.599     2761.184 
4248    89.94     3194     3202.347     2761.009 
4249    89.96     3163     3220.007     2760.830 
4250    89.98     3295     3232.887     2760.649 
4251    90.00     3340     3237.382     2760.463 
4252    90.02     3322     3235.266     2760.275 
4253    90.04     3220     3229.049     2760.083 
4254    90.06     3209     3220.521     2759.887 
4255    90.08     3214     3211.323     2759.688 
4256    90.10     3217     3204.369     2759.485 
4257    90.12     3273     3200.624     2759.278 
4258    90.14     3192     3202.733     2759.068 
4259    90.16     3134     3211.763     2758.854 
4260    90.18     3201     3227.742     2758.636 
4261    90.20     3262     3249.264     2758.415 
4262    90.22     3273     3278.649     2758.189 
4263    90.24     3352     3313.749     2757.960 
4264    90.26     3362     3353.827     2757.727 
4265    90.28     3413     3396.531     2757.490 
4266    90.30     3555     3443.595     2757.249 
4267    90.32     3632     3494.676     2757.003 
4268    90.34     3748     3548.698     2756.754 
4269    90.36     3804     3604.218     2756.501 
4270    90.38     3835     3659.362     2756.243 
4271    90.40     3802     3710.777     2755.982 
4272    90.42     3901     3756.055     2755.716 
4273    90.44     3946     3789.706     2755.446 
4274    90.46     3933     3808.108     2755.171 
4275    90.48     3899     3814.332     2754.893 
4276    90.50     3895     3811.184     2754.610 
4277    90.52     3863     3799.703     2754.322 
4278    90.54     3836     3781.010     2754.030 
4279    90.56     3742     3751.057     2753.734 
4280    90.58     3667     3711.670     2753.433 
4281    90.60     3621     3669.028     2753.128 
4282    90.62     3578     3629.375     2752.818 
4283    90.64     3537     3596.167     2752.503 
4284    90.66     3570     3570.670     2752.184 
4285    90.68     3492     3551.652     2751.860 
4286    90.70     3505     3536.696     2751.531 
4287    90.72     3518     3522.062     2751.198 
4288    90.74     3518     3504.207     2750.860 
4289    90.76     3538     3482.409     2750.516 
4290    90.78     3454     3456.719     2750.168 
4291    90.80     3447     3427.128     2749.816 
4292    90.82     3323     3394.547     2749.458 
4293    90.84     3228     3355.379     2749.095 
4294    90.86     3205     3309.984     2748.727 
4295    90.88     3117     3260.417     2748.354 
4296    90.90     3060     3212.160     2747.976 
4297    90.92     3017     3167.375     2747.593 
4298    90.94     3011     3128.133     2747.204 
4299    90.96     2961     3094.043     2746.811 
4300    90.98     2939     3065.427     2746.412 
4301    91.00     2925     3041.295     2746.008 
4302    91.02     2908     3021.088     2745.599 
4303    91.04     2896     3004.097     2745.184 
4304    91.06     2894     2989.699     2744.764 
4305    91.08     2884     2977.373     2744.338 
4306    91.10     2958     2966.222     2743.907 
4307    91.12     2921     2957.019     2743.470 
4308    91.14     2898     2948.675     2743.028 
4309    91.16     2901     2941.029     2742.580 
4310    91.18     2916     2934.952     2742.127 
4311    91.20     2931     2930.158     2741.668 
4312    91.22     2965     2926.755     2741.203 
4313    91.24     2974     2924.971     2740.733 
4314    91.26     2942     2924.293     2740.257 
4315    91.28     2898     2924.826     2739.775 
4316    91.30     2886     2926.109     2739.287 
4317    91.32     2897     2927.868     2738.793 
4318    91.34     2867     2929.601     2738.294 
4319    91.36     2923     2931.230     2737.788 
4320    91.38     2965     2932.278     2737.277 
4321    91.40     2917     2932.288     2736.761 
4322    91.42     2927     2932.066     2736.239 
4323    91.44     2958     2931.824     2735.711 
4324    91.46     2916     2933.182     2735.178 
4325    91.48     2926     2936.157     2734.640 
4326    91.50     2930     2941.631     2734.096 
4327    91.52     2945     2949.437     2733.547 
4328    91.54     2982     2959.481     2732.993 
4329    91.56     2965     2971.493     2732.434 
4330    91.58     2891     2985.078     2731.870 
4331    91.60     2951     2999.305     2731.301 
4332    91.62     3009     3013.740     2730.727 
4333    91.64     3013     3027.417     2730.148 
4334    91.66     3043     3038.028     2729.565 
4335    91.68     3036     3047.839     2728.977 
4336    91.70     3102     3053.702     2728.384 
4337    91.72     3159     3057.281     2727.786 
4338    91.74     3153     3059.789     2727.185 
4339    91.76     3106     3064.293     2726.578 
4340    91.78     3094     3071.550     2725.968 
4341    91.80     3133     3081.680     2725.353 
4342    91.82     3222     3094.295     2724.734 
4343    91.84     3239     3108.666     2724.110 
4344    91.86     3143     3124.042     2723.483 
4345    91.88     3187     3138.869     2722.852 
4346    91.90     3294     3152.663     2722.216 
4347    91.92     3298     3166.267     2721.577 
4348    91.94     3249     3179.907     2720.934 
4349    91.96     3250     3195.707     2720.287 
4350    91.98     3283     3212.385     2719.637 
4351    92.00     3320     3229.086     2718.983 
4352    92.02     3324     3245.293     2718.325 
4353    92.04     3308     3260.626     2717.664 
4354    92.06     3315     3275.068     2716.999 
4355    92.08     3360     3288.597     2716.331 
4356    92.10     3341     3299.316     2715.660 
4357    92.12     3364     3306.428     2714.986 
4358    92.14     3384     3310.267     2714.308 
4359    92.16     3377     3312.074     2713.627 
4360    92.18     3390     3312.684     2712.944 
4361    92.20     3418     3314.664     2712.257 
4362    92.22     3409     3318.980     2711.567 
4363    92.24     3450     3325.606     2710.875 
4364    92.26     3479     3333.634     2710.180 
4365    92.28     3438     3341.192     2709.482 
4366    92.30     3364     3346.068     2708.781 
4367    92.32     3389     3345.148     2708.078 
4368    92.34     3350     3337.561     2707.373 
4369    92.36     3296     3322.978     2706.665 
4370    92.38     3237     3303.277     2705.955 
4371    92.40     3220     3280.686     2705.242 
4372    92.42     3246     3257.687     2704.527 
4373    92.44     3185     3236.959     2703.810 
4374    92.46     3170     3220.379     2703.091 
4375    92.48     3176     3209.320     2702.370 
4376    92.50     3179     3204.807     2701.647 
4377    92.52     3194     3206.957     2700.922 
4378    92.54     3197     3215.322     2700.195 
4379    92.56     3212     3229.851     2699.467 
4380    92.58     3311     3249.683     2698.736 
4381    92.60     3391     3274.059     2698.004 
4382    92.62     3367     3302.085     2697.271 
4383    92.64     3360     3333.759     2696.536 
4384    92.66     3355     3369.138     2695.800 
4385    92.68     3429     3409.162     2695.062 
4386    92.70     3547     3453.820     2694.323 
4387    92.72     3571     3503.131     2693.583 
4388    92.74     3653     3555.540     2692.841 
4389    92.76     3740     3608.161     2692.099 
4390    92.78     3772     3657.319     2691.355 
4391    92.80     3795     3698.003     2690.611 
4392    92.82     3808     3726.414     2689.865 
4393    92.84     3765     3736.121     2689.119 
4394    92.86     3699     3724.855     2688.372 
4395    92.88     3644     3696.959     2687.624 
4396    92.90     3599     3658.498     2686.876 
4397    92.92     3491     3617.554     2686.127 
4398    92.94     3427     3580.252     2685.378 
4399    92.96     3422     3549.568     2684.628 
4400    92.98     3430     3526.365     2683.878 
4401    93.00     3433     3509.165     2683.127 
4402    93.02     3447     3495.659     2682.376 
4403    93.04     3421     3484.683     2681.625 
4404    93.06     3376     3474.720     2680.874 
4405    93.08     3356     3464.510     2680.123 
4406    93.10     3373     3452.226     2679.372 
4407    93.12     3368     3436.967     2678.621 
4408    93.14     3277     3414.977     2677.871 
4409    93.16     3232     3385.521     2677.120 
4410    93.18     3212     3350.163     2676.370 
4411    93.20     3119     3311.822     2675.620 
4412    93.22     3130     3274.150     2674.871 
4413    93.24     3121     3239.847     2674.122 
4414    93.26     3075     3210.115     2673.373 
4415    93.28     3043     3185.399     2672.625 
4416    93.30     3048     3164.420     2671.878 
4417    93.32     3074     3146.432     2671.132 
4418    93.34     3017     3130.929     2670.387 
4419    93.36     2999     3117.389     2669.642 
4420    93.38     3011     3105.438     2668.898 
4421    93.40     2966     3094.291     2668.156 
4422    93.42     2952     3082.656     2667.414 
4423    93.44     3007     3071.027     2666.674 
4424    93.46     2987     3057.652     2665.935 
4425    93.48     2934     3041.484     2665.197 
4426    93.50     2966     3022.183     2664.461 
4427    93.52     2949     3001.236     2663.726 
4428    93.54     2842     2980.550     2662.992 
4429    93.56     2800     2961.698     2662.260 
4430    93.58     2797     2945.633     2661.530 
4431    93.60     2832     2932.803     2660.801 
4432    93.62     2816     2922.064     2660.074 
4433    93.64     2809     2914.892     2659.349 
4434    93.66     2851     2909.895     2658.626 
4435    93.68     2897     2906.480     2657.905 
4436    93.70     2899     2904.016     2657.186 
4437    93.72     2848     2901.449     2656.468 
4438    93.74     2871     2898.982     2655.754 
4439    93.76     2874     2895.791     2655.041 
4440    93.78     2827     2891.680     2654.330 
4441    93.80     2848     2886.207     2653.622 
4442    93.82     2842     2879.912     2652.917 
4443    93.84     2850     2875.222     2652.213 
4444    93.86     2901     2871.103     2651.513 
4445    93.88     2896     2870.805     2650.815 
4446    93.90     2895     2873.171     2650.120 
4447    93.92     2896     2878.902     2649.427 
4448    93.94     2929     2888.031     2648.737 
4449    93.96     2956     2899.262     2648.050 
4450    93.98     2973     2914.187     2647.366 
4451    94.00     3039     2931.531     2646.686 
4452    94.02     3018     2950.838     2646.008 
4453    94.04     3006     2971.427     2645.333 
4454    94.06     3070     2992.080     2644.662 
4455    94.08     3092     3012.302     2643.994 
4456    94.10     3113     3031.585     2643.329 
4457    94.12     3144     3047.611     2642.668 
4458    94.14     3096     3061.673     2642.010 
4459    94.16     3058     3070.733     2641.355 
4460    94.18     3125     3073.663     2640.705 
4461    94.20     3147     3070.140     2640.058 
4462    94.22     3079     3062.279     2639.414 
4463    94.24     3063     3052.801     2638.775 
4464    94.26     3034     3042.412     2638.139 
4465    94.28     3021     3033.201     2637.508 
4466    94.30     3009     3026.450     2636.880 
4467    94.32     3024     3022.706     2636.257 
4468    94.34     3073     3021.506     2635.637 
4469    94.36     3122     3022.756     2635.022 
4470    94.38     3124     3024.810     2634.411 
4471    94.40     3045     3026.744     2633.805 
4472    94.42     3047     3027.555     2633.203 
4473    94.44     3048     3026.496     2632.605 
4474    94.46     3015     3023.456     2632.012 
4475    94.48     3009     3017.945     2631.423 
4476    94.50     2978     3009.668     2630.840 
4477    94.52     2945     2999.571     2630.261 
4478    94.54     2952     2988.599     2629.686 
4479    94.56     2962     2977.497     2629.117 
4480    94.58     2911     2966.056     2628.553 
4481    94.60     2871     2954.729     2627.993 
4482    94.62     2856     2944.291     2627.439 
4483    94.64     2851     2933.896     2626.890 
4484    94.66     2871     2927.276     2626.346 
4485    94.68     2901     2922.944     2625.807 
4486    94.70     2936     2920.401     2625.274 
4487    94.72     2972     2918.998     2624.746 
4488    94.74     2951     2918.087     2624.224 
4489    94.76     2902     2917.107     2623.707 
4490    94.78     2945     2915.515     2623.195 
4491    94.80     2936     2913.983     2622.690 
4492    94.82     2911     2910.481     2622.190 
4493    94.84     2941     2905.668     2621.696 
4494    94.86     2904     2899.708     2621.208 
4495    94.88     2840     2893.459     2620.725 
4496    94.90     2800     2886.458     2620.249 
4497    94.92     2809     2878.855     2619.779 
4498    94.94     2821     2870.165     2619.315 
4499    94.96     2827     2862.873     2618.857 
4500    94.98     2833     2856.683     2618.406 
4501    95.00     2837     2851.706     2617.961 
4502    95.02     2867     2847.788     2617.522 
4503    95.04     2858     2844.582     2617.090 
4504    95.06     2833     2841.666     2616.664 
4505    95.08     2845     2838.587     2616.245 
4506    95.10     2803     2835.474     2615.832 
4507    95.12     2825     2831.933     2615.426 
4508    95.14     2870     2828.300     2615.027 
4509    95.16     2814     2824.852     2614.635 
4510    95.18     2789     2822.012     2614.250 
4511    95.20     2769     2819.899     2613.872 
4512    95.22     2741     2818.600     2613.501 
4513    95.24     2761     2817.074     2613.137 
4514    95.26     2768     2816.034     2612.781 
4515    95.28     2783     2814.070     2612.431 
4516    95.30     2769     2813.364     2612.089 
4517    95.32     2756     2811.181     2611.754 
4518    95.34     2790     2808.411     2611.427 
4519    95.36     2796     2805.291     2611.107 
4520    95.38     2767     2801.156     2610.795 
4521    95.40     2771     2796.170     2610.491 
4522    95.42     2779     2790.402     2610.194 
4523    95.44     2734     2783.243     2609.905 
4524    95.46     2647     2775.105     2609.624 
4525    95.48     2609     2766.884     2609.351 
4526    95.50     2630     2758.992     2609.086 
4527    95.52     2682     2751.995     2608.829 
4528    95.54     2733     2745.907     2608.580 
4529    95.56     2718     2741.040     2608.340 
4530    95.58     2700     2736.576     2608.107 
4531    95.60     2700     2733.206     2607.883 
4532    95.62     2700     2730.411     2607.668 
4533    95.64     2698     2727.316     2607.460 
4534    95.66     2694     2724.328     2607.262 
4535    95.68     2645     2721.518     2607.072 
4536    95.70     2652     2718.508     2606.890 
4537    95.72     2678     2715.357     2606.718 
4538    95.74     2705     2711.880     2606.554 
4539    95.76     2706     2707.821     2606.399 
4540    95.78     2684     2703.421     2606.253 
4541    95.80     2704     2699.047     2606.116 
4542    95.82     2652     2695.112     2605.988 
4543    95.84     2618     2692.190     2605.869 
4544    95.86     2604     2689.299     2605.759 
4545    95.88     2593     2687.473     2605.659 
4546    95.90     2634     2686.485     2605.568 
4547    95.92     2652     2686.348     2605.486 
4548    95.94     2692     2687.083     2605.414 
4549    95.96     2736     2688.727     2605.351 
4550    95.98     2707     2689.695     2605.298 
4551    96.00     2708     2693.374     2605.254 
4552    96.02     2735     2698.175     2605.221 
4553    96.04     2776     2704.191     2605.197 
4554    96.06     2783     2710.914     2605.183 
4555    96.08     2724     2720.176     2605.179 
4556    96.10     2712     2730.381     2605.184 
4557    96.12     2736     2741.756     2605.200 
4558    96.14     2772     2755.029     2605.226 
4559    96.16     2810     2769.663     2605.263 
4560    96.18     2833     2785.025     2605.309 
4561    96.20     2896     2801.402     2605.366 
4562    96.22     2962     2817.464     2605.433 
4563    96.24     2923     2834.618     2605.511 
4564    96.26     2872     2850.527     2605.599 
4565    96.28     2908     2864.809     2605.698 
4566    96.30     2952     2876.406     2605.807 
4567    96.32     2970     2887.178     2605.928 
4568    96.34     2948     2896.416     2606.059 
4569    96.36     2961     2903.623     2606.200 
4570    96.38     2943     2908.050     2606.353 
4571    96.40     2942     2910.993     2606.517 
4572    96.42     2957     2909.262     2606.692 
4573    96.44     2882     2902.908     2606.878 
4574    96.46     2843     2893.679     2607.075 
4575    96.48     2883     2883.339     2607.283 
4576    96.50     2874     2873.700     2607.503 
4577    96.52     2889     2866.409     2607.734 
4578    96.54     2913     2860.321     2607.976 
4579    96.56     2917     2857.112     2608.230 
4580    96.58     2895     2855.958     2608.496 
4581    96.60     2861     2855.612     2608.773 
4582    96.62     2870     2856.088     2609.062 
4583    96.64     2915     2856.619     2609.363 
4584    96.66     2912     2858.386     2609.676 
4585    96.68     2849     2859.620     2610.000 
4586    96.70     2799     2860.998     2610.337 
4587    96.72     2805     2861.369     2610.686 
4588    96.74     2858     2860.034     2611.046 
4589    96.76     2851     2856.033     2611.419 
4590    96.78     2823     2850.503     2611.805 
4591    96.80     2830     2843.840     2612.202 
4592    96.82     2827     2836.566     2612.612 
4593    96.84     2800     2829.106     2613.034 
4594    96.86     2753     2820.975     2613.469 
4595    96.88     2798     2812.201     2613.917 
4596    96.90     2863     2803.426     2614.377 
4597    96.92     2865     2794.641     2614.849 
4598    96.94     2844     2787.149     2615.335 
4599    96.96     2800     2780.858     2615.834 
4600    96.98     2765     2776.600     2616.345 
4601    97.00     2762     2774.186     2616.869 
4602    97.02     2749     2773.408     2617.407 
4603    97.04     2749     2774.214     2617.957 
4604    97.06     2783     2776.278     2618.521 
4605    97.08     2805     2779.779     2619.098 
4606    97.10     2812     2784.365     2619.688 
4607    97.12     2818     2789.863     2620.292 
4608    97.14     2862     2795.839     2620.909 
4609    97.16     2869     2802.745     2621.539 
4610    97.18     2855     2810.070     2622.184 
4611    97.20     2912     2817.732     2622.841 
4612    97.22     2965     2825.826     2623.513 
4613    97.24     2926     2835.006     2624.198 
4614    97.26     2879     2845.333     2624.897 
4615    97.28     2907     2856.722     2625.610 
4616    97.30     2937     2870.064     2626.338 
4617    97.32     2892     2884.690     2627.079 
4618    97.34     2952     2900.742     2627.834 
4619    97.36     3014     2918.508     2628.603 
4620    97.38     3031     2938.155     2629.387 
4621    97.40     3015     2959.596     2630.185 
4622    97.42     3056     2982.677     2630.997 
4623    97.44     3087     3006.190     2631.824 
4624    97.46     3156     3029.248     2632.665 
4625    97.48     3218     3050.914     2633.521 
4626    97.50     3129     3069.834     2634.392 
4627    97.52     3119     3085.188     2635.277 
4628    97.54     3157     3095.316     2636.177 
4629    97.56     3163     3099.496     2637.092 
4630    97.58     3173     3099.472     2638.021 
4631    97.60     3146     3096.564     2638.966 
4632    97.62     3116     3093.085     2639.926 
4633    97.64     3137     3090.914     2640.901 
4634    97.66     3177     3091.422     2641.891 
4635    97.68     3163     3095.512     2642.896 
4636    97.70     3154     3104.242     2643.917 
4637    97.72     3147     3115.998     2644.953 
4638    97.74     3203     3130.668     2646.004 
4639    97.76     3237     3147.933     2647.071 
4640    97.78     3233     3167.187     2648.153 
4641    97.80     3288     3187.791     2649.252 
4642    97.82     3371     3209.108     2650.365 
4643    97.84     3361     3230.293     2651.495 
4644    97.86     3325     3249.907     2652.640 
4645    97.88     3323     3266.330     2653.802 
4646    97.90     3306     3278.897     2654.979 
4647    97.92     3329     3287.178     2656.172 
4648    97.94     3340     3290.987     2657.382 
4649    97.96     3369     3289.019     2658.608 
4650    97.98     3382     3281.395     2659.849 
4651    98.00     3349     3270.364     2661.108 
4652    98.02     3356     3258.121     2662.382 
4653    98.04     3374     3246.687     2663.673 
4654    98.06     3333     3236.222     2664.981 
4655    98.08     3252     3227.500     2666.305 
4656    98.10     3252     3219.774     2667.645 
4657    98.12     3303     3213.480     2669.003 
4658    98.14     3306     3209.547     2670.377 
4659    98.16     3293     3208.292     2671.768 
4660    98.18     3276     3211.297     2673.176 
4661    98.20     3266     3217.728     2674.601 
4662    98.22     3242     3226.820     2676.043 
4663    98.24     3218     3237.438     2677.502 
4664    98.26     3253     3248.301     2678.978 
4665    98.28     3296     3257.731     2680.471 
4666    98.30     3317     3262.428     2681.982 
4667    98.32     3341     3265.393     2683.510 
4668    98.34     3270     3264.860     2685.055 
4669    98.36     3180     3261.018     2686.618 
4670    98.38     3211     3255.536     2688.199 
4671    98.40     3241     3249.616     2689.797 
4672    98.42     3243     3243.962     2691.413 
4673    98.44     3255     3238.629     2693.047 
4674    98.46     3208     3233.807     2694.698 
4675    98.48     3185     3229.154     2696.368 
4676    98.50     3228     3225.096     2698.055 
4677    98.52     3260     3220.320     2699.760 
4678    98.54     3235     3213.758     2701.484 
4679    98.56     3212     3206.675     2703.226 
4680    98.58     3222     3200.421     2704.985 
4681    98.60     3260     3195.999     2706.764 
4682    98.62     3210     3193.473     2708.560 
4683    98.64     3147     3194.046     2710.375 
4684    98.66     3184     3197.398     2712.209 
4685    98.68     3173     3201.661     2714.061 
4686    98.70     3185     3206.166     2715.931 
4687    98.72     3194     3211.136     2717.821 
4688    98.74     3130     3215.582     2719.729 
4689    98.76     3112     3218.438     2721.656 
4690    98.78     3162     3219.251     2723.602 
4691    98.80     3157     3216.653     2725.566 
4692    98.82     3124     3208.989     2727.550 
4693    98.84     3172     3196.882     2729.553 
4694    98.86     3150     3180.510     2731.575 
4695    98.88     3127     3161.556     2733.616 
4696    98.90     3122     3142.164     2735.677 
4697    98.92     3075     3124.643     2737.757 
4698    98.94     3063     3109.757     2739.856 
4699    98.96     3104     3098.517     2741.975 
4700    98.98     3053     3091.099     2744.114 
4701    99.00     2982     3087.139     2746.272 
4702    99.02     2984     3085.888     2748.449 
4703    99.04     3040     3087.126     2750.647 
4704    99.06     3071     3090.039     2752.864 
4705    99.08     3060     3093.771     2755.102 
4706    99.10     3048     3097.888     2757.359 
4707    99.12     3057     3101.884     2759.636 
4708    99.14     3078     3104.680     2761.933 
4709    99.16     3089     3106.133     2764.251 
4710    99.18     3114     3106.461     2766.588 
4711    99.20     3140     3106.717     2768.946 
4712    99.22     3084     3107.095     2771.325 
4713    99.24     3100     3109.627     2773.723 
4714    99.26     3117     3114.750     2776.143 
4715    99.28     3205     3123.346     2778.582 
4716    99.30     3216     3135.552     2781.043 
4717    99.32     3164     3151.289     2783.524 
4718    99.34     3200     3170.235     2786.026 
4719    99.36     3204     3191.829     2788.548 
4720    99.38     3251     3215.268     2791.092 
4721    99.40     3274     3239.502     2793.656 
4722    99.42     3276     3263.235     2796.242 
4723    99.44     3276     3284.995     2798.849 
4724    99.46     3228     3301.886     2801.476 
4725    99.48     3251     3315.534     2804.125 
4726    99.50     3208     3323.079     2806.796 
4727    99.52     3145     3321.381     2809.487 
4728    99.54     3182     3312.980     2812.200 
4729    99.56     3242     3300.387     2814.935 
4730    99.58     3173     3287.402     2817.691 
4731    99.60     3138     3276.640     2820.468 
4732    99.62     3206     3269.810     2823.268 
4733    99.64     3211     3267.609     2826.089 
4734    99.66     3156     3269.660     2828.932 
4735    99.68     3163     3275.999     2831.797 
4736    99.70     3161     3285.467     2834.683 
4737    99.72     3240     3297.105     2837.592 
4738    99.74     3269     3309.570     2840.523 
4739    99.76     3300     3321.674     2843.476 
4740    99.78     3302     3332.120     2846.451 
4741    99.80     3316     3341.983     2849.449 
4742    99.82     3338     3350.369     2852.469 
4743    99.84     3310     3356.387     2855.511 
4744    99.86     3343     3359.449     2858.576 
4745    99.88     3346     3359.830     2861.663 
4746    99.90     3370     3358.834     2864.773 
4747    99.92     3406     3357.628     2867.906 
4748    99.94     3452     3356.828     2871.061 
4749    99.96     3448     3356.361     2874.239 
4750    99.98     3455     3355.236     2877.440 
4751    100.00     3448     3352.821     2880.664 

# the profile listing in this example has been truncated for brevity

# The following lines are used to test the character set of files sent by
# network email or other means. They are not part of the CIF data set.
# abcdefghijklmnopqrstuvwxyzABCDEFGHIJKLMNOPQRSTUVWXYZ0123456789
# !@#$%^&*()_+{}:"~<>?|\-=[];'`,./                 
