# Supplementary material for: Crystal structures of the silver iodide sulfates Ag3ISO4 and Ag4I2SO4
Source: Acta Crystallogr E Crystallogr Commun. 2025 Oct 31;81(Pt 11):1080–5. doi: 10.1107/S2056989025008898 (PMC12589843; doi:10.1107/S2056989025008898)
Supplement: Supplementary file 4 [file e-81-01080-Ag4I2SO4sup3.hkl]

#
# h,k,l, Fc-squared, Fo-squared, sigma(Fo-squared), status flag
#
data_Ag4I2SO4
_shelx_title ' Ag3ISO4_new_0m_a.res in Pna2(1)'
_shelx_refln_list_code          4
_shelx_F_calc_maximum      518.78
_exptl_crystal_F_000      1368.00
_reflns_d_resolution_high  0.7702

loop_
 _space_group_symop_operation_xyz
 'x, y, z'
 '-x, -y, z+1/2'
 'x+1/2, -y+1/2, z'
 '-x+1/2, y+1/2, z+1/2'

_cell_length_a     9.2072
_cell_length_b    13.1007
_cell_length_c     6.9528
_cell_angle_alpha  90.000
_cell_angle_beta   90.000
_cell_angle_gamma  90.000

_shelx_F_squared_multiplier     1.000

loop_
 _refln_index_h
 _refln_index_k
 _refln_index_l
 _refln_F_squared_calc
 _refln_F_squared_meas
 _refln_F_squared_sigma
 _refln_observed_status
   5   1  -8       1123.61       1093.29       116.47 o
   4   2  -8         35.59         79.79        40.97 o
   5   2  -8       1399.16       1492.36       138.04 o
   4   3  -8        302.65        260.95        62.54 o
   4   4  -8        884.56        942.50       103.52 o
   4   5  -8        106.05         73.32        30.19 o
   4   0  -7        646.41        582.31       103.52 o
   6   0  -7       3839.92       3840.26       211.45 o
   3   1  -7       1904.85       1822.57       140.21 o
   4   1  -7        628.74        537.01        57.89 o
   5   1  -7        537.64        556.92        44.10 o
   6   1  -7        430.75        475.36        87.14 o
   7   1  -7        987.75        929.20        56.48 o
   3   2  -7        901.92       1022.32        97.06 o
   4   2  -7       3538.78       3540.88       144.08 o
   5   2  -7       1919.54       2120.73       113.57 o
   6   2  -7        626.89        688.07        59.50 o
   7   2  -7        794.01        851.79        46.23 o
   3   3  -7       2390.56       2450.48       166.11 o
   4   3  -7       4218.39       4062.66       183.10 o
   5   3  -7        996.32       1096.59        61.71 o
   6   3  -7        765.37        741.63        71.35 o
   7   3  -7       2438.43       2482.08       132.68 o
   3   4  -7        221.47        329.95        62.54 o
   4   4  -7        426.44        423.14        49.40 o
   5   4  -7        532.73        516.37        48.71 o
   6   4  -7        558.83        590.34        47.76 o
   7   4  -7         37.04         70.36        24.26 o
   3   5  -7       1226.37       1086.86        99.22 o
   4   5  -7        859.99        884.82        62.47 o
   5   5  -7       1714.49       1816.53       134.81 o
   6   5  -7        353.99        373.09        71.17 o
   3   6  -7        975.68        943.39        64.00 o
   4   6  -7        775.05        734.63        56.43 o
   5   6  -7        392.67        388.19        71.17 o
   6   6  -7       1127.08        992.14       101.37 o
   3   7  -7       2374.21       2305.46       113.45 o
   4   7  -7       1318.68       1367.25       114.32 o
   5   7  -7        641.98        631.91        73.33 o
   3   8  -7        403.09        590.91        77.64 o
   4   8  -7        336.57        442.10        73.32 o
   5   8  -7        532.60        543.47        84.11 o
   3   9  -7       1108.26        966.25        81.96 o
   4   9  -7        146.38        168.21        43.13 o
   4   0  -6       2907.87       3100.56       368.84 o
   6   0  -6       2806.53       2616.50       121.33 o
   8   0  -6        784.60        694.77        61.72 o
   2   1  -6        700.78        625.46        73.33 o
   3   1  -6        602.23        657.42        39.23 o
   4   1  -6       2266.12       2251.82        92.60 o
   5   1  -6        177.90        174.35        21.98 o
   6   1  -6       1908.38       1952.52        70.46 o
   7   1  -6       2093.20       2224.90        78.55 o
   8   1  -6       1504.50       1319.68        69.12 o
   2   2  -6       4676.80       4555.85       243.89 o
   3   2  -6      12644.82      12335.17       419.31 o
   4   2  -6       9593.91       9625.46       260.77 o
   5   2  -6       2520.79       2562.62        88.19 o
   6   2  -6        376.10        419.24        45.14 o
   7   2  -6       1045.31        952.02        52.96 o
   8   2  -6         63.16         64.56        23.60 o
   2   3  -6       6429.02       6349.02       306.58 o
   3   3  -6       4534.65       4639.81       169.31 o
   4   3  -6        703.32        726.02        47.40 o
   5   3  -6       2653.09       2674.70       109.77 o
   6   3  -6        469.90        535.02        47.32 o
   7   3  -6          3.36          6.19        17.49 o
   8   3  -6        671.12        652.61        50.11 o
   2   4  -6       2171.67       2203.49        96.86 o
   3   4  -6       2038.91       2218.06       100.68 o
   4   4  -6       1687.65       1618.28       152.88 o
   5   4  -6       2423.21       2460.14        99.93 o
   6   4  -6        905.88        833.97        89.30 o
   7   4  -6       2739.75       2773.22       102.48 o
   8   4  -6       1047.14       1014.39        57.34 o
   2   5  -6       1129.01       1111.21        64.00 o
   3   5  -6        969.28       1027.57        64.70 o
   4   5  -6        200.37        229.29        36.22 o
   5   5  -6       2338.85       2545.78       113.49 o
   6   5  -6        193.31        164.39        60.38 o
   7   5  -6       1304.58       1274.42        85.25 o
   8   5  -6          2.31         31.63        16.19 o
   2   6  -6        157.58        244.67        33.44 o
   3   6  -6       2976.50       3001.58       130.11 o
   4   6  -6       2635.91       2755.90       125.68 o
   5   6  -6       1850.65       1852.30       122.95 o
   6   6  -6       1023.31       1146.50        78.91 o
   7   6  -6       1813.64       1710.18       120.79 o
   2   7  -6       3259.18       3490.54       217.92 o
   3   7  -6       4142.54       4221.08       168.19 o
   4   7  -6       2446.43       2367.30       114.56 o
   5   7  -6       1190.68       1136.45       101.37 o
   6   7  -6       1117.84       1263.69       110.00 o
   7   7  -6        213.14        165.81        69.01 o
   2   8  -6       3387.25       3190.38       132.40 o
   3   8  -6       1271.66       1276.71        78.98 o
   4   8  -6       1931.76       2090.03       140.21 o
   5   8  -6       1623.59       1688.71       127.26 o
   6   8  -6        935.31        879.96        94.90 o
   2   9  -6        383.20        368.78        43.13 o
   3   9  -6       1775.30       1857.01       120.80 o
   4   9  -6       1560.42       1324.17       107.85 o
   5   9  -6        256.80        288.98        53.91 o
   6   9  -6       1222.26       1129.97       103.53 o
   2  10  -6       1827.89       1831.14       116.48 o
   3  10  -6       1796.95       1706.01       116.48 o
   4  10  -6        196.77        222.12        47.44 o
   5  10  -6        181.49        258.78        49.60 o
   2  11  -6       1045.41       1002.91        66.86 o
   3  11  -6        252.17        323.48        47.44 o
   4  11  -6        471.00        401.13        60.39 o
   2   0  -5        498.19        474.48        58.23 o
   4   0  -5       6898.76       6973.96       238.07 o
   6   0  -5      21901.65      21729.29       684.87 o
   8   0  -5       6148.80       6030.75       228.81 o
   2   1  -5      13877.41      13639.84       428.43 o
   3   1  -5       9656.24       9697.89       215.45 o
   4   1  -5       6896.55       6852.80       167.10 o
   5   1  -5       4393.55       4326.86       123.95 o
   6   1  -5       3000.18       2931.82        89.82 o
   7   1  -5       3514.02       3513.29       107.71 o
   8   1  -5        501.97        508.07        43.33 o
   9   1  -5       1195.76       1294.35        87.68 o
   1   2  -5        287.53        334.28        49.60 o
   2   2  -5       2732.45       2816.54        95.32 o
   3   2  -5       5433.77       5850.59       163.96 o
   4   2  -5       3514.07       3503.04        95.71 o
   5   2  -5       2466.32       2475.84        91.60 o
   6   2  -5         83.96        136.08        20.16 o
   7   2  -5       1686.32       1728.72        65.26 o
   8   2  -5        112.37         89.58        20.77 o
   9   2  -5       3771.83       3927.93       382.98 o
   1   3  -5       6658.52       5655.31       293.70 o
   2   3  -5       7738.90       7544.01       245.14 o
   3   3  -5       5383.00       5646.14       160.25 o
   4   3  -5       8740.25       9050.08       246.85 o
   5   3  -5       4781.00       4749.57       125.70 o
   6   3  -5        955.63        980.69        46.34 o
   7   3  -5       1762.12       1653.42        64.11 o
   8   3  -5       1872.45       1902.29       131.58 o
   9   3  -5        862.24        886.19        72.14 o
   1   4  -5      15931.24      16407.63       679.40 o
   2   4  -5       1535.76       1483.93       126.19 o
   3   4  -5       1309.30       1358.88        63.58 o
   4   4  -5       2255.68       2257.82        86.06 o
   5   4  -5       2168.66       2103.40        67.60 o
   6   4  -5       2867.06       2884.41        90.93 o
   7   4  -5         15.18         49.89        16.47 o
   8   4  -5        629.11        607.52        54.04 o
   9   4  -5         54.84         25.43        22.07 o
   1   5  -5       2255.74       2371.34        97.96 o
   2   5  -5       1018.43       1029.66        58.35 o
   3   5  -5       3038.53       3192.28       130.12 o
   4   5  -5       2004.38       2163.70        83.39 o
   5   5  -5       3436.74       3573.61       128.01 o
   6   5  -5        859.38        862.48        51.48 o
   7   5  -5      10740.46      10505.78       294.34 o
   8   5  -5       1962.71       2006.23        88.55 o
   9   5  -5        418.78        469.72        95.97 o
   1   6  -5       2248.92       2430.84       168.28 o
   2   6  -5       5284.25       5531.17       193.86 o
   3   6  -5       1411.66       1461.44        75.13 o
   4   6  -5       4380.01       4521.75       238.48 o
   5   6  -5       2169.85       2073.88       105.81 o
   6   6  -5        368.03        357.61        31.79 o
   7   6  -5        893.84        900.17        52.60 o
   8   6  -5        484.05        505.59        53.46 o
   9   6  -5        620.41        584.91        98.13 o
   1   7  -5         43.43         91.02        19.13 o
   2   7  -5         76.57         95.55        25.88 o
   3   7  -5       4700.97       4543.97       192.43 o
   4   7  -5       5090.28       4909.66       189.45 o
   5   7  -5         18.86         53.91        30.19 o
   6   7  -5         44.82         65.46        36.66 o
   7   7  -5        572.40        661.65        65.47 o
   8   7  -5        258.23        286.52        64.48 o
   1   8  -5       1675.60       1802.70        88.61 o
   2   8  -5         59.24         46.04        17.49 o
   3   8  -5        571.95        577.39        47.45 o
   4   8  -5        470.77        429.17        53.92 o
   5   8  -5       1221.37       1431.96       107.84 o
   6   8  -5       2717.24       2659.82       179.06 o
   7   8  -5         92.87         74.69        17.20 o
   8   8  -5       1092.61       1243.48        52.00 o
   1   9  -5       1884.79       1820.83        89.52 o
   2   9  -5       2506.20       2560.14       113.52 o
   3   9  -5       2061.79       1930.49       122.96 o
   4   9  -5        991.01       1018.02        88.43 o
   5   9  -5        323.50        396.81        64.70 o
   6   9  -5        712.56        608.19       105.68 o
   7   9  -5        564.42        504.66        86.27 o
   3  10  -5        817.74        858.39        71.17 o
   4  10  -5       1141.45       1252.92        97.06 o
   5  10  -5       1592.83       1634.78       118.63 o
   6  10  -5       2372.61       2010.31       155.32 o
   7  10  -5        852.93        882.10        92.74 o
   3  11  -5       2440.49       2275.71       135.91 o
   4  11  -5        458.44        519.75        56.07 o
   5  11  -5        693.51        752.69        75.48 o
   6  11  -5       1973.63       2228.04       148.84 o
   2  12  -5        773.27        737.60        62.55 o
   3  12  -5       1959.23       1857.04       116.48 o
   4  12  -5         70.39         64.70        25.88 o
   5  12  -5        125.58        194.09        40.97 o
   2  13  -5        652.01        716.02        49.60 o
   3  13  -5       1436.36       1330.60        92.75 o
   0   0  -4     155929.38     148506.08      6779.01 o
   2   0  -4      23611.07      22905.00       857.01 o
   4   0  -4       3866.57       3748.78       316.20 o
   6   0  -4       1840.16       1911.08        92.05 o
   8   0  -4        607.37        634.35        60.39 o
  10   0  -4        140.19        174.68        51.76 o
   1   1  -4       4026.57       4141.01       136.31 o
   2   1  -4         70.35         62.54        10.10 o
   3   1  -4      22737.38      22377.21       510.75 o
   4   1  -4       7111.59       6779.49       161.69 o
   5   1  -4      12486.15      12390.62       346.76 o
   6   1  -4       5491.47       5440.75       140.81 o
   7   1  -4        428.70        446.86        38.08 o
   8   1  -4       4501.99       4575.82       129.33 o
   9   1  -4        365.81        348.55        49.22 o
  10   1  -4         88.24         87.68        37.74 o
   1   2  -4       5862.91       5281.79       266.64 o
   2   2  -4       5693.35       5813.61       203.83 o
   3   2  -4      14685.61      14125.24       406.01 o
   4   2  -4        780.88        815.56        34.69 o
   5   2  -4       1563.95       1606.92        66.94 o
   6   2  -4       1189.45       1169.00        60.33 o
   7   2  -4       1275.46       1288.72        77.88 o
   8   2  -4       4497.70       4517.58       148.82 o
   9   2  -4        198.25        236.91        99.20 o
  10   2  -4       1127.98       1234.27        86.89 o
   1   3  -4       1053.27       1014.12        63.63 o
   2   3  -4      17701.88      16358.25       512.17 o
   3   3  -4       1327.39       1399.19       106.31 o
   4   3  -4        283.16        269.83        23.78 o
   5   3  -4       1288.60       1240.52        48.77 o
   6   3  -4       4344.18       4305.49       156.23 o
   7   3  -4       1845.04       1864.53        86.87 o
   8   3  -4        619.94        540.88       124.44 o
   9   3  -4       1771.09       2015.15       172.56 o
  10   3  -4       2675.41       2783.44       182.29 o
   0   4  -4        568.04        498.22        43.14 o
   1   4  -4       4047.52       4124.73       218.02 o
   2   4  -4      30350.64      30402.85       892.84 o
   3   4  -4       5568.51       5820.34       284.99 o
   4   4  -4       2684.63       2579.04        74.92 o
   5   4  -4      27183.61      27050.24       675.77 o
   6   4  -4       7464.37       7545.11       208.91 o
   7   4  -4       2913.57       2907.84        93.17 o
   8   4  -4       1006.24        923.01        54.58 o
   9   4  -4       3221.00       3202.21       162.47 o
  10   4  -4        117.77        162.77        35.07 o
   1   5  -4      36343.30      35061.58      1176.46 o
   2   5  -4       4672.80       5076.27       177.01 o
   3   5  -4      11303.43      11025.13       290.60 o
   4   5  -4        796.95        753.82        33.82 o
   5   5  -4        403.70        432.47        30.51 o
   6   5  -4        955.49       1012.96        44.30 o
   7   5  -4       3446.22       3382.77       135.76 o
   8   5  -4         26.95         18.39        14.50 o
   9   5  -4       1099.13       1115.60        80.79 o
  10   5  -4        183.31        216.81        42.62 o
   0   6  -4      11156.04      11212.50       479.93 o
   1   6  -4      16795.11      17214.73       526.77 o
   2   6  -4      26283.90      27602.85       819.18 o
   3   6  -4       6867.06       6729.47       229.17 o
   4   6  -4       7656.62       7627.91       215.81 o
   5   6  -4       8508.89       8734.18       226.50 o
   6   6  -4       3689.39       3605.79       104.30 o
   7   6  -4       1461.40       1614.10        71.22 o
   8   6  -4       1043.06       1119.51        63.68 o
   9   6  -4       1160.48       1055.44        77.74 o
   1   7  -4       4312.27       4229.68       155.98 o
   2   7  -4       4809.04       5013.93       179.79 o
   3   7  -4       1458.40       1342.12        70.48 o
   4   7  -4       2969.30       2474.64       155.35 o
   5   7  -4        157.04        176.73        16.96 o
   6   7  -4       2457.07       2343.95        91.12 o
   7   7  -4        556.37        669.56        53.53 o
   8   7  -4       2012.37       2028.81       103.04 o
   9   7  -4       1908.12       1916.16       133.74 o
   1   8  -4       1032.63       1028.81        52.58 o
   2   8  -4       4679.53       4551.71       243.90 o
   3   8  -4       7576.84       7436.02       262.85 o
   4   8  -4      14338.78      14762.84       465.08 o
   5   8  -4       1363.42       1405.16        52.84 o
   6   8  -4       1772.18       1810.36        61.78 o
   7   8  -4        692.70        774.33        47.25 o
   8   8  -4       2987.99       3084.08       147.88 o
   9   8  -4         24.38         40.02        22.64 o
   1   9  -4       2110.91       2031.84        88.60 o
   2   9  -4        810.94        896.52       122.94 o
   3   9  -4        100.58        131.64        34.50 o
   4   9  -4       3340.08       3430.33       187.72 o
   5   9  -4       2609.63       2387.51        78.36 o
   6   9  -4       6293.99       6301.98       183.31 o
   7   9  -4        288.29        304.77        26.89 o
   8   9  -4       1444.60       1454.24        73.86 o
   1  10  -4      13427.32      13913.45       434.19 o
   2  10  -4       3437.40       3737.48       160.01 o
   3  10  -4       2013.31       1898.13       118.65 o
   4  10  -4       1890.96       1740.60       116.49 o
   5  10  -4       1370.85       1544.16       114.32 o
   6  10  -4         62.27        111.06        25.88 o
   7  10  -4        492.23        566.63        37.27 o
   8  10  -4        357.57        316.79        42.96 o
   1  11  -4       1817.74       1768.63        97.07 o
   2  11  -4       1967.92       1779.46       105.70 o
   3  11  -4       3776.30       3704.49       200.67 o
   4  11  -4        391.86        452.89        66.85 o
   5  11  -4       1055.05       1151.53        94.90 o
   6  11  -4       1136.50       1080.36       112.16 o
   7  11  -4          1.37          9.86        31.73 o
   1  12  -4        847.91        888.59        58.23 o
   2  12  -4       1903.16       2085.72       118.64 o
   3  12  -4       1180.60        920.98        75.49 o
   4  12  -4        857.21        875.64        75.49 o
   5  12  -4       1588.75       1606.73       118.63 o
   6  12  -4        649.55        662.10        75.48 o
   1  13  -4       2676.98       2638.23       133.76 o
   2  13  -4         17.52          4.31        12.94 o
   3  13  -4        674.89        631.91        60.39 o
   4  13  -4        186.62        170.37        38.82 o
   5  13  -4         12.73         40.97        19.41 o
   2  14  -4        191.20        271.72        32.35 o
   3  14  -4        290.66        245.85        43.13 o
   4  14  -4        810.25        664.27        66.86 o
   2   0  -3       3703.38       3790.46       132.00 o
   4   0  -3       3942.16       3721.24       207.24 o
   6   0  -3      37443.03      36215.67      1836.51 o
   8   0  -3       1075.84        940.04        77.65 o
  10   0  -3        399.32        401.13        77.64 o
   1   1  -3      30446.55      31620.38       925.40 o
   2   1  -3      55921.38      55843.21      2010.26 o
   3   1  -3        640.71        684.29        28.75 o
   4   1  -3      26810.10      26670.71       560.72 o
   5   1  -3       8551.54       8227.13       192.02 o
   6   1  -3       2393.74       2312.75        83.44 o
   7   1  -3      10956.85      11002.47       260.92 o
   8   1  -3       1771.48       1682.81        64.89 o
   9   1  -3       2983.82       2942.45       138.06 o
  10   1  -3        536.08        645.46        73.86 o
  11   1  -3         30.58         56.89        21.14 o
   1   2  -3       2868.85       2923.33       103.09 o
   2   2  -3       9720.82       9821.95       245.90 o
   3   2  -3      22921.36      23072.64       571.43 o
   4   2  -3      10509.20      10517.10       236.74 o
   5   2  -3       3335.52       3356.29       107.72 o
   6   2  -3       6328.66       6093.15       152.20 o
   7   2  -3        427.71        399.31        45.16 o
   8   2  -3       1184.59       1133.29        50.88 o
   9   2  -3      10880.95      11122.48       372.71 o
  10   2  -3       1428.30       1433.05        92.26 o
  11   2  -3       1383.38       1195.67       108.92 o
   0   3  -3       1353.06       1240.78        51.82 o
   1   3  -3      41072.32      40212.52      1230.34 o
   2   3  -3      16134.59      15050.19       495.96 o
   3   3  -3       2521.72       2501.33        69.66 o
   4   3  -3      20733.54      20780.64       447.84 o
   5   3  -3      23712.39      22919.17       500.23 o
   6   3  -3        680.30        659.36        34.87 o
   7   3  -3       1615.30       1553.90        60.09 o
   8   3  -3       4286.89       4416.59       141.96 o
   9   3  -3       4657.72       4847.12       191.47 o
  10   3  -3        537.67        464.33        55.87 o
  11   3  -3        133.15        152.84        34.08 o
   1   4  -3      34368.35      33798.35       986.39 o
   2   4  -3       2288.95       2504.62        80.43 o
   3   4  -3       1036.69       1124.86        86.12 o
   4   4  -3         44.64         35.71        17.06 o
   5   4  -3       4314.79       4313.69       112.41 o
   6   4  -3      13832.01      13886.35       317.85 o
   7   4  -3        134.87        167.42        20.68 o
   8   4  -3        356.87        444.38        47.16 o
   9   4  -3        748.42        771.97        65.58 o
  10   4  -3        837.49        829.34        70.15 o
   0   5  -3       5334.14       5351.50       203.99 o
   1   5  -3       7616.93       7635.19       254.89 o
   2   5  -3      14940.08      15515.75       834.49 o
   3   5  -3       3482.34       3305.06        86.29 o
   4   5  -3       1415.69       1456.60        49.64 o
   5   5  -3       7682.98       7565.47       180.77 o
   6   5  -3       4942.11       5024.47       151.97 o
   7   5  -3      12006.67      11824.32       279.58 o
   8   5  -3       3032.45       3243.89       130.44 o
   9   5  -3        257.36        247.41        66.85 o
  10   5  -3        103.35        133.22        33.68 o
   1   6  -3       8656.22       8441.41       267.26 o
   2   6  -3      11888.12      11552.79       404.33 o
   3   6  -3       4373.00       4191.72       100.93 o
   4   6  -3      14072.11      14256.79       307.21 o
   5   6  -3       1146.35       1273.52        48.61 o
   6   6  -3        781.73        770.05        38.92 o
   7   6  -3       2588.57       2494.83        95.85 o
   8   6  -3       2995.05       3127.31       114.04 o
   9   6  -3        697.99        752.76       114.31 o
  10   6  -3        983.00        964.07        97.06 o
   0   7  -3      14774.07      14468.10       531.17 o
   1   7  -3        989.93       1003.65        50.61 o
   2   7  -3      10020.45       9546.11       304.52 o
   3   7  -3       6246.67       6286.59       145.88 o
   4   7  -3      10157.66      10431.10       213.60 o
   5   7  -3       3230.42       3259.85       113.54 o
   6   7  -3       2610.70       2575.42        89.37 o
   7   7  -3        986.55        898.38        52.08 o
   8   7  -3       1114.38       1068.50        58.94 o
   9   7  -3        983.79        850.38        70.90 o
  10   7  -3       2256.44       2460.20       226.50 o
   1   8  -3       1271.80       1275.66        60.26 o
   2   8  -3       1715.33       1641.56       100.31 o
   3   8  -3       1570.56       1627.63        49.11 o
   4   8  -3       6058.76       6012.18       164.43 o
   5   8  -3        301.95        328.20        32.49 o
   6   8  -3       9081.17       8756.37       248.34 o
   7   8  -3        760.52        841.60        53.94 o
   8   8  -3       6331.98       6840.66       209.62 o
   9   8  -3       1422.74       1572.00        97.58 o
   0   9  -3       9595.59       9996.13       324.56 o
   1   9  -3       6129.27       5995.47       262.34 o
   2   9  -3      23570.02      23237.79       704.21 o
   3   9  -3       6645.26       6726.20       156.45 o
   4   9  -3       1421.82       1398.32        49.22 o
   5   9  -3       1139.75       1263.06        95.93 o
   6   9  -3        161.70        164.00        20.16 o
   7   9  -3       1722.22       1635.20        63.29 o
   8   9  -3        139.73        228.90        44.29 o
   9   9  -3        218.83        301.25        53.91 o
   1  10  -3       3365.22       3497.71       132.71 o
   2  10  -3        823.09        844.66        52.65 o
   3  10  -3       1044.64       1064.77        64.60 o
   4  10  -3       1158.10       1087.67        45.70 o
   5  10  -3       5598.70       5776.49       161.75 o
   6  10  -3       7547.80       7547.08       214.74 o
   7  10  -3        555.71        618.78        42.85 o
   8  10  -3         87.33        106.95        25.03 o
   0  11  -3       2176.42       1889.95        82.57 o
   1  11  -3       3887.33       3881.26       149.32 o
   2  11  -3       7133.55       7588.61       328.19 o
   3  11  -3        762.15        851.92        71.17 o
   4  11  -3       1911.79       1888.55        66.06 o
   5  11  -3       3706.29       3749.63       117.21 o
   6  11  -3       3130.41       3135.08       107.60 o
   7  11  -3        123.83        159.78        29.47 o
   8  11  -3       3229.91       3230.21       147.60 o
   1  12  -3       3642.55       3747.66       187.73 o
   2  12  -3       1969.45       1913.20       118.64 o
   3  12  -3       4083.37       3855.74       209.32 o
   4  12  -3        784.06        840.45        39.18 o
   5  12  -3        672.32        637.61        69.46 o
   6  12  -3        322.50        315.16        38.19 o
   7  12  -3        246.68        274.75        38.69 o
   0  13  -3       1680.55       1628.52        64.01 o
   2  13  -3        890.46        789.38        64.70 o
   3  13  -3       1219.23       1117.05        88.43 o
   4  13  -3       1188.36       1313.31       101.37 o
   5  13  -3       6949.26       7058.86       196.99 o
   6  13  -3        138.90        197.93        23.27 o
   1  14  -3       3125.69       3382.52       166.13 o
   2  14  -3        697.63        692.30        62.54 o
   3  14  -3       1508.12       1617.50       110.00 o
   4  14  -3        450.23        463.67        56.07 o
   5  14  -3        143.62        141.24        21.14 o
   1  15  -3        108.67        159.58        30.19 o
   2  15  -3       1984.41       1973.52       122.95 o
   3  15  -3       1485.74       1673.56       114.32 o
   4  15  -3        142.34        138.02        36.66 o
   0   0  -2     269135.28     245760.31     10570.23 o
   2   0  -2      23256.78      21844.53       825.72 o
   4   0  -2      23995.76      23252.50       678.99 o
   6   0  -2      16954.76      16510.46       735.96 o
   8   0  -2       2733.75       2734.30       125.07 o
  10   0  -2       5787.16       5587.46       308.65 o
   1   1  -2      29478.89      28083.13       662.58 o
   2   1  -2       2334.79       2502.28        62.00 o
   3   1  -2       1202.26       1228.59        38.81 o
   4   1  -2      41192.07      40152.11       962.21 o
   5   1  -2        994.84        944.73        42.75 o
   6   1  -2      15596.30      15309.25       349.24 o
   7   1  -2      10334.41      10150.68       241.75 o
   8   1  -2      20921.57      20654.39       462.43 o
   9   1  -2       1355.72       1542.02       122.95 o
  10   1  -2        365.42        398.72        55.87 o
  11   1  -2       3764.48       4144.59       180.75 o
   1   2  -2      23484.17      23309.06       537.39 o
   2   2  -2     139678.89     145656.78      4776.04 o
   3   2  -2      69354.55      73745.81      3018.36 o
   4   2  -2      50615.46      49799.78      1448.05 o
   5   2  -2       8877.67       8530.58       361.58 o
   6   2  -2       7136.01       6957.72       170.90 o
   7   2  -2      10129.36       9805.02       238.76 o
   8   2  -2       1347.42       1293.73        63.09 o
   9   2  -2        829.74        972.71        94.90 o
  10   2  -2       1500.23       1613.88        96.05 o
  11   2  -2       1599.57       1539.06        98.37 o
   1   3  -2      95935.19      96805.15      2888.76 o
   2   3  -2      40720.34      41161.29       852.32 o
   3   3  -2      20700.62      20547.17       476.82 o
   4   3  -2       3711.84       3597.43        92.79 o
   5   3  -2      13907.01      13013.44       605.05 o
   6   3  -2      11167.19      10760.79       252.92 o
   7   3  -2        618.79        569.49        33.12 o
   8   3  -2        490.96        498.98        35.56 o
   9   3  -2        684.74        770.33        73.39 o
  10   3  -2       4414.01       4270.88       196.82 o
  11   3  -2       1889.05       2156.95       116.68 o
   0   4  -2      33851.29      33494.82      1258.03 o
   1   4  -2       8166.97       7970.21       251.86 o
   2   4  -2      16514.41      16764.15       354.20 o
   3   4  -2       5983.36       5997.08       138.17 o
   4   4  -2      11309.05      11599.88       255.20 o
   5   4  -2      40113.43      39733.52       839.68 o
   6   4  -2       1857.30       1764.05        61.17 o
   7   4  -2       4259.50       4297.09       145.79 o
   8   4  -2       7200.61       7065.16       207.75 o
   9   4  -2       3465.32       3309.31       151.80 o
  10   4  -2        428.32        599.47       113.22 o
  11   4  -2        493.50        501.96       153.12 o
   1   5  -2       7535.72       7248.72       231.62 o
   2   5  -2       2330.49       2300.48        59.32 o
   3   5  -2         28.41         41.09        11.33 o
   4   5  -2       1205.74       1274.66        92.03 o
   5   5  -2      10498.32      10685.20       243.44 o
   6   5  -2       6176.15       6253.62       159.50 o
   7   5  -2        121.57        142.00        23.87 o
   8   5  -2        607.42        635.36        46.16 o
   9   5  -2       5320.96       4964.55       207.20 o
  10   5  -2        947.44       1142.41       113.12 o
  11   5  -2         27.63         48.84        27.93 o
   0   6  -2      91670.89      90496.12      3731.66 o
   1   6  -2      31205.22      32709.98       960.55 o
   2   6  -2       7200.95       7057.41       160.47 o
   3   6  -2        289.16        335.07        21.44 o
   4   6  -2       1530.73       1531.62        60.45 o
   5   6  -2      24384.10      24200.17       635.30 o
   6   6  -2        470.07        459.77        55.82 o
   7   6  -2        652.62        729.57        49.50 o
   8   6  -2       5271.00       4666.23       195.35 o
   9   6  -2       3771.90       3806.61       376.53 o
  10   6  -2        615.16        647.46        69.36 o
   1   7  -2       5908.87       5985.57       134.40 o
   2   7  -2       6848.32       6735.69       176.25 o
   3   7  -2      32776.97      33104.16       696.62 o
   4   7  -2       1524.93       1506.25        46.81 o
   5   7  -2       6404.77       6596.52       177.49 o
   6   7  -2       3838.68       3932.68       135.81 o
   7   7  -2        519.57        495.09        40.09 o
   8   7  -2        950.95        917.78        71.92 o
   9   7  -2        944.22        965.12        71.63 o
  10   7  -2       1958.11       1740.55       151.00 o
   0   8  -2      11993.30      12520.78       383.41 o
   1   8  -2        478.82        492.75        15.43 o
   2   8  -2      29313.37      28886.62       609.27 o
   3   8  -2      11044.20      11061.63       244.92 o
   4   8  -2       4253.68       4265.20       111.30 o
   5   8  -2       3333.66       3325.53        96.72 o
   6   8  -2       6327.30       5856.91       155.95 o
   7   8  -2        436.61        406.39        41.41 o
   8   8  -2       1082.44       1040.08        73.86 o
   9   8  -2         11.71         51.76        26.96 o
  10   8  -2        286.04        340.82        57.15 o
   1   9  -2        444.91        473.88        19.01 o
   2   9  -2       5037.00       4992.51       123.99 o
   3   9  -2       6367.72       6311.79       152.50 o
   4   9  -2       1288.17       1276.04        57.29 o
   5   9  -2        281.63        298.02        27.21 o
   6   9  -2       3652.03       3404.31       100.77 o
   7   9  -2       1947.75       1907.35        86.46 o
   8   9  -2        272.69        227.98        41.42 o
   9   9  -2        618.66        583.10       116.46 o
   0  10  -2       1674.63       1787.44        97.07 o
   1  10  -2      17647.69      17313.85       333.73 o
   2  10  -2       8804.48       8700.18       222.41 o
   3  10  -2          6.51         26.51        22.00 o
   4  10  -2        470.54        442.63        28.38 o
   5  10  -2        504.59        499.65        35.68 o
   6  10  -2       3842.27       3827.02       127.49 o
   7  10  -2        924.54       1058.34        94.26 o
   8  10  -2        766.53        834.43        55.87 o
   9  10  -2        194.89        150.25        35.81 o
   1  11  -2        795.23        839.04        44.21 o
   2  11  -2       2473.41       2473.08        72.14 o
   3  11  -2        535.77        525.50        40.26 o
   4  11  -2        576.24        553.99        35.68 o
   5  11  -2         24.59         21.87        16.70 o
   6  11  -2       1442.57       1468.78        67.09 o
   7  11  -2       1166.96       1051.97        57.53 o
   8  11  -2        680.79        595.25        94.89 o
   0  12  -2        689.42        711.72        56.08 o
   1  12  -2       4778.33       4894.74       116.77 o
   2  12  -2        631.38        561.70        24.71 o
   3  12  -2       5459.26       5614.40       163.21 o
   4  12  -2       3685.81       3490.62       113.72 o
   5  12  -2       2751.95       2592.12        95.27 o
   6  12  -2         30.92         56.38        21.78 o
   7  12  -2       1869.12       2105.94       108.67 o
   8  12  -2        236.48        214.32        34.66 o
   1  13  -2       6570.08       6400.87       149.44 o
   2  13  -2        145.20        158.28        15.32 o
   3  13  -2        355.66        386.78        31.18 o
   4  13  -2       1310.05       1320.36        90.62 o
   5  13  -2        633.32        598.78        40.76 o
   6  13  -2       1091.66       1124.98        56.31 o
   7  13  -2        754.29        751.77        61.64 o
   0  14  -2       5921.01       6187.91       225.56 o
   1  14  -2        815.60        771.55        33.75 o
   2  14  -2        896.83        938.97       116.47 o
   3  14  -2         40.31         50.17        14.26 o
   4  14  -2       5954.65       6021.14       171.90 o
   5  14  -2       1015.44        862.63        46.41 o
   6  14  -2        696.41        776.10        69.57 o
   1  15  -2        304.10        346.19        20.93 o
   2  15  -2       1561.37       1522.61       107.85 o
   3  15  -2        238.23        195.02        22.97 o
   4  15  -2       2006.74       2016.13        75.27 o
   0  16  -2       2176.92       2256.16        88.43 o
   1  16  -2       3088.91       3039.00        96.13 o
   2  16  -2        984.42        884.28        77.64 o
   3  16  -2        626.43        703.88        37.58 o
   2   0  -1       3833.49       3397.51       175.08 o
   4   0  -1       9168.64       8408.70       274.59 o
   6   0  -1      29250.89      28665.66      1577.66 o
   8   0  -1       1205.03       1164.31        71.68 o
  10   0  -1        522.27        562.89        92.74 o
   0   1  -1       4111.75       4025.91       120.12 o
   1   1  -1      15383.29      15464.96       525.25 o
   2   1  -1      19311.65      19697.77       422.54 o
   3   1  -1       2431.42       2229.63        58.00 o
   4   1  -1       7259.49       7353.51       192.62 o
   5   1  -1      14713.90      15101.12       328.06 o
   6   1  -1       1785.11       1845.67        62.59 o
   7   1  -1       7160.86       7321.41       178.96 o
   8   1  -1       1169.49       1151.03        50.38 o
   9   1  -1       2743.03       2610.08       121.28 o
  10   1  -1         16.10         22.73        18.33 o
  11   1  -1        256.80        327.34        70.09 o
   1   2  -1        133.54        139.68        11.21 o
   2   2  -1       1166.21       1139.45        34.79 o
   3   2  -1      20413.08      21132.42       443.89 o
   4   2  -1       2783.41       2757.01        73.10 o
   5   2  -1       2740.19       2690.23        67.52 o
   6   2  -1       5740.62       5902.92       130.73 o
   7   2  -1         98.61         92.58        15.56 o
   8   2  -1        442.07        488.51        38.25 o
   9   2  -1      10956.71      11396.03       374.25 o
  10   2  -1         63.35         46.36        21.35 o
  11   2  -1        597.47        513.95       118.62 o
   0   3  -1       1212.15       2111.78       197.46 o
   1   3  -1       9769.46      10069.00       194.65 o
   2   3  -1      89488.23      93735.70      2288.58 o
   3   3  -1      13020.69      12912.77       222.26 o
   4   3  -1      30996.07      31724.39       583.18 o
   5   3  -1       7713.29       7717.45       146.36 o
   6   3  -1       3537.98       3546.96        86.25 o
   7   3  -1       5859.50       5997.49       132.96 o
   8   3  -1        698.80        675.01        37.19 o
   9   3  -1        663.57        667.44        73.37 o
  10   3  -1        871.52       1031.23        73.20 o
  11   3  -1        318.29        258.73        62.54 o
   1   4  -1      57900.93      63160.35      2903.64 o
   2   4  -1       2681.43       2829.81        59.32 o
   3   4  -1       2585.58       2569.27        53.36 o
   4   4  -1       1362.85       1302.01        36.48 o
   5   4  -1       2429.79       2426.27        56.66 o
   6   4  -1      24157.67      23532.10       441.47 o
   7   4  -1       1095.71       1227.25        43.93 o
   8   4  -1        461.95        475.52        35.91 o
   9   4  -1        753.93        676.42        56.81 o
  10   4  -1       2885.62       3083.06       144.01 o
  11   4  -1       5365.93       5411.49       217.42 o
   0   5  -1       7665.55       7666.95       235.00 o
   1   5  -1      52062.09      52569.16       954.11 o
   2   5  -1      15696.00      16438.04       279.64 o
   3   5  -1      32666.01      33349.39       567.80 o
   4   5  -1      12820.41      12927.74       231.03 o
   5   5  -1      10503.87      10453.16       241.70 o
   6   5  -1       2818.79       2956.96        68.47 o
   7   5  -1      34961.33      34911.16       601.95 o
   8   5  -1       5816.12       5883.73       145.26 o
   9   5  -1       2441.18       2421.84        96.12 o
  10   5  -1       1126.07       1048.63        76.47 o
  11   5  -1         44.93         33.38        17.49 o
   1   6  -1       4660.72       4551.51        95.08 o
   2   6  -1      28349.38      29471.24       550.81 o
   3   6  -1        600.36        630.72        22.74 o
   4   6  -1      38452.16      38911.86       664.10 o
   5   6  -1       8056.82       8098.39       169.30 o
   6   6  -1        264.07        378.38        22.18 o
   7   6  -1       7623.68       7697.71       151.95 o
   8   6  -1       8348.86       8080.47       200.76 o
   9   6  -1        824.74        771.32        50.03 o
  10   6  -1       1523.04       1453.19        92.19 o
  11   6  -1       1915.73       2111.16       169.33 o
   0   7  -1     153979.83     158580.34     12361.57 o
   1   7  -1        736.82        797.01        38.92 o
   2   7  -1        786.13        820.04        26.91 o
   3   7  -1      15819.82      16593.87       313.77 o
   4   7  -1      56653.70      58390.82      1125.97 o
   5   7  -1        292.58        331.31        18.96 o
   6   7  -1       5149.73       5228.86       118.38 o
   7   7  -1       1668.44       1621.95        49.36 o
   8   7  -1        959.74       1052.84        46.76 o
   9   7  -1        154.99        144.81        26.09 o
  10   7  -1       6971.99       6662.39       259.37 o
   1   8  -1       6984.15       6940.47       157.25 o
   2   8  -1        533.41        572.05        23.99 o
   3   8  -1       2054.40       1945.85        52.16 o
   4   8  -1      20312.07      20542.94       361.06 o
   5   8  -1        817.26        824.67        29.33 o
   6   8  -1      14584.58      14914.84       271.09 o
   7   8  -1        141.17        184.56        19.63 o
   8   8  -1      14904.02      15006.93       339.11 o
   9   8  -1       2151.61       2198.60       108.86 o
  10   8  -1        583.11        572.81       101.36 o
   0   9  -1      55199.38      56409.08      1850.84 o
   1   9  -1      13391.76      12969.60       292.90 o
   2   9  -1      22749.56      22716.83       432.37 o
   3   9  -1      21935.13      21665.77       468.00 o
   4   9  -1       2444.74       2617.96        61.56 o
   5   9  -1       1154.03       1197.60        37.52 o
   6   9  -1       3699.40       3727.98        95.69 o
   7   9  -1       4322.50       4296.55       106.84 o
   8   9  -1         40.75         43.60        11.97 o
   9   9  -1         20.03         30.48        15.80 o
  10   9  -1       2103.00       2062.67       174.73 o
   1  10  -1       3057.51       3070.75        87.18 o
   2  10  -1       2214.45       2260.28        60.55 o
   3  10  -1       3129.71       3043.61        76.72 o
   4  10  -1       6703.06       6450.17       129.63 o
   5  10  -1       9413.70       9520.55       182.13 o
   6  10  -1      14742.44      14668.34       330.26 o
   7  10  -1       3085.99       2905.20        79.61 o
   8  10  -1       1337.69       1285.35        60.40 o
   9  10  -1        339.24        369.91        40.44 o
   0  11  -1       2274.84       2257.40       104.71 o
   1  11  -1       2268.56       2167.88        68.57 o
   2  11  -1      16669.53      16893.84       327.34 o
   3  11  -1      10940.38      10937.18       222.60 o
   4  11  -1        619.96        605.79        26.38 o
   5  11  -1       2767.08       2661.91        72.33 o
   6  11  -1       4290.18       4342.11       105.83 o
   7  11  -1       1469.59       1578.61        57.14 o
   8  11  -1       4642.77       4779.83       130.70 o
   9  11  -1       1429.61       1359.24        60.67 o
   1  12  -1       9085.46       8899.66       207.98 o
   2  12  -1       5732.28       5772.05       142.76 o
   3  12  -1       8290.16       8314.77       245.62 o
   4  12  -1       2078.58       1935.93        57.07 o
   5  12  -1        439.74        495.83        34.61 o
   6  12  -1        302.20        331.82        25.97 o
   7  12  -1        301.13        407.99        32.68 o
   8  12  -1        134.08        132.11        23.24 o
   0  13  -1        682.94        649.18        62.55 o
   1  13  -1       2760.17       2445.04       140.16 o
   2  13  -1        394.65        416.39        27.11 o
   3  13  -1        280.60        304.02        37.66 o
   4  13  -1       1369.44       1298.05        48.72 o
   5  13  -1       8734.62       8451.32       261.81 o
   6  13  -1        165.47        167.27        29.70 o
   7  13  -1       3724.06       3852.70       108.31 o
   1  14  -1       7438.14       7019.77       170.22 o
   2  14  -1        406.87        432.92        31.94 o
   3  14  -1       1591.39       1636.33        58.04 o
   4  14  -1         66.50         84.91        11.15 o
   5  14  -1         56.64         68.76        12.70 o
   6  14  -1        112.67        143.10        90.57 o
   0  15  -1       1098.18       1056.25        51.44 o
   1  15  -1        378.12        358.34        32.68 o
   2  15  -1       1240.95       1203.75        51.99 o
   3  15  -1       3606.95       3620.57       113.70 o
   4  15  -1        103.29         96.81        32.48 o
   5  15  -1        729.37        746.33        71.17 o
   1  16  -1       1083.51       1075.39        40.07 o
   2  16  -1        295.92        335.79        31.57 o
   3  16  -1        323.40        422.02        42.14 o
   2   0   0       7150.93       6982.75       173.55 o
   4   0   0      94959.09     103174.91      5340.64 o
   6   0   0       5110.96       4730.31       178.00 o
   8   0   0      11403.29      11269.74       306.45 o
  10   0   0       7706.27       7530.35       388.64 o
   1   1   0      10758.21      11185.92       343.38 o
   2   1   0         53.33         65.26         5.58 o
   3   1   0      72223.05      77344.83      2012.26 o
   4   1   0      76881.72      81876.08      2579.74 o
   5   1   0      49425.18      51282.94       866.70 o
   6   1   0      24587.17      23830.61       417.19 o
   7   1   0       2073.53       2120.32        69.76 o
   8   1   0      33223.71      33094.36       633.84 o
   9   1   0        546.08        499.90        79.70 o
  10   1   0        192.34        232.09        41.09 o
  11   1   0       2368.44       2600.37       131.08 o
   0   2   0       3697.73       3719.28       116.34 o
   1   2   0       7189.33       7487.37       242.73 o
   2   2   0       2401.95       2552.47        54.01 o
   3   2   0     189622.25     201218.09      4839.79 o
   4   2   0      23483.89      24232.60       415.38 o
   5   2   0      27240.04      27455.37       475.06 o
   6   2   0       9009.82       9035.89       174.59 o
   7   2   0      16070.75      16435.67       296.76 o
   8   2   0       6246.95       6189.52       142.67 o
   9   2   0        552.53        634.87        43.78 o
  10   2   0       8430.44       8565.31       374.07 o
  11   2   0       2707.29       2639.62       131.19 o
   1   3   0       1727.31       1827.26        45.32 o
   2   3   0      95861.92      96670.39      3010.63 o
   3   3   0       2143.82       2197.23        51.37 o
   4   3   0      13609.49      13911.42       246.48 o
   5   3   0        154.98        219.70        15.92 o
   6   3   0      15398.82      15091.99       332.98 o
   7   3   0      14362.58      14330.50       262.03 o
   8   3   0        235.86        228.20        20.99 o
   9   3   0        468.03        486.31        44.94 o
  10   3   0       7346.37       6985.47       222.69 o
  11   3   0       5415.71       5570.53       225.00 o
   0   4   0        407.59        386.35        27.45 o
   1   4   0      25038.70      25387.99       525.28 o
   2   4   0     165129.12     167592.20      3956.82 o
   3   4   0      14412.08      14478.60       276.00 o
   4   4   0      12031.83      12359.97       243.89 o
   5   4   0      21409.01      21603.88       376.20 o
   6   4   0      20092.32      19794.78       384.01 o
   7   4   0      21190.01      20848.53       370.86 o
   8   4   0       3536.82       3452.67        83.27 o
   9   4   0       2186.96       2125.90        74.98 o
  10   4   0          1.88         10.87        20.49 o
  11   4   0          2.80         14.40        15.74 o
   1   5   0     140086.44     143637.56      4919.05 o
   2   5   0         27.73        100.86        12.00 o
   3   5   0      25628.90      25614.11       500.43 o
   4   5   0        249.04        291.80        16.99 o
   5   5   0        230.04        324.09        28.31 o
   6   5   0       3320.86       3356.86        77.15 o
   7   5   0       3606.77       3345.16        78.84 o
   8   5   0        428.05        411.49        24.63 o
   9   5   0        804.16        895.02        47.32 o
  10   5   0       1161.30       1106.25       112.16 o
  11   5   0          0.07          8.02        12.60 o
   0   6   0       6127.32       6858.80       223.84 o
   1   6   0       4357.69       4167.53        91.49 o
   2   6   0       4716.79       5282.12       124.31 o
   3   6   0        263.33        279.48        18.68 o
   4   6   0      20057.83      20299.83       387.48 o
   5   6   0      17009.87      16944.80       421.13 o
   6   6   0        784.82        865.72        31.07 o
   7   6   0       2480.99       2399.71        63.22 o
   8   6   0          2.28         26.73         9.88 o
   9   6   0        773.28        758.39        42.27 o
  10   6   0         47.69        127.82        42.05 o
  11   6   0          5.37         20.38        20.61 o
   1   7   0       1699.36       1654.28        52.21 o
   2   7   0       7036.23       7441.30       170.36 o
   3   7   0       1991.13       1996.30        59.05 o
   4   7   0       1019.43       1076.40        36.14 o
   5   7   0          0.82         18.54         9.62 o
   6   7   0         17.97         29.68        19.19 o
   7   7   0        867.30        761.40        30.91 o
   8   7   0       1914.47       1968.86        69.34 o
   9   7   0       2931.72       2949.69       111.34 o
  10   7   0        837.92        747.16        58.34 o
   0   8   0        220.22        203.07        29.47 o
   1   8   0        565.40        634.74        26.98 o
   2   8   0       2831.33       2808.57        77.77 o
   3   8   0      21875.86      21413.85       458.66 o
   4   8   0       6949.87       6909.26       149.25 o
   5   8   0       1035.06       1003.68        36.52 o
   6   8   0        596.36        604.37        30.41 o
   7   8   0       2501.87       2466.66        65.21 o
   8   8   0       1768.12       1613.92        60.94 o
   9   8   0        195.79        193.56        26.25 o
  10   8   0         30.32         12.19        14.84 o
   1   9   0       7535.19       7957.17       214.07 o
   2   9   0       2857.00       2968.55        83.98 o
   3   9   0        435.56        467.96        28.05 o
   4   9   0       1963.67       1892.66        56.16 o
   5   9   0       8052.92       7922.26       194.73 o
   6   9   0       1376.22       1488.07        45.72 o
   7   9   0        316.54        354.70        31.36 o
   8   9   0       1733.53       1797.39        66.04 o
   9   9   0       1944.38       2000.52       115.20 o
  10   9   0         83.54         78.71        23.84 o
   0  10   0      26675.85      29101.54      1253.40 o
   1  10   0       7226.52       7156.12       175.27 o
   2  10   0       1821.09       1741.63        68.54 o
   3  10   0       1509.44       1538.97        66.63 o
   4  10   0       9341.02       9732.19       204.74 o
   5  10   0         58.80         84.26        14.58 o
   6  10   0       2350.26       2429.46        65.95 o
   7  10   0          8.98         17.46         8.71 o
   8  10   0       2204.79       2031.88        72.59 o
   9  10   0         20.77         31.90        10.75 o
   1  11   0       2239.99       2363.56       103.55 o
   2  11   0         69.88         62.48        12.06 o
   3  11   0       1902.30       2016.27        82.31 o
   4  11   0         30.94         26.15         8.71 o
   5  11   0       1846.40       1707.70        56.07 o
   6  11   0       3087.39       3068.48        96.40 o
   7  11   0        100.39         81.73        14.38 o
   8  11   0        184.51        143.16        18.82 o
   9  11   0         76.43        122.29        16.65 o
   0  12   0       4976.79       5211.87       197.29 o
   1  12   0      11796.16      11513.02       266.19 o
   2  12   0       5458.41       5415.10       140.97 o
   3  12   0       9310.63       9276.81       221.64 o
   4  12   0        134.59        118.27        19.16 o
   5  12   0        725.42        852.53        47.32 o
   6  12   0        922.21        826.61        40.64 o
   7  12   0       1993.90       2018.64        79.71 o
   8  12   0         75.49        112.46        16.81 o
   1  13   0       1348.76       1349.51        53.20 o
   2  13   0        355.74        404.38        32.32 o
   3  13   0       1509.34       1463.49        55.73 o
   4  13   0        713.90        686.38        35.44 o
   5  13   0         97.49         73.74        16.16 o
   6  13   0        461.30        381.06        30.68 o
   7  13   0       3284.03       3056.47        96.07 o
   0  14   0       5672.16       5308.19       196.12 o
   1  14   0        943.60        888.15        50.22 o
   2  14   0        163.06        252.14        49.26 o
   3  14   0       1345.66       1315.78        53.24 o
   4  14   0       6172.98       6106.07       180.75 o
   5  14   0         21.93         57.68        13.95 o
   6  14   0       2605.42       2554.99        84.45 o
   1  15   0          2.28         26.36        13.84 o
   2  15   0       2004.71       1823.30        79.14 o
   3  15   0        564.29        671.87        38.93 o
   4  15   0       4437.63       4324.07       141.84 o
   5  15   0        104.75        124.70        16.15 o
   0  16   0       8651.58       8286.58       295.77 o
   1  16   0       3408.76       3426.37       114.11 o
   2  16   0       1067.09       1047.27        51.34 o
   3  16   0        932.74       1080.58        89.40 o
   4  16   0       2038.03       1985.06        75.77 o
   2   0   1       3849.78       4138.16       126.09 o
   4   0   1       9309.44       8928.66       194.94 o
   6   0   1      29458.34      28443.15       696.66 o
   8   0   1       1208.46       1181.42        49.93 o
  10   0   1        562.06        690.54        80.73 o
   0   1   1       3980.12       3875.96       120.10 o
   1   1   1      15609.41      16164.82       326.46 o
   2   1   1      19704.93      20794.67       344.48 o
   3   1   1       2403.01       2226.88        43.64 o
   4   1   1       7326.39       7376.93       117.67 o
   5   1   1      14762.30      15106.53       231.86 o
   6   1   1       1823.36       1785.44        41.59 o
   7   1   1       7182.05       7342.84       126.38 o
   8   1   1       1221.10       1275.37        39.69 o
   9   1   1       2770.74       2551.18        76.76 o
  10   1   1         16.75         24.66        17.49 o
  11   1   1        252.75        326.16        79.79 o
   1   2   1        120.52        131.10         9.06 o
   2   2   1       1179.51       1330.25        27.94 o
   3   2   1      20408.91      21314.79       362.06 o
   4   2   1       2766.61       2835.44        55.64 o
   5   2   1       2736.38       2783.48        57.47 o
   6   2   1       5762.55       5972.63       111.69 o
   7   2   1         87.91         94.31        11.93 o
   8   2   1        419.92        502.16        25.25 o
   9   2   1      10974.00      10910.06       236.14 o
  10   2   1         63.61         62.38        27.48 o
  11   2   1        603.60        592.02        53.92 o
   1   3   1       9906.90      10693.66       251.53 o
   2   3   1      89567.66      88230.73      2565.82 o
   3   3   1      12951.72      12466.71       254.05 o
   4   3   1      31013.26      31018.78       533.83 o
   5   3   1       7798.73       7943.03       161.25 o
   6   3   1       3459.33       3505.87        78.90 o
   7   3   1       5827.93       5665.19       111.43 o
   8   3   1        672.13        669.51        27.77 o
   9   3   1        666.90        645.35        37.00 o
  10   3   1        870.22       1016.61        63.82 o
  11   3   1        318.20        393.16        43.22 o
   1   4   1      57977.93      57415.00      1681.71 o
   2   4   1       2673.78       2709.00        66.83 o
   3   4   1       2666.33       2545.43        64.71 o
   4   4   1       1397.65       1289.99        37.34 o
   5   4   1       2431.25       2496.77        65.61 o
   6   4   1      24140.30      23298.98       409.88 o
   7   4   1       1054.73       1167.54        39.16 o
   8   4   1        483.24        492.47        29.69 o
   9   4   1        766.73        701.67        39.04 o
  10   4   1       2872.40       2971.82       138.42 o
  11   4   1       5361.56       4982.65       173.79 o
   0   5   1       7652.48       7228.69       236.27 o
   1   5   1      51834.03      51443.14      1071.44 o
   2   5   1      15778.91      15980.04       346.06 o
   3   5   1      32503.60      33775.60       695.20 o
   4   5   1      12809.53      13029.31       283.28 o
   5   5   1      10595.84      10543.25       237.23 o
   6   5   1       2824.83       2944.28        69.60 o
   7   5   1      34958.38      34610.05       602.67 o
   8   5   1       5823.30       5959.12       130.69 o
   9   5   1       2455.95       2432.48        82.63 o
  10   5   1       1120.60       1237.81       107.84 o
  11   5   1         44.48         65.10        21.83 o
   1   6   1       4568.91       4359.12       109.49 o
   2   6   1      28342.59      29888.96       621.15 o
   3   6   1        597.06        601.57        27.57 o
   4   6   1      38448.33      39199.22       810.89 o
   5   6   1       8054.46       8453.48       173.03 o
   6   6   1        281.74        346.02        23.56 o
   7   6   1       7629.80       7499.56       152.53 o
   8   6   1       8350.41       7996.48       177.46 o
   9   6   1        817.82        749.22        40.75 o
  10   6   1       1509.82       1456.05        73.95 o
  11   6   1       1908.87       1939.19        90.64 o
   0   7   1     153647.91     148942.72      5618.35 o
   1   7   1        760.00        740.07        32.72 o
   2   7   1        778.62        783.84        36.74 o
   3   7   1      15805.26      16095.09       355.82 o
   4   7   1      56403.53      58124.91      1202.52 o
   5   7   1        294.28        329.37        20.96 o
   6   7   1       5125.40       5245.37       189.37 o
   7   7   1       1637.08       1640.43        49.82 o
   8   7   1        964.55       1101.48        48.15 o
   9   7   1        154.29        126.52        24.28 o
  10   7   1       6960.94       6796.24       211.02 o
   1   8   1       6983.39       6621.73       198.36 o
   2   8   1        523.71        535.88        28.66 o
   3   8   1       2095.18       2071.56        63.51 o
   4   8   1      20217.63      20733.02       549.84 o
   5   8   1        799.70        826.29        33.01 o
   6   8   1      14560.31      14725.70       298.75 o
   7   8   1        146.96        221.45        23.97 o
   8   8   1      14865.84      14868.93       345.34 o
   9   8   1       2152.59       1976.46        75.25 o
  10   8   1        587.04        571.12        59.57 o
   0   9   1      55113.30      57604.45      1676.28 o
   1   9   1      13391.56      13999.19       348.85 o
   2   9   1      22801.29      22740.01       720.02 o
   3   9   1      21901.76      22338.08       549.48 o
   4   9   1       2439.28       2577.56        79.42 o
   5   9   1       1151.86       1190.32        44.85 o
   6   9   1       3726.72       3936.77        98.83 o
   7   9   1       4281.35       4329.41       108.42 o
   8   9   1         43.52         60.55        15.25 o
   9   9   1         21.35         30.19        17.94 o
  10   9   1       2087.14       2135.39       126.07 o
   1  10   1       3081.67       3044.06        89.79 o
   2  10   1       2213.47       2344.15        74.24 o
   3  10   1       3142.45       3233.76       108.49 o
   4  10   1       6688.56       6605.55       234.41 o
   5  10   1       9423.02       9462.56       206.20 o
   6  10   1      14751.80      14484.01       333.37 o
   7  10   1       3083.18       3012.25        96.79 o
   8  10   1       1332.28       1222.57        89.01 o
   9  10   1        337.13        416.41        70.61 o
   0  11   1       2327.26       2403.27       181.23 o
   1  11   1       2284.13       2275.54        74.12 o
   2  11   1      16586.75      16327.18       392.74 o
   3  11   1      10924.51      10859.14       280.70 o
   4  11   1        629.27        632.92        37.53 o
   5  11   1       2795.08       2863.19        82.57 o
   6  11   1       4300.98       4325.78       142.48 o
   7  11   1       1455.76       1535.17        66.05 o
   8  11   1       4650.35       4643.59       138.50 o
   9  11   1       1431.30       1422.01       124.36 o
   1  12   1       9030.53       8912.20       216.23 o
   2  12   1       5734.07       5709.87       152.25 o
   3  12   1       8273.15       8170.18       203.38 o
   4  12   1       2077.00       2020.19        71.75 o
   5  12   1        438.21        452.82        49.32 o
   6  12   1        288.74        343.07        74.40 o
   7  12   1        301.46        313.06        31.12 o
   8  12   1        136.05        160.87        40.87 o
   0  13   1        699.97        688.58        44.69 o
   1  13   1       2777.83       2625.52        90.60 o
   2  13   1        386.80        416.30        35.51 o
   3  13   1        280.88        312.66        28.85 o
   4  13   1       1371.57       1202.88        69.49 o
   5  13   1       8743.26       8024.18       288.39 o
   6  13   1        165.57        107.77        26.65 o
   7  13   1       3716.85       3825.34       137.54 o
   1  14   1       7443.88       7278.22       296.45 o
   2  14   1        408.70        389.63        38.97 o
   3  14   1       1604.63       1639.87        71.62 o
   4  14   1         64.52         33.58        16.17 o
   5  14   1         57.95         67.44        33.43 o
   6  14   1        114.92        135.35        20.31 o
   0  15   1       1096.50       1007.28        67.11 o
   1  15   1        381.31        351.79        36.51 o
   2  15   1       1290.91       1099.45        63.41 o
   3  15   1       3602.24       3310.79       123.13 o
   4  15   1        100.78         81.46        21.23 o
   5  15   1        725.59        813.52        49.46 o
   1  16   1       1078.35       1014.66        57.11 o
   2  16   1        297.28        373.57        32.16 o
   3  16   1        319.63        313.01        40.39 o
   0   0   2     268723.38     244065.88     10470.07 o
   2   0   2      23416.47      22512.91      1298.47 o
   4   0   2      23476.82      22369.01       554.72 o
   6   0   2      16803.97      17026.93       378.14 o
   8   0   2       2683.99       2789.79       102.79 o
  10   0   2       5744.59       5292.26       216.14 o
   1   1   2      29487.28      29761.29       596.21 o
   2   1   2       2320.97       2376.84        86.96 o
   3   1   2       1203.10       1182.47        38.53 o
   4   1   2      41043.99      40140.66       679.75 o
   5   1   2        968.43        951.66        28.03 o
   6   1   2      15558.99      16197.82       248.04 o
   7   1   2      10333.79      10433.47       170.76 o
   8   1   2      20884.95      21124.85       366.23 o
   9   1   2       1340.40       1249.92        58.76 o
  10   1   2        353.61        334.78        42.96 o
  11   1   2       3772.39       3781.30       145.53 o
   0   2   2      44275.66      41033.70      1693.81 o
   1   2   2      23143.51      21850.39       385.00 o
   2   2   2     139703.22     143536.88      3320.63 o
   4   2   2      50598.59      50106.11       840.89 o
   5   2   2       8880.10       8735.55       151.20 o
   6   2   2       7174.65       7163.44       120.67 o
   7   2   2      10091.35      10430.25       169.40 o
   8   2   2       1354.09       1373.57        42.06 o
   9   2   2        844.22        787.16        41.61 o
  10   2   2       1481.06       1493.96        65.68 o
  11   2   2       1598.65       1582.50        70.71 o
   1   3   2      95861.20      89876.52      3552.04 o
   2   3   2      40685.66      41562.10       853.14 o
   3   3   2      20691.37      21003.96       389.27 o
   4   3   2       3686.05       3636.91        74.16 o
   5   3   2      13903.26      13688.69       242.57 o
   6   3   2      11175.62      11307.25       193.09 o
   7   3   2        586.51        563.16        28.32 o
   8   3   2        499.35        474.38        33.32 o
   9   3   2        693.74        633.80        43.75 o
  10   3   2       4412.99       4293.11       130.51 o
  11   3   2       1874.05       1810.51        87.79 o
   0   4   2      33984.55      33751.35       982.83 o
   1   4   2       8373.77       8141.28       180.97 o
   2   4   2      16405.68      16663.09       288.82 o
   3   4   2       5965.55       5876.38       110.38 o
   4   4   2      11356.89      11453.33       266.57 o
   5   4   2      40209.82      40589.15       844.36 o
   6   4   2       1843.42       1873.23        55.78 o
   7   4   2       4193.02       4265.36        89.31 o
   8   4   2       7192.87       7063.15       139.52 o
   9   4   2       3474.95       3465.30       107.90 o
  10   4   2        424.50        453.19        47.71 o
  11   4   2        493.77        503.81        48.88 o
   1   5   2       7526.45       7296.67       165.75 o
   2   5   2       2331.99       2236.71        55.80 o
   3   5   2         35.96         58.61        10.27 o
   4   5   2       1234.56       1321.12        50.59 o
   5   5   2      10536.07      10672.92       215.26 o
   6   5   2       6169.25       6521.35       130.54 o
   7   5   2        109.13        108.76        14.19 o
   8   5   2        611.21        694.85        39.08 o
   9   5   2       5337.25       5305.80       166.89 o
  10   5   2        953.11       1030.07        59.96 o
  11   5   2         31.41         46.69        15.74 o
   0   6   2      91847.48      90721.90      2627.80 o
   1   6   2      31332.90      32511.96       682.59 o
   2   6   2       7317.17       7238.28       166.59 o
   3   6   2        303.49        291.15        32.35 o
   4   6   2       1547.89       1493.23        46.60 o
   5   6   2      24446.06      24612.92       676.38 o
   6   6   2        487.51        536.86        43.58 o
   7   6   2        642.18        689.06        36.77 o
   8   6   2       5309.28       5312.64       125.56 o
   9   6   2       3781.05       3687.92       156.07 o
  10   6   2        613.07        522.04        46.23 o
   1   7   2       5882.64       5871.08       167.24 o
   2   7   2       6873.71       6887.09       165.14 o
   3   7   2      32763.36      33484.18       701.21 o
   4   7   2       1547.29       1567.62        54.20 o
   5   7   2       6392.27       6045.77       159.26 o
   6   7   2       3899.78       3916.61        96.56 o
   7   7   2        521.51        496.45        50.74 o
   8   7   2        959.32        892.78        38.63 o
   9   7   2        944.48        922.19        70.45 o
  10   7   2       1973.39       1765.73        82.14 o
   0   8   2      11900.70      12064.94       390.54 o
   1   8   2        442.19        459.40        30.00 o
   2   8   2      29573.46      29217.60       618.03 o
   3   8   2      11056.91      10743.66       249.73 o
   4   8   2       4278.41       4224.77       113.97 o
   5   8   2       3356.98       3408.06        97.86 o
   6   8   2       6357.24       6209.54       190.96 o
   7   8   2        435.40        430.59        48.73 o
   8   8   2       1104.19       1131.01        50.08 o
   9   8   2         11.66         32.63        17.72 o
  10   8   2        292.93        322.22        37.91 o
   1   9   2        450.31        503.68        35.24 o
   2   9   2       5086.11       5011.23       131.10 o
   3   9   2       6383.88       6295.44       158.23 o
   4   9   2       1301.11       1305.71        54.48 o
   5   9   2        278.89        353.38        31.27 o
   6   9   2       3695.28       3383.01       102.22 o
   7   9   2       1950.60       1814.17        75.97 o
   8   9   2        277.05        355.12        45.06 o
   9   9   2        618.88        573.06        62.89 o
   0  10   2       1659.62       1888.10        92.20 o
   1  10   2      17687.52      17703.33       389.78 o
   2  10   2       8828.35       8858.13       212.10 o
   3  10   2          5.19          9.70         9.53 o
   4  10   2        445.08        502.83        33.23 o
   5  10   2        559.15        542.71        35.16 o
   6  10   2       3840.53       3889.09       159.78 o
   7  10   2        927.53       1026.07        58.69 o
   8  10   2        766.38        825.45        57.28 o
   9  10   2        202.46        145.68        25.19 o
   1  11   2        821.82        874.92        50.57 o
   2  11   2       2455.07       2500.35        82.12 o
   3  11   2        549.71        537.71        37.84 o
   4  11   2        589.76        635.19        38.81 o
   5  11   2         23.95         73.86        19.70 o
   6  11   2       1444.55       1567.46        72.11 o
   7  11   2       1162.54       1055.30       171.36 o
   8  11   2        682.35        775.98        59.79 o
   0  12   2        703.03        772.29        47.69 o
   1  12   2       4801.92       5021.68       137.01 o
   2  12   2        620.15        642.35        37.56 o
   3  12   2       5421.73       5813.82       154.98 o
   4  12   2       3696.51       3445.37       106.38 o
   5  12   2       2734.91       2612.36       101.15 o
   6  12   2         31.92         54.78        19.19 o
   7  12   2       1857.06       2044.92       154.23 o
   8  12   2        239.18        192.84        30.26 o
   1  13   2       6577.24       6722.93       199.82 o
   2  13   2        145.76        174.68        28.29 o
   3  13   2        369.28        301.72        30.36 o
   4  13   2       1304.34       1256.89        92.57 o
   5  13   2        634.54        636.92        52.19 o
   6  13   2       1091.72       1180.94        82.31 o
   7  13   2        754.24        847.04        68.17 o
   0  14   2       5847.57       6029.10       233.50 o
   1  14   2        823.34        847.49        50.30 o
   2  14   2        874.40        970.49        65.52 o
   3  14   2         38.75         34.20        14.08 o
   4  14   2       5947.40       5485.78       226.45 o
   5  14   2       1020.38        736.53        69.28 o
   6  14   2        697.11        735.56        74.41 o
   1  15   2        312.50        280.28        49.60 o
   2  15   2       1556.69       1606.44        93.79 o
   3  15   2        244.30        188.09        69.01 o
   4  15   2       1996.75       1813.29       106.77 o
   0  16   2       2157.66       2251.84       163.94 o
   1  16   2       3102.25       3009.40       143.40 o
   2  16   2        989.17        990.68        72.43 o
   3  16   2        622.64        692.12        58.70 o
   2   0   3       3736.95       3921.34       132.80 o
   4   0   3       4042.88       4351.59       166.23 o
   6   0   3      37492.96      37616.39       782.60 o
   8   0   3       1099.25       1111.49        48.71 o
  10   0   3        369.57        378.24        51.25 o
   0   1   3      13882.00      14100.57       298.78 o
   1   1   3      30457.77      30714.15       523.60 o
   2   1   3      56170.81      57395.90      1338.16 o
   3   1   3        611.16        666.56        47.32 o
   4   1   3      26944.24      26478.40       562.11 o
   5   1   3       8555.05       8228.16       172.37 o
   6   1   3       2407.96       2317.98        72.21 o
   7   1   3      11015.83      11309.99       184.50 o
   8   1   3       1796.57       1730.03        46.02 o
   9   1   3       2988.28       2814.77        94.43 o
  10   1   3        544.45        519.41        45.74 o
  11   1   3         31.33         83.94        22.10 o
   1   2   3       2974.28       2901.65        88.65 o
   2   2   3       9781.78       9785.11       215.19 o
   3   2   3      22959.09      23792.45       496.55 o
   4   2   3      10551.82      10656.48       213.40 o
   5   2   3       3267.60       3335.72        73.45 o
   6   2   3       6416.17       6064.03       114.99 o
   7   2   3        391.88        362.56        21.84 o
   8   2   3       1214.47       1134.62        35.71 o
   9   2   3      10904.75      10537.20       399.73 o
  10   2   3       1425.49       1389.07        62.93 o
  11   2   3       1413.55       1298.35        62.51 o
   0   3   3       1275.52       1175.69        56.92 o
   1   3   3      41165.96      42872.38       710.31 o
   2   3   3      16221.48      15718.69       294.63 o
   3   3   3       2534.98       2532.05        80.30 o
   4   3   3      20791.29      21068.28       364.19 o
   5   3   3      23847.09      23661.99       407.94 o
   6   3   3        638.21        621.01        27.04 o
   7   3   3       1637.71       1707.44        46.21 o
   8   3   3       4206.69       4149.24        90.60 o
   9   3   3       4674.79       4221.50       175.17 o
  10   3   3        549.47        553.57        42.36 o
  11   3   3        133.33        190.25        25.46 o
   1   4   3      34312.70      33447.48       624.28 o
   2   4   3       2237.06       2487.44        62.32 o
   3   4   3       1036.89       1142.60        34.35 o
   4   4   3         44.97         36.23         6.82 o
   5   4   3       4264.24       4190.61        98.30 o
   6   4   3      13901.87      14325.17       258.34 o
   7   4   3        130.35        130.51        15.78 o
   8   4   3        353.55        364.08        25.61 o
   9   4   3        765.90        832.91        50.43 o
  10   4   3        831.22        847.96        50.16 o
   0   5   3       5426.92       5293.18       269.97 o
   1   5   3       7573.41       7210.93       167.12 o
   2   5   3      14861.83      14685.78       310.90 o
   3   5   3       3297.89       3231.18        76.11 o
   4   5   3       1400.00       1429.61        43.83 o
   5   5   3       7629.39       7513.99       177.85 o
   6   5   3       4962.56       5066.76       211.53 o
   7   5   3      12003.77      12151.00       269.06 o
   8   5   3       3039.36       3218.41        92.07 o
   9   5   3        269.90        279.05        34.55 o
  10   5   3        100.74         93.80        28.72 o
   1   6   3       8702.36       8290.79       318.11 o
   2   6   3      11867.53      11504.59       229.73 o
   3   6   3       4434.54       4086.99        95.85 o
   4   6   3      14031.71      13333.62       307.11 o
   5   6   3       1157.84       1193.64        47.97 o
   6   6   3        768.79        769.04        31.56 o
   7   6   3       2574.22       2647.94        73.32 o
   8   6   3       2970.94       3070.60        96.18 o
   9   6   3        692.86        602.31        57.81 o
  10   6   3        976.69        989.70        58.86 o
   0   7   3      14674.92      14674.01       462.27 o
   1   7   3       1018.98        993.64        40.48 o
   2   7   3       9946.55       9362.80       247.98 o
   3   7   3       6268.29       6262.93       168.62 o
   4   7   3      10143.70      10620.13       244.17 o
   5   7   3       3196.94       3093.07       106.83 o
   6   7   3       2561.68       2575.04        77.05 o
   7   7   3       1013.06       1040.23        42.71 o
   8   7   3       1095.44       1086.98        61.15 o
   9   7   3        984.03        951.64        53.83 o
  10   7   3       2243.69       2269.51        96.80 o
   1   8   3       1279.01       1274.84        49.57 o
   2   8   3       1699.03       1652.94        57.56 o
   3   8   3       1556.34       1552.30        56.77 o
   4   8   3       6012.89       6046.42       153.59 o
   5   8   3        297.75        313.26        50.90 o
   6   8   3       9048.12       9065.24       251.86 o
   7   8   3        753.91        800.07        52.89 o
   8   8   3       6321.80       6966.22       244.51 o
   9   8   3       1429.77       1412.65        85.94 o
   0   9   3       9393.35      10369.27       279.83 o
   1   9   3       6166.02       6283.80       159.55 o
   2   9   3      23514.77      22980.49       587.48 o
   3   9   3       6621.52       6694.94       175.50 o
   4   9   3       1434.01       1506.76        56.76 o
   5   9   3       1091.83       1211.57        60.28 o
   6   9   3        152.49        174.26        21.58 o
   7   9   3       1706.19       1767.44        95.51 o
   8   9   3        142.99        317.01        73.32 o
   9   9   3        214.35        231.71        28.32 o
   1  10   3       3355.44       3404.62       149.13 o
   2  10   3        807.44        826.01        41.86 o
   3  10   3       1014.45        963.24        44.99 o
   4  10   3       1142.66       1092.24        52.76 o
   5  10   3       5603.90       5308.76       149.45 o
   6  10   3       7524.87       7785.28       314.72 o
   7  10   3        558.47        664.88        54.97 o
   8  10   3         82.92        131.55        33.44 o
   0  11   3       2092.80       2120.39        86.54 o
   1  11   3       3892.54       4038.35       117.01 o
   2  11   3       7130.13       6875.41       183.96 o
   3  11   3        750.24        820.49        42.45 o
   4  11   3       1928.64       1884.28       105.24 o
   5  11   3       3700.08       3662.56       218.49 o
   6  11   3       3157.50       3220.91       121.23 o
   7  11   3        116.33        109.61        31.01 o
   8  11   3       3229.66       3380.56       224.27 o
   1  12   3       3651.48       3891.65       116.18 o
   2  12   3       1967.27       2074.18        75.63 o
   3  12   3       4095.36       4028.71       119.72 o
   4  12   3        777.73        868.24        54.43 o
   5  12   3        679.58        684.20        52.74 o
   6  12   3        314.58        330.41        49.40 o
   7  12   3        251.57        291.20        49.22 o
   0  13   3       1677.72       1844.07       144.52 o
   1  13   3       5126.54       4992.75       170.56 o
   2  13   3        908.87        843.30       103.53 o
   3  13   3       1239.76       1140.81        76.74 o
   4  13   3       1184.39       1261.55        67.61 o
   5  13   3       6940.61       7105.10       314.08 o
   6  13   3        140.54        176.58        36.50 o
   1  14   3       3096.98       3123.51       140.33 o
   2  14   3        701.96        755.25        73.11 o
   3  14   3       1495.70       1503.15        96.84 o
   4  14   3        443.93        457.23        69.01 o
   5  14   3        144.68        155.86        35.07 o
   0  15   3        612.14        554.26        92.74 o
   1  15   3        110.53        148.76        30.38 o
   2  15   3       1979.93       2068.51       142.37 o
   3  15   3       1485.88       1603.25       100.63 o
   4  15   3        147.07        196.24        53.91 o
   0   0   4     156206.64     124410.71      6311.59 o
   2   0   4      23356.65      22232.08       674.30 o
   4   0   4       3818.37       3907.15       151.80 o
   6   0   4       1790.67       1877.15        75.89 o
   8   0   4        618.27        670.86        47.23 o
  10   0   4        130.73        107.07        30.04 o
   1   1   4       4013.18       3917.28        73.95 o
   2   1   4         68.44         71.50        13.60 o
   3   1   4      22680.86      22932.21       927.65 o
   4   1   4       7073.43       6804.10       163.34 o
   5   1   4      12506.32      12313.96       280.52 o
   6   1   4       5454.13       5456.25       127.58 o
   7   1   4        408.98        430.37        26.81 o
   8   1   4       4488.57       4525.20       106.06 o
   9   1   4        367.25        423.52        38.24 o
  10   1   4         83.47        141.47        24.21 o
   0   2   4      21416.20      22300.51       821.11 o
   1   2   4       5716.53       5187.52        99.37 o
   2   2   4       5643.00       6017.59       114.31 o
   3   2   4      14736.82      14286.40       360.20 o
   4   2   4        778.73        785.78        36.07 o
   5   2   4       1585.55       1589.12        50.38 o
   6   2   4       1163.96       1134.77        39.17 o
   7   2   4       1284.09       1279.55        42.06 o
   8   2   4       4485.44       4513.12       114.64 o
   9   2   4        203.30        288.72        37.35 o
  10   2   4       1124.48       1288.17        64.66 o
   1   3   4       1072.12        951.29        34.25 o
   2   3   4      17688.32      16857.46       391.79 o
   3   3   4       1370.86       1362.41        55.84 o
   4   3   4        278.00        247.29        30.30 o
   5   3   4       1271.24       1332.03        38.94 o
   6   3   4       4352.21       4343.19        97.95 o
   7   3   4       1848.72       1923.14        51.91 o
   8   3   4        634.72        603.57        46.71 o
   9   3   4       1759.53       1699.93        69.27 o
  10   3   4       2663.49       2849.18        99.40 o
   0   4   4        534.79        469.86        32.61 o
   1   4   4       3949.78       4175.51       131.61 o
   2   4   4      30396.65      29897.22       588.93 o
   3   4   4       5628.54       5424.00       180.18 o
   4   4   4       2632.58       2563.14        87.39 o
   5   4   4      27139.34      27331.57       513.34 o
   6   4   4       7482.71       7180.65       145.32 o
   7   4   4       2946.89       3007.15        69.96 o
   8   4   4        978.76        935.76        49.80 o
   9   4   4       3219.63       3287.31       105.55 o
  10   4   4        121.44        101.15        19.68 o
   1   5   4      36262.25      35182.53       661.51 o
   2   5   4       4665.34       4975.91       133.29 o
   3   5   4      11293.71      10896.94       225.11 o
   4   5   4        813.83        763.68        33.31 o
   5   5   4        389.14        471.44        31.35 o
   6   5   4        945.24        966.73        34.62 o
   7   5   4       3452.82       3446.82        93.92 o
   8   5   4         29.43         11.73        10.29 o
   9   5   4       1085.76       1170.77        61.22 o
  10   5   4        185.81        214.77        27.29 o
   0   6   4      11326.81      11433.39       546.86 o
   1   6   4      16809.15      16655.49       371.30 o
   2   6   4      26324.19      27212.10       579.57 o
   3   6   4       6893.86       6554.61       165.69 o
   4   6   4       7606.45       7614.97       239.31 o
   5   6   4       8478.75       8780.94       416.18 o
   6   6   4       3682.23       3528.72       110.26 o
   7   6   4       1466.70       1569.16        59.75 o
   8   6   4       1040.32       1264.14        53.48 o
   9   6   4       1147.13       1078.52        74.96 o
   1   7   4       4337.63       4501.99       144.95 o
   2   7   4       4821.61       5061.86       147.96 o
   3   7   4       1452.79       1361.83        55.58 o
   4   7   4       2998.79       2835.09        76.17 o
   5   7   4        162.68        158.51        18.57 o
   6   7   4       2483.95       2397.48       104.56 o
   7   7   4        556.53        626.82        55.06 o
   8   7   4       2025.51       2126.48        79.42 o
   9   7   4       1908.69       1795.88        90.46 o
   0   8   4      14199.48      14344.60       472.50 o
   1   8   4        986.54        963.00        45.72 o
   2   8   4       4667.82       4790.38       155.34 o
   3   8   4       7599.11       7752.98       188.43 o
   4   8   4      14438.09      14251.90       389.00 o
   5   8   4       1387.17       1382.51        56.34 o
   6   8   4       1790.55       1794.58       153.02 o
   7   8   4        694.55        704.79        89.50 o
   8   8   4       2992.95       2867.00       215.74 o
   9   8   4         22.87         37.58        14.69 o
   1   9   4       2124.39       2067.17        71.05 o
   2   9   4        834.73        815.06        49.87 o
   3   9   4        103.15        114.93        19.43 o
   4   9   4       3337.98       3386.60       102.22 o
   5   9   4       2623.44       2500.41        98.55 o
   6   9   4       6299.85       6646.11       237.70 o
   7   9   4        283.95        292.87        45.14 o
   8   9   4       1452.27       1439.90       136.96 o
   0  10   4      10242.95      10805.14       376.50 o
   1  10   4      13497.26      13657.65       338.05 o
   2  10   4       3402.66       3414.77       105.15 o
   3  10   4       1998.99       1972.78        91.54 o
   4  10   4       1904.93       1724.65        76.19 o
   5  10   4       1351.68       1552.78       105.69 o
   6  10   4         62.84        132.43        35.37 o
   7  10   4        487.01        524.35        50.36 o
   8  10   4        363.81        411.09        60.48 o
   1  11   4       1822.96       1821.53        69.32 o
   2  11   4       1949.96       1785.51        72.60 o
   3  11   4       3768.53       3935.57       145.19 o
   4  11   4        412.01        424.45        67.00 o
   5  11   4       1057.62       1018.77        59.10 o
   6  11   4       1137.94       1181.93        64.97 o
   7  11   4          1.95         -4.22        17.49 o
   1  12   4        866.99        974.86        84.11 o
   2  12   4       1899.76       1993.57        92.11 o
   3  12   4       1195.93       1077.28        58.65 o
   4  12   4        865.30        750.44       104.69 o
   5  12   4       1571.38       1555.18       107.22 o
   6  12   4        655.44        601.48        56.80 o
   1  13   4       2689.91       2733.42       106.02 o
   2  13   4         17.41         34.75        16.90 o
   3  13   4        692.89        764.62        58.82 o
   4  13   4        180.91        213.10        31.08 o
   5  13   4         12.26         58.09        22.73 o
   0  14   4        480.54        631.89       101.36 o
   1  14   4         75.84        106.34        26.65 o
   2  14   4        181.65        204.66        46.20 o
   3  14   4        297.80        256.59        33.88 o
   4  14   4        811.13        819.35        70.10 o
   1  15   4        461.64        562.33        70.90 o
   2   0   5        497.16        508.83        38.09 o
   4   0   5       7008.07       6725.70       237.44 o
   6   0   5      21947.70      22506.30       691.10 o
   8   0   5       6136.81       5831.66       308.67 o
   0   1   5      24400.82      24018.39       890.97 o
   1   1   5       6841.90       6367.38       147.05 o
   2   1   5      13849.97      13248.10       222.34 o
   3   1   5       9606.38       9185.55       311.05 o
   4   1   5       6883.22       6913.09       187.32 o
   5   1   5       4434.35       4418.93       120.56 o
   6   1   5       2957.15       2887.80        81.74 o
   7   1   5       3563.70       3706.83        98.96 o
   8   1   5        489.80        495.77        38.33 o
   9   1   5       1202.44       1180.88        56.69 o
   1   2   5        292.20        321.87        17.84 o
   2   2   5       2729.36       2611.68        61.60 o
   3   2   5       5422.17       5364.08       121.65 o
   4   2   5       3510.68       3429.67       154.43 o
   5   2   5       2430.28       2362.57        80.80 o
   6   2   5         92.68         91.47        13.53 o
   7   2   5       1669.71       1710.86        58.18 o
   8   2   5        115.08        113.32        31.28 o
   9   2   5       3779.74       3806.84       119.47 o
   0   3   5       1966.39       2093.86        74.55 o
   1   3   5       6627.42       6268.93       113.91 o
   2   3   5       7823.49       7207.36       163.05 o
   3   3   5       5414.90       5216.03       146.61 o
   4   3   5       8804.85       8782.33       209.11 o
   5   3   5       4722.93       4696.10       113.21 o
   6   3   5        916.36        931.48        34.31 o
   7   3   5       1763.19       1812.12        64.80 o
   8   3   5       1840.36       1924.19        80.44 o
   9   3   5        845.67        869.28        46.84 o
   1   4   5      15947.12      15614.73       296.96 o
   2   4   5       1535.52       1522.67        50.65 o
   3   4   5       1320.24       1232.61        41.64 o
   4   4   5       2272.68       2180.53        60.43 o
   5   4   5       2170.57       2020.21        54.58 o
   6   4   5       2861.51       2913.66        95.89 o
   7   4   5         16.32         20.53        12.14 o
   8   4   5        641.87        547.27        45.63 o
   9   4   5         59.23         72.73        17.55 o
   0   5   5       2500.23       2347.19        82.06 o
   1   5   5       2264.52       2327.33        51.78 o
   2   5   5        993.01        991.14        52.70 o
   3   5   5       3086.70       3201.02       108.40 o
   4   5   5       1985.09       1929.20        61.28 o
   5   5   5       3437.10       3591.47       130.04 o
   6   5   5        868.57        931.26        80.60 o
   7   5   5      10789.03      10658.32       251.64 o
   8   5   5       1974.35       1891.44        69.60 o
   9   5   5        421.74        439.07        37.85 o
   1   6   5       2233.48       2451.03        61.53 o
   2   6   5       5273.92       5323.51       124.05 o
   3   6   5       1394.68       1307.80        58.16 o
   4   6   5       4377.21       4239.68       162.60 o
   5   6   5       2183.07       2279.54        66.42 o
   6   6   5        385.77        459.76        37.80 o
   7   6   5        903.59        906.80        54.58 o
   8   6   5        487.08        509.22        32.78 o
   9   6   5        616.11        624.72        44.05 o
   0   7   5       8883.06       8637.15       308.52 o
   1   7   5         44.35         91.84        27.95 o
   2   7   5         66.08         71.96        17.74 o
   3   7   5       4700.21       4599.32       129.81 o
   4   7   5       5077.23       4998.64       171.41 o
   5   7   5         19.21          8.93        11.12 o
   6   7   5         49.90         65.65        16.37 o
   7   7   5        575.87        683.64        43.73 o
   8   7   5        263.21        265.94        36.35 o
   1   8   5       1676.18       1800.22        72.77 o
   2   8   5         63.20         37.26        14.94 o
   3   8   5        583.34        582.90        53.09 o
   4   8   5        457.80        498.42        47.65 o
   5   8   5       1205.88       1270.46        59.18 o
   6   8   5       2683.79       2922.87        96.31 o
   7   8   5         88.78         77.68        19.19 o
   8   8   5       1082.52       1188.98        91.81 o
   0   9   5       7509.00       7406.74       280.17 o
   1   9   5       1905.33       1965.77        78.73 o
   2   9   5       2493.15       2717.95       151.02 o
   3   9   5       2071.97       2099.33       142.38 o
   4   9   5        999.74       1103.43        80.77 o
   5   9   5        328.14        320.45        33.64 o
   6   9   5        707.75        618.26        53.03 o
   7   9   5        541.67        624.28        84.65 o
   1  10   5        269.44        254.76        50.68 o
   2  10   5         93.12         76.78        17.13 o
   3  10   5        824.94        810.94        62.55 o
   4  10   5       1135.79       1266.28        77.68 o
   5  10   5       1600.72       1475.56        70.08 o
   6  10   5       2364.40       2581.11       101.81 o
   7  10   5        859.00        733.17        61.08 o
   0  11   5        343.88        390.34        90.58 o
   1  11   5       1255.55       1555.40        99.10 o
   2  11   5       3329.07       3218.52       115.53 o
   3  11   5       2434.16       2338.87        98.79 o
   4  11   5        447.84        442.69        38.74 o
   5  11   5        684.70        645.84        69.87 o
   6  11   5       1995.90       1853.50        89.52 o
   1  12   5       1182.37       1138.76        83.84 o
   2  12   5        774.71        746.80        50.82 o
   3  12   5       1952.89       1884.01        83.90 o
   4  12   5         67.77         78.91        20.72 o
   5  12   5        128.75        159.51        29.34 o
   0  13   5        219.91        172.52        53.91 o
   1  13   5       1378.34       1571.50       118.63 o
   2  13   5        645.00        592.16        48.83 o
   3  13   5       1464.16       1479.70        91.45 o
   1  14   5       1467.27       1275.42        92.89 o
   0   0   6      30528.93      29198.54      2946.51 o
   2   0   6       8567.29       8824.84       206.52 o
   4   0   6       2811.71       2834.24       192.02 o
   6   0   6       2819.17       2882.14       187.70 o
   8   0   6        794.57        729.62        60.39 o
   1   1   6       6889.19       6659.87       117.12 o
   2   1   6        721.95        710.81        23.66 o
   3   1   6        583.43        602.71        24.25 o
   4   1   6       2262.59       2206.47        78.93 o
   5   1   6        174.05        150.59        21.44 o
   6   1   6       1893.51       2183.21       256.70 o
   7   1   6       2106.93       2078.40       112.75 o
   8   1   6       1507.94       1419.42        88.38 o
   0   2   6       2554.46       2615.92        86.23 o
   1   2   6       3204.00       3103.59        62.13 o
   2   2   6       4663.80       4476.13        84.11 o
   3   2   6      12704.40      11998.91       284.59 o
   4   2   6       9569.54       9139.71       222.98 o
   5   2   6       2597.57       2516.65       180.71 o
   6   2   6        370.21        428.09        41.27 o
   7   2   6       1051.10       1086.48        50.24 o
   8   2   6         62.70         81.59        30.58 o
   1   3   6       9717.93       9462.53       241.68 o
   2   3   6       6430.40       6021.49       114.29 o
   3   3   6       4508.12       4425.27        90.64 o
   4   3   6        722.94        730.22        29.33 o
   5   3   6       2663.79       2655.87       106.81 o
   6   3   6        461.23        538.69        33.26 o
   7   3   6          3.15         10.55        11.76 o
   8   3   6        685.24        798.97        51.45 o
   0   4   6      15225.02      15500.95       430.53 o
   1   4   6       4111.88       4127.64       103.43 o
   2   4   6       2138.80       2065.79        51.26 o
   3   4   6       2043.40       2104.59        73.00 o
   4   4   6       1678.52       1549.39        46.10 o
   5   4   6       2417.17       2395.20        55.43 o
   6   4   6        884.80        848.52        34.90 o
   7   4   6       2755.75       2674.73        86.10 o
   8   4   6       1058.78       1069.07        97.39 o
   1   5   6       3200.20       3160.52        71.98 o
   2   5   6       1132.59       1152.86        33.73 o
   3   5   6        965.26       1154.90        69.29 o
   4   5   6        205.59        191.42        23.97 o
   5   5   6       2353.98       2544.09       105.40 o
   6   5   6        184.36        199.31        24.26 o
   7   5   6       1291.70       1219.07        41.83 o
   8   5   6          2.88          3.99        13.81 o
   0   6   6       6598.68       6530.65       189.89 o
   1   6   6       1670.75       1694.03        42.60 o
   2   6   6        155.13        193.64        18.16 o
   3   6   6       2988.97       3098.81        94.48 o
   4   6   6       2618.71       2879.33       124.56 o
   5   6   6       1850.38       1850.33        64.33 o
   6   6   6       1001.44       1109.28        56.01 o
   7   6   6       1788.11       1923.50        89.56 o
   1   7   6        430.30        420.69        28.05 o
   2   7   6       3257.53       3637.11       103.95 o
   3   7   6       4135.47       4352.45       144.19 o
   4   7   6       2444.17       2539.12        87.73 o
   5   7   6       1191.45       1230.89        68.92 o
   6   7   6       1110.85       1128.04        52.94 o
   7   7   6        220.35        219.22        27.54 o
   0   8   6      16461.19      18024.80       838.95 o
   1   8   6       1416.40       1493.21        69.97 o
   2   8   6       3368.85       3288.19       119.02 o
   3   8   6       1279.14       1330.33        81.31 o
   4   8   6       1911.07       2032.56       113.30 o
   5   8   6       1648.77       1814.39        93.92 o
   6   8   6        950.83       1050.04        51.26 o
   1   9   6        739.24        720.35       114.31 o
   2   9   6        391.14        474.45       105.67 o
   3   9   6       1783.42       1862.65       114.40 o
   4   9   6       1557.80       1540.41       101.88 o
   5   9   6        260.07        270.05        47.58 o
   6   9   6       1232.62       1303.62        66.50 o
   0  10   6       2050.28       1908.86       166.10 o
   1  10   6       1804.80       1882.17       114.40 o
   2  10   6       1841.36       1818.80       139.13 o
   3  10   6       1799.12       2127.38       121.99 o
   4  10   6        197.15        220.15        42.49 o
   5  10   6        170.36        212.24        43.28 o
   1  11   6        316.61        360.59        55.64 o
   2  11   6       1038.88       1080.39        84.63 o
   3  11   6        256.58        306.45       106.75 o
   4  11   6        470.53        398.92        59.41 o
   0  12   6        203.96        183.31        60.38 o
   1  12   6        985.62        967.34       120.67 o
   2  12   6        579.40        619.03       142.34 o
   2   0   7        224.74        267.95        25.47 o
   4   0   7        671.58        685.93        45.22 o
   6   0   7       3839.31       4295.54       278.34 o
   0   1   7       6685.87       6194.72       154.81 o
   1   1   7        786.52        736.86        25.34 o
   2   1   7       1567.94       1401.41        37.51 o
   3   1   7       1882.16       1824.07        45.26 o
   4   1   7        621.81        597.53        30.45 o
   5   1   7        542.62        582.83        46.13 o
   6   1   7        418.57        526.86        52.21 o
   7   1   7       1008.32       1062.89        79.13 o
   1   2   7        421.60        444.98        20.36 o
   2   2   7       1751.11       1595.66        40.89 o
   3   2   7        908.57        945.70        32.99 o
   4   2   7       3529.75       3371.31        82.57 o
   5   2   7       1896.89       1934.83        70.46 o
   6   2   7        637.98        640.58        38.96 o
   7   2   7        778.87        893.19        63.14 o
   0   3   7       2180.37       2051.04        65.70 o
   1   3   7         29.10         52.30         8.95 o
   2   3   7       1774.44       1728.07        46.84 o
   3   3   7       2376.43       2436.70        73.25 o
   4   3   7       4234.10       4155.67       150.19 o
   5   3   7       1006.79        955.34        44.53 o
   6   3   7        743.74        719.88        30.92 o
   7   3   7       2425.71       2455.22        99.50 o
   1   4   7       5276.16       5262.14       123.61 o
   2   4   7        202.55        250.36        18.52 o
   3   4   7        217.91        231.83        18.45 o
   4   4   7        426.27        470.29        27.07 o
   5   4   7        520.93        538.58        29.15 o
   6   4   7        568.64        663.67        39.84 o
   7   4   7         39.26         62.63        12.79 o
   0   5   7          1.09          6.65        13.96 o
   1   5   7       3015.84       3252.86        82.40 o
   2   5   7        463.71        424.02        22.87 o
   3   5   7       1205.06       1301.56        54.53 o
   4   5   7        851.99        910.45        64.12 o
   5   5   7       1738.66       1940.82       145.85 o
   6   5   7        361.85        324.33        31.26 o
   1   6   7       1033.65       1168.65        39.01 o
   2   6   7       1035.20       1125.39        70.95 o
   3   6   7        979.19       1022.64        52.76 o
   4   6   7        773.23        658.69        42.01 o
   5   6   7        398.74        373.76        51.18 o
   6   6   7       1144.58       1149.13        87.79 o
   0   7   7       1401.66       1542.00       144.52 o
   1   7   7        364.05        387.24        25.96 o
   2   7   7       3528.40       3849.92       124.94 o
   3   7   7       2371.81       2635.47        96.80 o
   4   7   7       1320.88       1500.97        66.33 o
   5   7   7        636.64        677.43        57.10 o
   1   8   7        111.13        132.47        22.41 o
   2   8   7        165.56        164.46        26.48 o
   3   8   7        400.92        521.76       100.17 o
   4   8   7        340.57        342.08        41.88 o
   5   8   7        527.24        605.66        56.91 o
   0   9   7       2214.99       2726.45       207.09 o
   1   9   7       1180.37       1352.56        96.40 o
   2   9   7        778.49        906.38        82.84 o
   3   9   7       1121.04       1075.56        85.67 o
   4   9   7        144.32        140.61        34.67 o
   1  10   7         91.88        118.61        53.91 o
   2  10   7         39.50         40.35        23.31 o
   0   0   8      12000.88      10763.78       357.43 o
   2   0   8       4661.79       4399.02       172.43 o
   4   0   8       1245.98       1287.12        62.55 o
   1   1   8        113.50        130.80        14.09 o
   2   1   8        282.91        257.42        21.31 o
   3   1   8       2789.07       2956.54        74.89 o
   4   1   8        412.82        525.05        29.43 o
   5   1   8       1127.72       1124.30        46.86 o
   0   2   8       1915.68       1880.86        73.72 o
   1   2   8       3066.52       3128.46        82.80 o
   2   2   8        401.60        395.68        28.93 o
   3   2   8       1564.13       1383.00        59.24 o
   4   2   8         34.78         44.58        15.87 o
   5   2   8       1415.81       1430.39        52.09 o
   1   3   8        376.70        397.53        24.82 o
   2   3   8       1687.83       1669.95        48.32 o
   3   3   8        450.17        485.22        30.06 o
   4   3   8        309.55        350.75        24.79 o
   5   3   8        149.52        157.18        19.93 o
   0   4   8        740.89        712.86        38.34 o
   1   4   8        597.75        663.31        31.12 o
   2   4   8       1190.07       1245.79        45.21 o
   3   4   8         36.04         99.10        20.31 o
   4   4   8        878.11       1171.01        74.37 o
   1   5   8       3988.57       4298.10       143.79 o
   2   5   8        951.51        925.18        37.14 o
   3   5   8        339.63        348.98        32.24 o
   4   5   8        104.34        112.44        25.85 o
   0   6   8         35.33         84.10        34.50 o
   1   6   8        383.88        323.42        20.30 o
   2   6   8       1585.20       1623.31        63.55 o
   3   6   8        718.97        715.02        87.16 o
   1   7   8        974.68       1030.34        44.89 o
   2   7   8        304.57        326.27        29.10 o
   0   1   9       1122.32       1195.93        73.01 o
                                                
