# Supplementary material for: Crystal structures of the silver iodide sulfates Ag3ISO4 and Ag4I2SO4
Source: Acta Crystallogr E Crystallogr Commun. 2025 Oct 31;81(Pt 11):1080–5. doi: 10.1107/S2056989025008898 (PMC12589843; doi:10.1107/S2056989025008898)
Supplement: Supplementary file 5 [file e-81-01080-Ag4I2SO4sup5.rtv]

##############################################################################
###    CIF submission form for powder diffraction data (IUCr journals)     ###
###                                              Version 11 February 2005  ###
##############################################################################

# This is an electronic "form" for submitting powder diffraction data in CIF 
# format to an IUCr journal.  The data for each powder profile should be sent 
# as a separate file consisting of one data block.  The value of _pd_block_id 
# is used to associate each powder profile with a Rietveld refinement, since 
# it must match the value of _pd_block_diffractogram_id in the CIF used to 
# report the results of the refinement. The current version of the powder 
# CIF dictionary, which contains definitions of the terms starting _pd_,  
# may be obtained from http://www.iucr.org/iucr-top/cif/pd/index.html.  
# Note that the query marks '?' are significant as placeholders, and should 
# not be deleted where a data item is not given, UNLESS the accompanying data 
# name is also deleted. Lines should not exceed 80 characters in length.  The 
# comments following a hash symbol '#' may be deleted if wished.


data_Ag4I2SO4

_pd_block_id      Ag4I2SO4

loop_
      _pd_proc_point_id                           
      _pd_proc_2theta_corrected
      _pd_proc_intensity_net                     
      _pd_calc_intensity_net                     
      _pd_proc_intensity_bkg_calc
1    5.00     4112     3913.367     3913.367 
2    5.01     4171     3909.390     3909.390 
3    5.02     4147     3905.423     3905.423 
4    5.03     4063     3901.465     3901.465 
5    5.04     4044     3897.516     3897.516 
6    5.05     4102     3893.576     3893.576 
7    5.06     4133     3889.645     3889.645 
8    5.07     3989     3885.723     3885.723 
9    5.08     3955     3881.811     3881.811 
10    5.09     4076     3877.907     3877.907 
11    5.10     4108     3874.013     3874.013 
12    5.11     3972     3870.127     3870.127 
13    5.12     3986     3866.251     3866.251 
14    5.13     4024     3862.383     3862.383 
15    5.14     4002     3858.525     3858.525 
16    5.15     4054     3854.676     3854.676 
17    5.16     4006     3850.835     3850.835 
18    5.17     3989     3847.004     3847.004 
19    5.18     4064     3843.181     3843.181 
20    5.19     4012     3839.368     3839.368 
21    5.20     3970     3835.563     3835.563 
22    5.21     4000     3831.767     3831.767 
23    5.22     4024     3827.981     3827.981 
24    5.23     3997     3824.203     3824.203 
25    5.24     4007     3820.434     3820.434 
26    5.25     4037     3816.674     3816.674 
27    5.26     3990     3812.923     3812.923 
28    5.27     3983     3809.180     3809.180 
29    5.28     3995     3805.447     3805.447 
30    5.29     3943     3801.722     3801.722 
31    5.30     3916     3798.006     3798.006 
32    5.31     3905     3794.299     3794.299 
33    5.32     3952     3790.601     3790.601 
34    5.33     3954     3786.911     3786.911 
35    5.34     3966     3783.231     3783.231 
36    5.35     3962     3779.559     3779.559 
37    5.36     3966     3775.896     3775.896 
38    5.37     3883     3772.241     3772.241 
39    5.38     3900     3768.595     3768.595 
40    5.39     3858     3764.958     3764.958 
41    5.40     3896     3761.330     3761.330 
42    5.41     3892     3757.710     3757.710 
43    5.42     3886     3754.099     3754.099 
44    5.43     3908     3750.497     3750.497 
45    5.44     3877     3746.903     3746.903 
46    5.45     3870     3743.318     3743.318 
47    5.46     3831     3739.742     3739.742 
48    5.47     3853     3736.174     3736.174 
49    5.48     3886     3732.615     3732.615 
50    5.49     3876     3729.065     3729.065 
51    5.50     3779     3725.523     3725.523 
52    5.51     3831     3721.989     3721.989 
53    5.52     3850     3718.464     3718.464 
54    5.53     3811     3714.948     3714.948 
55    5.54     3833     3711.440     3711.440 
56    5.55     3863     3707.941     3707.941 
57    5.56     3832     3704.450     3704.450 
58    5.57     3788     3700.968     3700.968 
59    5.58     3783     3697.494     3697.494 
60    5.59     3812     3694.029     3694.029 
61    5.60     3793     3690.572     3690.572 
62    5.61     3753     3687.124     3687.124 
63    5.62     3758     3683.684     3683.684 
64    5.63     3814     3680.252     3680.252 
65    5.64     3746     3676.829     3676.829 
66    5.65     3679     3673.415     3673.415 
67    5.66     3730     3670.008     3670.008 
68    5.67     3745     3666.610     3666.610 
69    5.68     3817     3663.221     3663.221 
70    5.69     3820     3659.840     3659.840 
71    5.70     3800     3656.467     3656.467 
72    5.71     3800     3653.102     3653.102 
73    5.72     3802     3649.746     3649.746 
74    5.73     3838     3646.398     3646.398 
75    5.74     3753     3643.059     3643.059 
76    5.75     3685     3639.727     3639.727 
77    5.76     3703     3636.404     3636.404 
78    5.77     3680     3633.090     3633.090 
79    5.78     3677     3629.783     3629.783 
80    5.79     3672     3626.485     3626.485 
81    5.80     3738     3623.195     3623.195 
82    5.81     3695     3619.913     3619.913 
83    5.82     3679     3616.639     3616.639 
84    5.83     3732     3613.374     3613.374 
85    5.84     3737     3610.117     3610.117 
86    5.85     3678     3606.868     3606.868 
87    5.86     3623     3603.627     3603.627 
88    5.87     3662     3600.394     3600.394 
89    5.88     3729     3597.169     3597.169 
90    5.89     3657     3593.953     3593.953 
91    5.90     3653     3590.744     3590.744 
92    5.91     3670     3587.544     3587.544 
93    5.92     3617     3584.351     3584.351 
94    5.93     3642     3581.167     3581.167 
95    5.94     3649     3577.991     3577.991 
96    5.95     3599     3574.823     3574.823 
97    5.96     3629     3571.663     3571.663 
98    5.97     3693     3568.511     3568.511 
99    5.98     3670     3565.367     3565.367 
100    5.99     3567     3562.231     3562.231 
101    6.00     3534     3559.103     3559.103 
102    6.01     3597     3555.983     3555.983 
103    6.02     3597     3552.871     3552.871 
104    6.03     3603     3549.766     3549.766 
105    6.04     3604     3546.670     3546.670 
106    6.05     3632     3543.582     3543.582 
107    6.06     3616     3540.502     3540.502 
108    6.07     3600     3537.429     3537.429 
109    6.08     3623     3534.365     3534.365 
110    6.09     3602     3531.308     3531.308 
111    6.10     3510     3528.259     3528.259 
112    6.11     3488     3525.218     3525.218 
113    6.12     3601     3522.185     3522.185 
114    6.13     3566     3519.160     3519.160 
115    6.14     3536     3516.142     3516.142 
116    6.15     3573     3513.133     3513.133 
117    6.16     3553     3510.131     3510.131 
118    6.17     3472     3507.137     3507.137 
119    6.18     3447     3504.150     3504.150 
120    6.19     3441     3501.172     3501.172 
121    6.20     3423     3498.201     3498.201 
122    6.21     3436     3495.238     3495.238 
123    6.22     3467     3492.283     3492.283 
124    6.23     3494     3489.335     3489.335 
125    6.24     3494     3486.395     3486.395 
126    6.25     3465     3483.463     3483.463 
127    6.26     3422     3480.538     3480.538 
128    6.27     3408     3477.621     3477.621 
129    6.28     3432     3474.712     3474.712 
130    6.29     3450     3471.811     3471.811 
131    6.30     3421     3468.917     3468.917 
132    6.31     3451     3466.030     3466.030 
133    6.32     3477     3463.152     3463.152 
134    6.33     3389     3460.280     3460.280 
135    6.34     3410     3457.417     3457.417 
136    6.35     3465     3454.561     3454.561 
137    6.36     3439     3451.713     3451.713 
138    6.37     3435     3448.872     3448.872 
139    6.38     3429     3446.038     3446.038 
140    6.39     3389     3443.213     3443.213 
141    6.40     3369     3440.394     3440.394 
142    6.41     3376     3437.583     3437.583 
143    6.42     3394     3434.780     3434.780 
144    6.43     3443     3431.984     3431.984 
145    6.44     3422     3429.196     3429.196 
146    6.45     3407     3426.415     3426.415 
147    6.46     3494     3423.642     3423.642 
148    6.47     3528     3420.876     3420.876 
149    6.48     3473     3418.117     3418.117 
150    6.49     3387     3415.366     3415.366 
151    6.50     3408     3412.622     3412.622 
152    6.51     3454     3409.885     3409.885 
153    6.52     3439     3407.156     3407.156 
154    6.53     3386     3404.435     3404.435 
155    6.54     3318     3401.720     3401.720 
156    6.55     3360     3399.013     3399.013 
157    6.56     3307     3396.314     3396.314 
158    6.57     3340     3393.621     3393.621 
159    6.58     3322     3390.936     3390.936 
160    6.59     3283     3388.258     3388.258 
161    6.60     3341     3385.588     3385.588 
162    6.61     3367     3382.924     3382.924 
163    6.62     3301     3380.268     3380.268 
164    6.63     3307     3377.620     3377.620 
165    6.64     3291     3374.978     3374.978 
166    6.65     3307     3372.344     3372.344 
167    6.66     3278     3369.717     3369.717 
168    6.67     3342     3367.097     3367.097 
169    6.68     3354     3364.484     3364.484 
170    6.69     3332     3361.878     3361.878 
171    6.70     3287     3359.280     3359.280 
172    6.71     3271     3356.688     3356.688 
173    6.72     3262     3354.104     3354.104 
174    6.73     3292     3351.527     3351.527 
175    6.74     3291     3348.957     3348.957 
176    6.75     3301     3346.394     3346.394 
177    6.76     3309     3343.839     3343.839 
178    6.77     3344     3341.290     3341.290 
179    6.78     3364     3338.748     3338.748 
180    6.79     3291     3336.214     3336.214 
181    6.80     3278     3333.686     3333.686 
182    6.81     3286     3331.166     3331.166 
183    6.82     3252     3328.652     3328.652 
184    6.83     3324     3326.146     3326.146 
185    6.84     3334     3323.646     3323.646 
186    6.85     3328     3321.154     3321.154 
187    6.86     3315     3318.668     3318.668 
188    6.87     3292     3316.189     3316.189 
189    6.88     3308     3313.718     3313.718 
190    6.89     3309     3311.253     3311.253 
191    6.90     3244     3308.795     3308.795 
192    6.91     3203     3306.344     3306.344 
193    6.92     3189     3303.900     3303.900 
194    6.93     3221     3301.463     3301.463 
195    6.94     3240     3299.033     3299.033 
196    6.95     3282     3296.609     3296.609 
197    6.96     3282     3294.193     3294.193 
198    6.97     3241     3291.783     3291.783 
199    6.98     3223     3289.380     3289.380 
200    6.99     3256     3286.984     3286.984 
201    7.00     3209     3284.595     3284.595 
202    7.01     3215     3282.212     3282.212 
203    7.02     3228     3279.836     3279.836 
204    7.03     3231     3277.467     3277.467 
205    7.04     3189     3275.105     3275.105 
206    7.05     3136     3272.750     3272.750 
207    7.06     3129     3270.401     3270.401 
208    7.07     3153     3268.059     3268.059 
209    7.08     3240     3265.723     3265.723 
210    7.09     3247     3263.395     3263.395 
211    7.10     3289     3261.073     3261.073 
212    7.11     3294     3258.757     3258.757 
213    7.12     3261     3256.449     3256.449 
214    7.13     3177     3254.147     3254.147 
215    7.14     3152     3251.851     3251.851 
216    7.15     3192     3249.563     3249.563 
217    7.16     3201     3247.281     3247.281 
218    7.17     3176     3245.005     3245.005 
219    7.18     3154     3242.736     3242.736 
220    7.19     3168     3240.474     3240.474 
221    7.20     3131     3238.218     3238.218 
222    7.21     3136     3235.969     3235.969 
223    7.22     3120     3233.726     3233.726 
224    7.23     3133     3231.490     3231.490 
225    7.24     3140     3229.260     3229.260 
226    7.25     3139     3227.037     3227.037 
227    7.26     3148     3224.820     3224.820 
228    7.27     3140     3222.610     3222.610 
229    7.28     3121     3220.406     3220.406 
230    7.29     3090     3218.209     3218.209 
231    7.30     3106     3216.018     3216.018 
232    7.31     3109     3213.833     3213.833 
233    7.32     3113     3211.655     3211.655 
234    7.33     3131     3209.484     3209.484 
235    7.34     3109     3207.319     3207.319 
236    7.35     3146     3205.160     3205.160 
237    7.36     3161     3203.007     3203.007 
238    7.37     3057     3200.861     3200.861 
239    7.38     3042     3198.721     3198.721 
240    7.39     3094     3196.588     3196.588 
241    7.40     3085     3194.461     3194.461 
242    7.41     2966     3192.340     3192.340 
243    7.42     3000     3190.226     3190.226 
244    7.43     3121     3188.117     3188.117 
245    7.44     3117     3186.016     3186.016 
246    7.45     3114     3183.920     3183.920 
247    7.46     3116     3181.830     3181.830 
248    7.47     3031     3179.747     3179.747 
249    7.48     3059     3177.670     3177.670 
250    7.49     3073     3175.600     3175.600 
251    7.50     3031     3173.535     3173.535 
252    7.51     3051     3171.477     3171.477 
253    7.52     3087     3169.425     3169.425 
254    7.53     3095     3167.379     3167.379 
255    7.54     3081     3165.339     3165.339 
256    7.55     3061     3163.305     3163.305 
257    7.56     3043     3161.278     3161.278 
258    7.57     3049     3159.256     3159.256 
259    7.58     3066     3157.241     3157.241 
260    7.59     3019     3155.232     3155.232 
261    7.60     2994     3153.229     3153.229 
262    7.61     3026     3151.232     3151.232 
263    7.62     3019     3149.241     3149.241 
264    7.63     2988     3147.256     3147.256 
265    7.64     3064     3145.277     3145.277 
266    7.65     3026     3143.304     3143.304 
267    7.66     3017     3141.337     3141.337 
268    7.67     2965     3139.376     3139.376 
269    7.68     3030     3137.421     3137.421 
270    7.69     3032     3135.473     3135.473 
271    7.70     3030     3133.530     3133.530 
272    7.71     3041     3131.593     3131.593 
273    7.72     3037     3129.662     3129.662 
274    7.73     3044     3127.737     3127.737 
275    7.74     3086     3125.817     3125.817 
276    7.75     2990     3123.904     3123.904 
277    7.76     2996     3121.997     3121.997 
278    7.77     3076     3120.095     3120.095 
279    7.78     3027     3118.200     3118.200 
280    7.79     3041     3116.310     3116.310 
281    7.80     3030     3114.426     3114.426 
282    7.81     2978     3112.548     3112.548 
283    7.82     2987     3110.676     3110.676 
284    7.83     3012     3108.810     3108.810 
285    7.84     2995     3106.949     3106.949 
286    7.85     3024     3105.094     3105.094 
287    7.86     3021     3103.245     3103.245 
288    7.87     2980     3101.402     3101.402 
289    7.88     2982     3099.564     3099.564 
290    7.89     2993     3097.732     3097.732 
291    7.90     2976     3095.906     3095.906 
292    7.91     2943     3094.086     3094.086 
293    7.92     3003     3092.271     3092.271 
294    7.93     3014     3090.462     3090.462 
295    7.94     2999     3088.659     3088.659 
296    7.95     2989     3086.862     3086.862 
297    7.96     2976     3085.070     3085.070 
298    7.97     2984     3083.283     3083.283 
299    7.98     2998     3081.503     3081.503 
300    7.99     2991     3079.728     3079.728 
301    8.00     2997     3077.958     3077.958 
302    8.01     2981     3076.194     3076.194 
303    8.02     2991     3074.436     3074.436 
304    8.03     3005     3072.684     3072.684 
305    8.04     2989     3070.936     3070.936 
306    8.05     2978     3069.195     3069.195 
307    8.06     2989     3067.459     3067.459 
308    8.07     2949     3065.728     3065.728 
309    8.08     2998     3064.004     3064.004 
310    8.09     2996     3062.284     3062.284 
311    8.10     3012     3060.570     3060.570 
312    8.11     2930     3058.862     3058.862 
313    8.12     2899     3057.159     3057.159 
314    8.13     2977     3055.461     3055.461 
315    8.14     2963     3053.769     3053.769 
316    8.15     2910     3052.082     3052.082 
317    8.16     2958     3050.401     3050.401 
318    8.17     2991     3048.725     3048.725 
319    8.18     2928     3047.055     3047.055 
320    8.19     2880     3045.390     3045.390 
321    8.20     2878     3043.730     3043.730 
322    8.21     2876     3042.076     3042.076 
323    8.22     2917     3040.427     3040.427 
324    8.23     2951     3038.783     3038.783 
325    8.24     2948     3037.145     3037.145 
326    8.25     2930     3035.512     3035.512 
327    8.26     2925     3033.884     3033.884 
328    8.27     2904     3032.261     3032.261 
329    8.28     2872     3030.644     3030.644 
330    8.29     2855     3029.032     3029.032 
331    8.30     2853     3027.426     3027.426 
332    8.31     2833     3025.824     3025.824 
333    8.32     2868     3024.228     3024.228 
334    8.33     2906     3022.637     3022.637 
335    8.34     2927     3021.052     3021.052 
336    8.35     2891     3019.471     3019.471 
337    8.36     2832     3017.896     3017.896 
338    8.37     2828     3016.326     3016.326 
339    8.38     2893     3014.761     3014.761 
340    8.39     2965     3013.201     3013.201 
341    8.40     2903     3011.646     3011.646 
342    8.41     2848     3010.096     3010.096 
343    8.42     2871     3008.552     3008.552 
344    8.43     2907     3007.012     3007.012 
345    8.44     2880     3005.478     3005.478 
346    8.45     2837     3003.949     3003.949 
347    8.46     2856     3002.425     3002.425 
348    8.47     2840     3000.906     3000.906 
349    8.48     2854     2999.392     2999.392 
350    8.49     2877     2997.883     2997.883 
351    8.50     2818     2996.378     2996.378 
352    8.51     2798     2994.879     2994.879 
353    8.52     2877     2993.385     2993.385 
354    8.53     2876     2991.896     2991.896 
355    8.54     2783     2990.412     2990.412 
356    8.55     2782     2988.933     2988.933 
357    8.56     2825     2987.459     2987.459 
358    8.57     2845     2985.990     2985.990 
359    8.58     2836     2984.525     2984.525 
360    8.59     2813     2983.066     2983.066 
361    8.60     2847     2981.611     2981.611 
362    8.61     2850     2980.162     2980.162 
363    8.62     2811     2978.717     2978.717 
364    8.63     2862     2977.277     2977.277 
365    8.64     2885     2975.842     2975.842 
366    8.65     2822     2974.412     2974.412 
367    8.66     2849     2972.987     2972.987 
368    8.67     2810     2971.566     2971.566 
369    8.68     2814     2970.150     2970.150 
370    8.69     2835     2968.739     2968.739 
371    8.70     2835     2967.333     2967.333 
372    8.71     2801     2965.932     2965.932 
373    8.72     2822     2964.535     2964.535 
374    8.73     2820     2963.143     2963.143 
375    8.74     2816     2961.756     2961.756 
376    8.75     2839     2960.373     2960.373 
377    8.76     2818     2958.995     2958.995 
378    8.77     2758     2957.622     2957.622 
379    8.78     2755     2956.254     2956.254 
380    8.79     2771     2954.890     2954.890 
381    8.80     2788     2953.531     2953.531 
382    8.81     2828     2952.177     2952.177 
383    8.82     2791     2950.827     2950.827 
384    8.83     2819     2949.482     2949.482 
385    8.84     2891     2948.141     2948.141 
386    8.85     2847     2950.062     2946.805 
387    8.86     2865     2948.754     2945.474 
388    8.87     2857     2947.450     2944.147 
389    8.88     2804     2946.151     2942.825 
390    8.89     2846     2944.857     2941.507 
391    8.90     2896     2943.567     2940.194 
392    8.91     2873     2942.283     2938.886 
393    8.92     2795     2941.003     2937.582 
394    8.93     2821     2939.728     2936.282 
395    8.94     2831     2938.457     2934.987 
396    8.95     2833     2937.192     2933.696 
397    8.96     2864     2935.931     2932.410 
398    8.97     2847     2934.675     2931.129 
399    8.98     2836     2933.424     2929.851 
400    8.99     2844     2932.177     2928.579 
401    9.00     2808     2930.935     2927.310 
402    9.01     2790     2929.698     2926.046 
403    9.02     2795     2928.465     2924.787 
404    9.03     2789     2927.237     2923.532 
405    9.04     2781     2926.014     2922.281 
406    9.05     2802     2924.796     2921.034 
407    9.06     2860     2923.582     2919.792 
408    9.07     2845     2922.373     2918.555 
409    9.08     2788     2921.168     2917.321 
410    9.09     2809     2919.969     2916.092 
411    9.10     2820     2918.773     2914.867 
412    9.11     2815     2917.583     2913.647 
413    9.12     2828     2916.397     2912.431 
414    9.13     2892     2915.215     2911.219 
415    9.14     2868     2914.039     2910.011 
416    9.15     2860     2912.866     2908.807 
417    9.16     2781     2911.699     2907.608 
418    9.17     2735     2910.536     2906.413 
419    9.18     2800     2909.378     2905.222 
420    9.19     2814     2908.224     2904.036 
421    9.20     2789     2907.075     2902.853 
422    9.21     2830     2905.930     2901.675 
423    9.22     2882     2904.790     2900.501 
424    9.23     2869     2903.654     2899.331 
425    9.24     2821     2902.523     2898.165 
426    9.25     2819     2901.397     2897.004 
427    9.26     2851     2900.275     2895.846 
428    9.27     2847     2899.158     2894.693 
429    9.28     2824     2898.045     2893.543 
430    9.29     2865     2896.937     2892.398 
431    9.30     2864     2895.833     2891.257 
432    9.31     2842     2894.734     2890.120 
433    9.32     2847     2893.639     2888.987 
434    9.33     2837     2892.549     2887.858 
435    9.34     2800     2891.463     2886.732 
436    9.35     2784     2890.382     2885.611 
437    9.36     2850     2889.305     2884.494 
438    9.37     2877     2888.233     2883.381 
439    9.38     2833     2887.165     2882.272 
440    9.39     2809     2886.102     2881.167 
441    9.40     2795     2885.044     2880.066 
442    9.41     2784     2883.989     2878.969 
443    9.42     2797     2882.940     2877.875 
444    9.43     2810     2881.894     2876.786 
445    9.44     2780     2880.854     2875.700 
446    9.45     2784     2879.817     2874.619 
447    9.46     2856     2878.785     2873.541 
448    9.47     2871     2877.758     2872.467 
449    9.48     2860     2876.735     2871.397 
450    9.49     2883     2875.717     2870.331 
451    9.50     2881     2874.703     2869.268 
452    9.51     2868     2873.693     2868.210 
453    9.52     2879     2872.688     2867.155 
454    9.53     2881     2871.688     2866.104 
455    9.54     2864     2870.692     2865.057 
456    9.55     2818     2869.700     2864.013 
457    9.56     2817     2868.713     2862.974 
458    9.57     2790     2867.731     2861.938 
459    9.58     2763     2866.752     2860.905 
460    9.59     2738     2865.779     2859.877 
461    9.60     2803     2864.810     2858.852 
462    9.61     2870     2863.845     2857.831 
463    9.62     2818     2862.885     2856.814 
464    9.63     2817     2861.929     2855.800 
465    9.64     2800     2860.978     2854.790 
466    9.65     2751     2860.031     2853.784 
467    9.66     2755     2859.089     2852.781 
468    9.67     2778     2858.151     2851.782 
469    9.68     2816     2857.218     2850.786 
470    9.69     2803     2856.290     2849.794 
471    9.70     2841     2855.365     2848.806 
472    9.71     2886     2854.446     2847.821 
473    9.72     2894     2853.531     2846.840 
474    9.73     2849     2852.620     2845.862 
475    9.74     2870     2851.714     2844.888 
476    9.75     2825     2850.813     2843.918 
477    9.76     2789     2849.916     2842.951 
478    9.77     2765     2849.024     2841.987 
479    9.78     2736     2848.137     2841.027 
480    9.79     2761     2847.254     2840.071 
481    9.80     2813     2846.375     2839.117 
482    9.81     2823     2845.501     2838.168 
483    9.82     2811     2844.632     2837.222 
484    9.83     2816     2843.768     2836.279 
485    9.84     2821     2842.908     2835.340 
486    9.85     2808     2842.053     2834.404 
487    9.86     2803     2841.203     2833.471 
488    9.87     2838     2840.357     2832.542 
489    9.88     2832     2839.516     2831.616 
490    9.89     2857     2838.680     2830.694 
491    9.90     2833     2837.848     2829.775 
492    9.91     2787     2837.022     2828.859 
493    9.92     2822     2836.200     2827.947 
494    9.93     2835     2835.383     2827.038 
495    9.94     2773     2834.571     2826.132 
496    9.95     2809     2833.764     2825.230 
497    9.96     2796     2832.961     2824.331 
498    9.97     2797     2832.164     2823.435 
499    9.98     2798     2831.371     2822.542 
500    9.99     2840     2830.584     2821.653 
501    10.00     2868     2829.801     2820.767 
502    10.01     2846     2829.024     2819.884 
503    10.02     2792     2828.252     2819.004 
504    10.03     2763     2827.484     2818.128 
505    10.04     2788     2826.722     2817.254 
506    10.05     2780     2825.965     2816.384 
507    10.06     2779     2825.213     2815.517 
508    10.07     2813     2824.467     2814.653 
509    10.08     2878     2823.726     2813.793 
510    10.09     2870     2822.990     2812.935 
511    10.10     2843     2822.259     2812.081 
512    10.11     2843     2821.534     2811.229 
513    10.12     2883     2820.814     2810.381 
514    10.13     2902     2820.100     2809.536 
515    10.14     2912     2819.391     2808.694 
516    10.15     2901     2818.688     2807.855 
517    10.16     2794     2817.991     2807.019 
518    10.17     2785     2817.299     2806.186 
519    10.18     2769     2816.613     2805.356 
520    10.19     2797     2815.933     2804.529 
521    10.20     2863     2815.259     2803.705 
522    10.21     2892     2814.590     2802.884 
523    10.22     2856     2813.928     2802.066 
524    10.23     2829     2813.272     2801.251 
525    10.24     2845     2812.622     2800.439 
526    10.25     2850     2811.978     2799.629 
527    10.26     2842     2811.340     2798.823 
528    10.27     2822     2810.709     2798.020 
529    10.28     2788     2810.085     2797.220 
530    10.29     2799     2809.467     2796.422 
531    10.30     2832     2808.855     2795.627 
532    10.31     2838     2808.250     2794.836 
533    10.32     2873     2807.653     2794.047 
534    10.33     2873     2807.062     2793.261 
535    10.34     2839     2806.478     2792.477 
536    10.35     2869     2805.901     2791.697 
537    10.36     2908     2805.332     2790.919 
538    10.37     2838     2804.770     2790.144 
539    10.38     2842     2804.216     2789.372 
540    10.39     2816     2803.669     2788.603 
541    10.40     2826     2803.130     2787.837 
542    10.41     2809     2802.599     2787.073 
543    10.42     2810     2802.076     2786.312 
544    10.43     2811     2801.561     2785.553 
545    10.44     2828     2801.055     2784.798 
546    10.45     2920     2800.557     2784.045 
547    10.46     2904     2800.068     2783.295 
548    10.47     2828     2799.588     2782.547 
549    10.48     2890     2799.117     2781.802 
550    10.49     2887     2798.655     2781.060 
551    10.50     2877     2798.203     2780.320 
552    10.51     2862     2797.761     2779.583 
553    10.52     2825     2797.328     2778.849 
554    10.53     2823     2796.906     2778.117 
555    10.54     2834     2796.494     2777.388 
556    10.55     2815     2796.093     2776.662 
557    10.56     2826     2795.703     2775.938 
558    10.57     2900     2795.324     2775.216 
559    10.58     2894     2794.956     2774.497 
560    10.59     2842     2794.600     2773.781 
561    10.60     2847     2794.257     2773.067 
562    10.61     2875     2793.925     2772.356 
563    10.62     2866     2793.607     2771.647 
564    10.63     2908     2793.302     2770.940 
565    10.64     2910     2793.010     2770.237 
566    10.65     2870     2792.733     2769.535 
567    10.66     2845     2792.469     2768.836 
568    10.67     2891     2792.221     2768.140 
569    10.68     2906     2791.988     2767.446 
570    10.69     2891     2791.770     2766.754 
571    10.70     2886     2791.569     2766.065 
572    10.71     2907     2791.385     2765.378 
573    10.72     2887     2791.218     2764.693 
574    10.73     2872     2791.068     2764.011 
575    10.74     2919     2790.938     2763.331 
576    10.75     2909     2790.827     2762.654 
577    10.76     2899     2790.735     2761.979 
578    10.77     2867     2790.664     2761.306 
579    10.78     2866     2790.615     2760.635 
580    10.79     2885     2790.588     2759.967 
581    10.80     2877     2790.583     2759.301 
582    10.81     2873     2790.603     2758.637 
583    10.82     2847     2790.648     2757.976 
584    10.83     2836     2790.718     2757.317 
585    10.84     2899     2790.815     2756.660 
586    10.85     2903     2790.941     2756.005 
587    10.86     2941     2791.095     2755.353 
588    10.87     2882     2791.280     2754.703 
589    10.88     2857     2791.497     2754.054 
590    10.89     2851     2791.747     2753.409 
591    10.90     2907     2792.031     2752.765 
592    10.91     2913     2792.352     2752.123 
593    10.92     2925     2792.710     2751.484 
594    10.93     2894     2793.108     2750.846 
595    10.94     2827     2793.548     2750.211 
596    10.95     2806     2794.031     2749.578 
597    10.96     2824     2794.560     2748.947 
598    10.97     2868     2795.137     2748.318 
599    10.98     2872     2795.764     2747.691 
600    10.99     2865     2796.444     2747.067 
601    11.00     2891     2797.180     2746.444 
602    11.01     2922     2797.975     2745.823 
603    11.02     2892     2798.831     2745.204 
604    11.03     2879     2799.753     2744.588 
605    11.04     2906     2800.744     2743.973 
606    11.05     2868     2801.808     2743.360 
607    11.06     2868     2802.949     2742.749 
608    11.07     2861     2804.171     2742.141 
609    11.08     2818     2805.480     2741.534 
610    11.09     2868     2806.881     2740.929 
611    11.10     2911     2808.379     2740.326 
612    11.11     2942     2809.981     2739.725 
613    11.12     2917     2811.693     2739.126 
614    11.13     2912     2813.522     2738.529 
615    11.14     2929     2815.476     2737.933 
616    11.15     2920     2817.564     2737.340 
617    11.16     2922     2819.794     2736.748 
618    11.17     2945     2822.177     2736.158 
619    11.18     2920     2824.724     2735.570 
620    11.19     2955     2827.446     2734.984 
621    11.20     2971     2830.356     2734.400 
622    11.21     2888     2833.470     2733.817 
623    11.22     2898     2836.801     2733.237 
624    11.23     2924     2840.367     2732.658 
625    11.24     2936     2844.188     2732.080 
626    11.25     2944     2848.283     2731.505 
627    11.26     2963     2852.676     2730.931 
628    11.27     2999     2857.393     2730.359 
629    11.28     3010     2862.460     2729.789 
630    11.29     2978     2867.910     2729.220 
631    11.30     3001     2873.777     2728.653 
632    11.31     2921     2880.100     2728.088 
633    11.32     2932     2886.922     2727.524 
634    11.33     2994     2894.292     2726.963 
635    11.34     3013     2902.265     2726.402 
636    11.35     3038     2910.901     2725.844 
637    11.36     3107     2920.271     2725.287 
638    11.37     3048     2930.453     2724.731 
639    11.38     2958     2941.537     2724.177 
640    11.39     2963     2953.625     2723.625 
641    11.40     2971     2966.832     2723.074 
642    11.41     2983     2981.294     2722.525 
643    11.42     3046     2997.163     2721.978 
644    11.43     3069     3014.616     2721.432 
645    11.44     3129     3033.860     2720.887 
646    11.45     3216     3055.133     2720.344 
647    11.46     3237     3078.713     2719.803 
648    11.47     3200     3104.922     2719.263 
649    11.48     3162     3134.139     2718.724 
650    11.49     3187     3166.807     2718.187 
651    11.50     3309     3203.443     2717.651 
652    11.51     3331     3244.652     2717.117 
653    11.52     3395     3291.146     2716.584 
654    11.53     3493     3343.758     2716.053 
655    11.54     3520     3403.473     2715.523 
656    11.55     3616     3471.459     2714.995 
657    11.56     3755     3549.118     2714.467 
658    11.57     3906     3638.150     2713.942 
659    11.58     4014     3740.643     2713.417 
660    11.59     4107     3859.186     2712.894 
661    11.60     4280     3997.006     2712.372 
662    11.61     4429     4158.103     2711.852 
663    11.62     4591     4347.339     2711.333 
664    11.63     4827     4570.380     2710.815 
665    11.64     5031     4833.330     2710.298 
666    11.65     5266     5141.748     2709.783 
667    11.66     5466     5498.681     2709.269 
668    11.67     5885     5901.314     2708.756 
669    11.68     6242     6336.327     2708.245 
670    11.69     6609     6775.350     2707.734 
671    11.70     6946     7173.994     2707.225 
672    11.71     7212     7478.825     2706.717 
673    11.72     7269     7636.537     2706.211 
674    11.73     7177     7570.066     2705.705 
675    11.74     7041     7304.241     2705.201 
676    11.75     6788     6905.099     2704.698 
677    11.76     6313     6415.608     2704.195 
678    11.77     5835     5898.681     2703.695 
679    11.78     5387     5409.126     2703.195 
680    11.79     4939     4977.098     2702.696 
681    11.80     4492     4612.598     2702.198 
682    11.81     4199     4312.390     2701.702 
683    11.82     3922     4067.762     2701.206 
684    11.83     3744     3868.884     2700.712 
685    11.84     3652     3706.765     2700.219 
686    11.85     3557     3573.872     2699.726 
687    11.86     3431     3464.159     2699.235 
688    11.87     3350     3372.867     2698.745 
689    11.88     3272     3296.286     2698.255 
690    11.89     3185     3231.531     2697.767 
691    11.90     3127     3176.354     2697.280 
692    11.91     3115     3128.994     2696.793 
693    11.92     3107     3088.065     2696.308 
694    11.93     3131     3052.467     2695.824 
695    11.94     3139     3021.323     2695.340 
696    11.95     3058     2993.922     2694.857 
697    11.96     3006     2969.691     2694.376 
698    11.97     3021     2948.158     2693.895 
699    11.98     3058     2928.936     2693.415 
700    11.99     3047     2911.703     2692.936 
701    12.00     3017     2896.192     2692.458 
702    12.01     3036     2882.178     2691.980 
703    12.02     3046     2869.470     2691.504 
704    12.03     2991     2857.909     2691.028 
705    12.04     2978     2847.356     2690.553 
706    12.05     3010     2837.696     2690.079 
707    12.06     2974     2828.826     2689.606 
708    12.07     2987     2820.660     2689.133 
709    12.08     3048     2813.122     2688.661 
710    12.09     3005     2806.146     2688.190 
711    12.10     2926     2799.676     2687.720 
712    12.11     2975     2793.660     2687.251 
713    12.12     3031     2788.055     2686.782 
714    12.13     3024     2782.822     2686.314 
715    12.14     2976     2777.926     2685.846 
716    12.15     2919     2773.337     2685.379 
717    12.16     2914     2769.028     2684.913 
718    12.17     2951     2764.974     2684.448 
719    12.18     2979     2761.153     2683.983 
720    12.19     2930     2757.547     2683.519 
721    12.20     2881     2754.138     2683.055 
722    12.21     2864     2750.909     2682.592 
723    12.22     2846     2747.848     2682.130 
724    12.23     2865     2744.941     2681.668 
725    12.24     2863     2742.177     2681.207 
726    12.25     2918     2739.544     2680.746 
727    12.26     2982     2737.035     2680.286 
728    12.27     2936     2734.639     2679.827 
729    12.28     2876     2732.349     2679.368 
730    12.29     2902     2730.158     2678.909 
731    12.30     2899     2728.059     2678.451 
732    12.31     2887     2726.047     2677.993 
733    12.32     2913     2724.115     2677.536 
734    12.33     2917     2722.258     2677.080 
735    12.34     2885     2720.472     2676.624 
736    12.35     2881     2718.752     2676.168 
737    12.36     2931     2717.095     2675.713 
738    12.37     2902     2715.496     2675.258 
739    12.38     2822     2713.953     2674.803 
740    12.39     2886     2712.462     2674.349 
741    12.40     2882     2711.020     2673.896 
742    12.41     2840     2709.625     2673.442 
743    12.42     2896     2708.274     2672.989 
744    12.43     2891     2706.965     2672.537 
745    12.44     2880     2705.695     2672.085 
746    12.45     2901     2704.463     2671.633 
747    12.46     2930     2703.267     2671.181 
748    12.47     2908     2702.104     2670.730 
749    12.48     2871     2700.974     2670.279 
750    12.49     2850     2699.875     2669.828 
751    12.50     2897     2698.805     2669.377 
752    12.51     2889     2697.764     2668.927 
753    12.52     2848     2696.749     2668.477 
754    12.53     2869     2695.761     2668.027 
755    12.54     2843     2694.797     2667.578 
756    12.55     2845     2693.856     2667.128 
757    12.56     2842     2692.939     2666.679 
758    12.57     2828     2692.044     2666.230 
759    12.58     2827     2691.170     2665.781 
760    12.59     2802     2690.316     2665.333 
761    12.60     2823     2689.482     2664.884 
762    12.61     2889     2688.668     2664.436 
763    12.62     2918     2687.872     2663.987 
764    12.63     2864     2687.094     2663.539 
765    12.64     2873     2686.334     2663.091 
766    12.65     2901     2685.591     2662.643 
767    12.66     2856     2686.289     2662.195 
768    12.67     2846     2685.596     2661.747 
769    12.68     2845     2684.919     2661.300 
770    12.69     2830     2684.258     2660.852 
771    12.70     2846     2684.325     2660.404 
772    12.71     2867     2683.704     2659.956 
773    12.72     2841     2683.099     2659.509 
774    12.73     2840     2682.509     2659.061 
775    12.74     2849     2681.935     2658.613 
776    12.75     2834     2681.376     2658.165 
777    12.76     2825     2680.832     2657.718 
778    12.77     2810     2680.304     2657.270 
779    12.78     2768     2679.792     2656.822 
780    12.79     2840     2679.295     2656.374 
781    12.80     2850     2678.814     2655.926 
782    12.81     2843     2678.349     2655.477 
783    12.82     2814     2677.900     2655.029 
784    12.83     2779     2677.468     2654.580 
785    12.84     2800     2677.052     2654.132 
786    12.85     2849     2676.654     2653.683 
787    12.86     2842     2676.274     2653.234 
788    12.87     2836     2675.912     2652.785 
789    12.88     2799     2675.569     2652.336 
790    12.89     2774     2675.246     2651.886 
791    12.90     2788     2674.943     2651.436 
792    12.91     2836     2674.661     2650.986 
793    12.92     2823     2674.401     2650.536 
794    12.93     2856     2674.165     2650.086 
795    12.94     2870     2673.953     2649.635 
796    12.95     2829     2673.766     2649.184 
797    12.96     2783     2673.607     2648.733 
798    12.97     2812     2673.476     2648.281 
799    12.98     2844     2673.376     2647.829 
800    12.99     2845     2673.308     2647.377 
801    13.00     2896     2673.274     2646.925 
802    13.01     2935     2673.278     2646.472 
803    13.02     2891     2673.321     2646.019 
804    13.03     2898     2673.406     2645.565 
805    13.04     2858     2673.537     2645.111 
806    13.05     2818     2673.717     2644.657 
807    13.06     2847     2673.951     2644.202 
808    13.07     2850     2674.243     2643.747 
809    13.08     2857     2674.599     2643.291 
810    13.09     2870     2675.023     2642.835 
811    13.10     2891     2675.522     2642.379 
812    13.11     2874     2676.104     2641.922 
813    13.12     2847     2676.777     2641.465 
814    13.13     2824     2677.551     2641.007 
815    13.14     2810     2678.435     2640.548 
816    13.15     2791     2679.443     2640.089 
817    13.16     2823     2680.587     2639.630 
818    13.17     2838     2681.885     2639.170 
819    13.18     2818     2683.354     2638.709 
820    13.19     2833     2685.016     2638.248 
821    13.20     2892     2686.895     2637.787 
822    13.21     2870     2689.020     2637.325 
823    13.22     2841     2691.424     2636.862 
824    13.23     2811     2694.146     2636.398 
825    13.24     2823     2697.232     2635.934 
826    13.25     2858     2700.736     2635.470 
827    13.26     2838     2704.719     2635.004 
828    13.27     2863     2709.257     2634.538 
829    13.28     2923     2714.436     2634.072 
830    13.29     2884     2720.358     2633.605 
831    13.30     2896     2727.147     2633.137 
832    13.31     2931     2734.947     2632.668 
833    13.32     2971     2743.934     2632.199 
834    13.33     2964     2754.319     2631.728 
835    13.34     2954     2766.364     2631.258 
836    13.35     2956     2780.391     2630.786 
837    13.36     2969     2796.802     2630.314 
838    13.37     3041     2816.093     2629.841 
839    13.38     3032     2838.865     2629.367 
840    13.39     3039     2865.816     2628.892 
841    13.40     3127     2897.702     2628.417 
842    13.41     3127     2935.211     2627.940 
843    13.42     3112     2978.724     2627.463 
844    13.43     3163     3027.901     2626.985 
845    13.44     3234     3081.101     2626.506 
846    13.45     3269     3134.823     2626.026 
847    13.46     3325     3183.615     2625.546 
848    13.47     3373     3220.999     2625.064 
849    13.48     3400     3240.516     2624.582 
850    13.49     3376     3232.832     2624.099 
851    13.50     3382     3201.492     2623.615 
852    13.51     3318     3155.170     2623.129 
853    13.52     3231     3098.808     2622.643 
854    13.53     3201     3037.235     2622.156 
855    13.54     3183     2977.075     2621.668 
856    13.55     3075     2922.868     2621.179 
857    13.56     2969     2876.537     2620.689 
858    13.57     2934     2838.114     2620.198 
859    13.58     2900     2806.693     2619.706 
860    13.59     2833     2781.097     2619.213 
861    13.60     2868     2760.201     2618.719 
862    13.61     2909     2743.046     2618.224 
863    13.62     2879     2728.861     2617.727 
864    13.63     2793     2717.038     2617.230 
865    13.64     2802     2707.105     2616.732 
866    13.65     2750     2698.694     2616.232 
867    13.66     2724     2691.519     2615.732 
868    13.67     2740     2685.356     2615.230 
869    13.68     2791     2680.028     2614.727 
870    13.69     2754     2675.394     2614.223 
871    13.70     2693     2671.342     2613.718 
872    13.71     2720     2667.782     2613.211 
873    13.72     2770     2664.641     2612.704 
874    13.73     2735     2661.860     2612.195 
875    13.74     2684     2659.391     2611.685 
876    13.75     2708     2657.193     2611.174 
877    13.76     2745     2655.232     2610.661 
878    13.77     2730     2653.483     2610.147 
879    13.78     2757     2651.922     2609.632 
880    13.79     2784     2650.531     2609.116 
881    13.80     2745     2650.337     2608.599 
882    13.81     2713     2649.247     2608.080 
883    13.82     2713     2648.288     2607.560 
884    13.83     2708     2647.449     2607.038 
885    13.84     2665     2646.724     2606.516 
886    13.85     2640     2646.108     2605.992 
887    13.86     2666     2645.595     2605.466 
888    13.87     2693     2645.184     2604.939 
889    13.88     2691     2644.870     2604.411 
890    13.89     2722     2644.654     2603.882 
891    13.90     2747     2644.535     2603.351 
892    13.91     2746     2644.514     2602.818 
893    13.92     2773     2644.593     2602.284 
894    13.93     2733     2644.773     2601.749 
895    13.94     2705     2645.058     2601.212 
896    13.95     2725     2642.277     2600.674 
897    13.96     2692     2642.816     2600.135 
898    13.97     2702     2643.475     2599.594 
899    13.98     2696     2644.263     2599.051 
900    13.99     2739     2645.189     2598.507 
901    14.00     2760     2646.263     2597.961 
902    14.01     2719     2647.496     2597.414 
903    14.02     2683     2648.904     2596.865 
904    14.03     2709     2650.501     2596.315 
905    14.04     2710     2652.305     2595.763 
906    14.05     2735     2654.339     2595.210 
907    14.06     2753     2656.625     2594.655 
908    14.07     2735     2659.192     2594.098 
909    14.08     2707     2662.072     2593.540 
910    14.09     2688     2665.302     2592.980 
911    14.10     2686     2668.925     2592.419 
912    14.11     2707     2672.991     2591.855 
913    14.12     2709     2677.559     2591.291 
914    14.13     2730     2682.697     2590.724 
915    14.14     2764     2688.486     2590.156 
916    14.15     2843     2695.020     2589.586 
917    14.16     2870     2702.410     2589.015 
918    14.17     2812     2710.786     2588.441 
919    14.18     2770     2720.302     2587.866 
920    14.19     2784     2731.141     2587.290 
921    14.20     2796     2743.519     2586.711 
922    14.21     2809     2757.693     2586.131 
923    14.22     2832     2773.973     2585.549 
924    14.23     2812     2792.730     2584.965 
925    14.24     2853     2814.421     2584.379 
926    14.25     2912     2839.606     2583.792 
927    14.26     2925     2868.981     2583.202 
928    14.27     2984     2903.408     2582.611 
929    14.28     3026     2943.946     2582.018 
930    14.29     3070     2991.859     2581.423 
931    14.30     3088     3048.589     2580.826 
932    14.31     3090     3115.617     2580.228 
933    14.32     3152     3194.157     2579.627 
934    14.33     3216     3284.556     2579.025 
935    14.34     3331     3385.338     2578.420 
936    14.35     3478     3492.003     2577.814 
937    14.36     3563     3596.130     2577.206 
938    14.37     3572     3685.869     2576.596 
939    14.38     3677     3748.731     2575.983 
940    14.39     3772     3769.374     2575.369 
941    14.40     3787     3736.324     2574.753 
942    14.41     3666     3663.770     2574.135 
943    14.42     3529     3568.208     2573.515 
944    14.43     3301     3455.943     2572.893 
945    14.44     3318     3336.319     2572.268 
946    14.45     3231     3221.273     2571.642 
947    14.46     3069     3118.688     2571.014 
948    14.47     3014     3031.567     2570.383 
949    14.48     2947     2959.543     2569.751 
950    14.49     2930     2900.691     2569.116 
951    14.50     2881     2852.703     2568.479 
952    14.51     2788     2813.438     2567.840 
953    14.52     2707     2781.101     2567.199 
954    14.53     2728     2754.261     2566.556 
955    14.54     2725     2731.795     2565.911 
956    14.55     2731     2712.832     2565.263 
957    14.56     2741     2700.903     2564.614 
958    14.57     2733     2687.088     2563.962 
959    14.58     2738     2675.151     2563.308 
960    14.59     2685     2664.761     2562.651 
961    14.60     2644     2655.656     2561.993 
962    14.61     2607     2647.623     2561.332 
963    14.62     2656     2640.493     2560.669 
964    14.63     2635     2634.127     2560.004 
965    14.64     2653     2628.410     2559.337 
966    14.65     2619     2623.250     2558.667 
967    14.66     2594     2618.569     2557.996 
968    14.67     2574     2614.301     2557.322 
969    14.68     2614     2610.393     2556.646 
970    14.69     2580     2606.798     2555.968 
971    14.70     2569     2603.479     2555.288 
972    14.71     2604     2600.401     2554.606 
973    14.72     2628     2597.537     2553.921 
974    14.73     2599     2594.863     2553.235 
975    14.74     2566     2592.357     2552.546 
976    14.75     2577     2590.001     2551.855 
977    14.76     2613     2587.779     2551.162 
978    14.77     2625     2585.678     2550.467 
979    14.78     2576     2583.686     2549.770 
980    14.79     2569     2581.791     2549.071 
981    14.80     2534     2579.985     2548.370 
982    14.81     2546     2578.259     2547.666 
983    14.82     2553     2576.606     2546.961 
984    14.83     2576     2575.019     2546.253 
985    14.84     2633     2573.493     2545.544 
986    14.85     2657     2571.339     2544.832 
987    14.86     2624     2569.929     2544.119 
988    14.87     2576     2568.565     2543.403 
989    14.88     2552     2567.243     2542.685 
990    14.89     2553     2565.624     2541.965 
991    14.90     2578     2564.382     2541.244 
992    14.91     2610     2563.174     2540.520 
993    14.92     2565     2561.996     2539.794 
994    14.93     2547     2560.847     2539.066 
995    14.94     2524     2559.724     2538.336 
996    14.95     2501     2558.625     2537.604 
997    14.96     2487     2557.549     2536.870 
998    14.97     2508     2556.495     2536.134 
999    14.98     2544     2555.460     2535.397 
1000    14.99     2566     2554.443     2534.657 
1001    15.00     2551     2553.444     2533.915 
1002    15.01     2566     2552.461     2533.171 
1003    15.02     2562     2551.493     2532.425 
1004    15.03     2532     2550.540     2531.678 
1005    15.04     2551     2549.600     2530.928 
1006    15.05     2521     2548.672     2530.177 
1007    15.06     2515     2547.756     2529.423 
1008    15.07     2509     2546.851     2528.668 
1009    15.08     2504     2545.957     2527.910 
1010    15.09     2480     2545.073     2527.151 
1011    15.10     2477     2544.198     2526.390 
1012    15.11     2475     2543.333     2525.626 
1013    15.12     2513     2542.475     2524.861 
1014    15.13     2509     2541.626     2524.094 
1015    15.14     2532     2540.785     2523.326 
1016    15.15     2497     2539.951     2522.555 
1017    15.16     2491     2539.124     2521.782 
1018    15.17     2499     2538.304     2521.008 
1019    15.18     2515     2537.491     2520.231 
1020    15.19     2495     2536.683     2519.453 
1021    15.20     2484     2535.882     2518.673 
1022    15.21     2518     2535.086     2517.891 
1023    15.22     2507     2534.296     2517.107 
1024    15.23     2509     2533.511     2516.322 
1025    15.24     2579     2532.732     2515.534 
1026    15.25     2559     2531.958     2514.745 
1027    15.26     2522     2531.188     2513.954 
1028    15.27     2518     2530.424     2513.161 
1029    15.28     2533     2529.664     2512.366 
1030    15.29     2557     2528.909     2511.569 
1031    15.30     2594     2528.159     2510.771 
1032    15.31     2592     2527.413     2509.971 
1033    15.32     2595     2526.671     2509.169 
1034    15.33     2608     2525.934     2508.365 
1035    15.34     2576     2525.201     2507.560 
1036    15.35     2562     2524.472     2506.752 
1037    15.36     2659     2523.748     2505.943 
1038    15.37     2714     2523.028     2505.132 
1039    15.38     2735     2522.312     2504.320 
1040    15.39     2696     2521.601     2503.505 
1041    15.40     2724     2520.894     2502.689 
1042    15.41     2717     2520.191     2501.871 
1043    15.42     2738     2519.493     2501.052 
1044    15.43     2788     2518.799     2500.230 
1045    15.44     2752     2518.109     2499.407 
1046    15.45     2717     2517.424     2498.582 
1047    15.46     2678     2516.744     2497.756 
1048    15.47     2641     2516.068     2496.928 
1049    15.48     2621     2515.397     2496.098 
1050    15.49     2574     2514.731     2495.266 
1051    15.50     2536     2514.070     2494.433 
1052    15.51     2510     2513.414     2493.598 
1053    15.52     2484     2512.763     2492.761 
1054    15.53     2505     2512.117     2491.923 
1055    15.54     2531     2511.477     2491.083 
1056    15.55     2460     2510.842     2490.241 
1057    15.56     2478     2510.213     2489.398 
1058    15.57     2516     2509.590     2488.553 
1059    15.58     2521     2508.974     2487.706 
1060    15.59     2486     2508.363     2486.858 
1061    15.60     2492     2507.759     2486.008 
1062    15.61     2504     2507.162     2485.156 
1063    15.62     2479     2506.572     2484.303 
1064    15.63     2461     2505.988     2483.448 
1065    15.64     2483     2505.413     2482.592 
1066    15.65     2449     2504.845     2481.734 
1067    15.66     2443     2504.285     2480.874 
1068    15.67     2430     2503.734     2480.013 
1069    15.68     2442     2503.191     2479.150 
1070    15.69     2502     2502.658     2478.286 
1071    15.70     2434     2502.134     2477.420 
1072    15.71     2451     2501.619     2476.552 
1073    15.72     2483     2501.115     2475.683 
1074    15.73     2450     2500.622     2474.813 
1075    15.74     2462     2500.139     2473.940 
1076    15.75     2472     2499.669     2473.067 
1077    15.76     2408     2497.866     2472.191 
1078    15.77     2427     2497.440     2471.314 
1079    15.78     2435     2497.026     2470.436 
1080    15.79     2454     2495.952     2469.556 
1081    15.80     2488     2495.576     2468.674 
1082    15.81     2488     2495.214     2467.791 
1083    15.82     2493     2494.868     2466.907 
1084    15.83     2435     2494.538     2466.021 
1085    15.84     2422     2494.225     2465.133 
1086    15.85     2444     2493.930     2464.244 
1087    15.86     2466     2493.654     2463.354 
1088    15.87     2452     2493.399     2462.462 
1089    15.88     2451     2493.164     2461.568 
1090    15.89     2392     2492.952     2460.674 
1091    15.90     2397     2492.763     2459.777 
1092    15.91     2408     2492.599     2458.879 
1093    15.92     2412     2492.462     2457.980 
1094    15.93     2470     2492.352     2457.079 
1095    15.94     2496     2492.272     2456.177 
1096    15.95     2434     2492.224     2455.273 
1097    15.96     2393     2492.208     2454.368 
1098    15.97     2405     2492.228     2453.462 
1099    15.98     2446     2492.286     2452.554 
1100    15.99     2402     2492.384     2451.644 
1101    16.00     2406     2492.524     2450.734 
1102    16.01     2464     2492.709     2449.821 
1103    16.02     2474     2492.943     2448.908 
1104    16.03     2488     2493.229     2447.993 
1105    16.04     2476     2493.571     2447.076 
1106    16.05     2417     2493.971     2446.159 
1107    16.06     2443     2494.435     2445.239 
1108    16.07     2471     2494.968     2444.319 
1109    16.08     2457     2495.574     2443.397 
1110    16.09     2375     2496.259     2442.474 
1111    16.10     2384     2497.029     2441.549 
1112    16.11     2429     2497.891     2440.623 
1113    16.12     2455     2498.853     2439.696 
1114    16.13     2423     2499.922     2438.767 
1115    16.14     2422     2501.109     2437.837 
1116    16.15     2424     2502.423     2436.906 
1117    16.16     2396     2503.875     2435.974 
1118    16.17     2407     2505.478     2435.040 
1119    16.18     2479     2507.247     2434.104 
1120    16.19     2463     2509.197     2433.168 
1121    16.20     2446     2511.346     2432.230 
1122    16.21     2425     2513.714     2431.291 
1123    16.22     2409     2516.324     2430.350 
1124    16.23     2439     2519.202     2429.409 
1125    16.24     2439     2522.376     2428.466 
1126    16.25     2443     2525.880     2427.522 
1127    16.26     2423     2529.752     2426.576 
1128    16.27     2424     2534.036     2425.629 
1129    16.28     2418     2538.784     2424.681 
1130    16.29     2486     2544.052     2423.732 
1131    16.30     2480     2549.909     2422.781 
1132    16.31     2496     2556.434     2421.830 
1133    16.32     2469     2563.720     2420.877 
1134    16.33     2441     2571.875     2419.922 
1135    16.34     2476     2581.026     2418.967 
1136    16.35     2580     2591.324     2418.010 
1137    16.36     2551     2602.947     2417.052 
1138    16.37     2512     2616.106     2416.093 
1139    16.38     2574     2631.050     2415.133 
1140    16.39     2567     2648.079     2414.172 
1141    16.40     2562     2667.552     2413.209 
1142    16.41     2638     2689.901     2412.245 
1143    16.42     2694     2715.652     2411.280 
1144    16.43     2715     2745.448     2410.314 
1145    16.44     2748     2780.086     2409.346 
1146    16.45     2778     2820.547     2408.378 
1147    16.46     2820     2868.044     2407.408 
1148    16.47     2860     2924.050     2406.437 
1149    16.48     2894     2990.301     2405.466 
1150    16.49     2981     3068.724     2404.492 
1151    16.50     3113     3161.208     2403.518 
1152    16.51     3263     3269.105     2402.543 
1153    16.52     3413     3392.307     2401.566 
1154    16.53     3568     3527.859     2400.589 
1155    16.54     3702     3668.366     2399.610 
1156    16.55     3835     3801.231     2398.630 
1157    16.56     3940     3910.297     2397.649 
1158    16.57     4028     3980.446     2396.667 
1159    16.58     4038     3987.804     2395.684 
1160    16.59     3985     3932.016     2394.700 
1161    16.60     3855     3835.567     2393.715 
1162    16.61     3745     3717.743     2392.729 
1163    16.62     3584     3583.939     2391.741 
1164    16.63     3434     3438.435     2390.753 
1165    16.64     3226     3295.393     2389.763 
1166    16.65     3005     3165.979     2388.773 
1167    16.66     2909     3055.371     2387.781 
1168    16.67     2872     2963.915     2386.789 
1169    16.68     2778     2889.490     2385.795 
1170    16.69     2685     2829.231     2384.800 
1171    16.70     2628     2780.395     2383.805 
1172    16.71     2590     2740.665     2382.808 
1173    16.72     2614     2708.192     2381.810 
1174    16.73     2622     2681.534     2380.812 
1175    16.74     2586     2659.574     2379.812 
1176    16.75     2556     2641.449     2378.811 
1177    16.76     2544     2626.485     2377.810 
1178    16.77     2524     2614.153     2376.807 
1179    16.78     2456     2604.036     2375.803 
1180    16.79     2434     2595.805     2374.799 
1181    16.80     2377     2589.199     2373.793 
1182    16.81     2487     2584.009     2372.787 
1183    16.82     2550     2580.072     2371.779 
1184    16.83     2538     2577.257     2370.771 
1185    16.84     2519     2575.464     2369.761 
1186    16.85     2527     2574.614     2368.751 
1187    16.86     2529     2574.648     2367.740 
1188    16.87     2490     2575.524     2366.728 
1189    16.88     2487     2577.216     2365.715 
1190    16.89     2440     2579.707     2364.701 
1191    16.90     2477     2582.994     2363.686 
1192    16.91     2562     2587.085     2362.670 
1193    16.92     2529     2591.997     2361.653 
1194    16.93     2496     2597.759     2360.636 
1195    16.94     2534     2604.410     2359.617 
1196    16.95     2515     2612.000     2358.598 
1197    16.96     2474     2620.589     2357.578 
1198    16.97     2517     2630.253     2356.557 
1199    16.98     2568     2641.079     2355.535 
1200    16.99     2616     2653.172     2354.512 
1201    17.00     2541     2666.654     2353.488 
1202    17.01     2552     2681.669     2352.464 
1203    17.02     2589     2698.384     2351.439 
1204    17.03     2575     2716.994     2350.413 
1205    17.04     2617     2737.726     2349.386 
1206    17.05     2606     2760.850     2348.358 
1207    17.06     2598     2786.677     2347.329 
1208    17.07     2613     2815.577     2346.300 
1209    17.08     2704     2847.984     2345.269 
1210    17.09     2767     2884.411     2344.238 
1211    17.10     2817     2925.465     2343.207 
1212    17.11     2931     2971.867     2342.174 
1213    17.12     2940     3024.475     2341.141 
1214    17.13     3015     3084.311     2340.106 
1215    17.14     3143     3152.599     2339.071 
1216    17.15     3256     3230.814     2338.036 
1217    17.16     3295     3320.738     2336.999 
1218    17.17     3606     3424.546     2335.962 
1219    17.18     3757     3544.907     2334.924 
1220    17.19     3846     3685.113     2333.885 
1221    17.20     4092     3849.237     2332.846 
1222    17.21     4283     4042.289     2331.805 
1223    17.22     4525     4270.339     2330.765 
1224    17.23     4920     4540.493     2329.723 
1225    17.24     5224     4860.549     2328.681 
1226    17.25     5590     5237.973     2327.637 
1227    17.26     6031     5677.713     2326.594 
1228    17.27     6498     6178.264     2325.549 
1229    17.28     6995     6725.824     2324.504 
1230    17.29     7455     7288.005     2323.458 
1231    17.30     7999     7811.580     2322.412 
1232    17.31     8480     8230.890     2321.364 
1233    17.32     8669     8485.484     2320.316 
1234    17.33     8748     8477.864     2319.268 
1235    17.34     8531     8229.535     2318.219 
1236    17.35     8023     7834.095     2317.169 
1237    17.36     7449     7364.085     2316.118 
1238    17.37     6939     6836.991     2315.067 
1239    17.38     6263     6259.918     2314.015 
1240    17.39     5653     5687.502     2312.963 
1241    17.40     5127     5165.733     2311.910 
1242    17.41     4634     4717.127     2310.856 
1243    17.42     4190     4344.228     2309.802 
1244    17.43     3828     4039.040     2308.747 
1245    17.44     3594     3790.235     2307.691 
1246    17.45     3472     3586.823     2306.635 
1247    17.46     3257     3419.484     2305.578 
1248    17.47     3064     3280.766     2304.521 
1249    17.48     2972     3164.857     2303.463 
1250    17.49     2920     3067.251     2302.405 
1251    17.50     2831     2984.449     2301.346 
1252    17.51     2748     2913.709     2300.286 
1253    17.52     2739     2852.866     2299.226 
1254    17.53     2682     2800.198     2298.165 
1255    17.54     2682     2754.324     2297.104 
1256    17.55     2596     2714.131     2296.042 
1257    17.56     2552     2679.472     2294.980 
1258    17.57     2522     2648.110     2293.917 
1259    17.58     2551     2620.189     2292.854 
1260    17.59     2502     2595.212     2291.790 
1261    17.60     2432     2572.768     2290.725 
1262    17.61     2446     2552.891     2289.660 
1263    17.62     2488     2534.544     2288.595 
1264    17.63     2429     2517.858     2287.529 
1265    17.64     2364     2502.628     2286.463 
1266    17.65     2336     2488.678     2285.396 
1267    17.66     2390     2475.861     2284.328 
1268    17.67     2392     2464.046     2283.261 
1269    17.68     2388     2453.124     2282.192 
1270    17.69     2407     2442.999     2281.123 
1271    17.70     2423     2433.587     2280.054 
1272    17.71     2373     2424.816     2278.984 
1273    17.72     2309     2416.621     2277.914 
1274    17.73     2333     2408.947     2276.844 
1275    17.74     2329     2401.744     2275.773 
1276    17.75     2340     2394.968     2274.701 
1277    17.76     2274     2388.581     2273.629 
1278    17.77     2236     2382.549     2272.557 
1279    17.78     2262     2376.840     2271.484 
1280    17.79     2269     2371.427     2270.411 
1281    17.80     2270     2366.286     2269.338 
1282    17.81     2297     2361.393     2268.264 
1283    17.82     2282     2356.731     2267.189 
1284    17.83     2275     2352.280     2266.115 
1285    17.84     2267     2348.024     2265.040 
1286    17.85     2293     2343.948     2263.964 
1287    17.86     2281     2340.040     2262.888 
1288    17.87     2262     2336.287     2261.812 
1289    17.88     2214     2332.678     2260.736 
1290    17.89     2231     2329.203     2259.659 
1291    17.90     2271     2325.853     2258.582 
1292    17.91     2227     2322.619     2257.504 
1293    17.92     2186     2319.494     2256.426 
1294    17.93     2184     2316.471     2255.348 
1295    17.94     2188     2313.542     2254.269 
1296    17.95     2244     2310.703     2253.190 
1297    17.96     2221     2307.947     2252.111 
1298    17.97     2206     2305.270     2251.032 
1299    17.98     2206     2302.667     2249.952 
1300    17.99     2176     2300.133     2248.872 
1301    18.00     2227     2297.664     2247.792 
1302    18.01     2215     2295.257     2246.711 
1303    18.02     2196     2292.909     2245.630 
1304    18.03     2237     2290.615     2244.549 
1305    18.04     2205     2288.374     2243.467 
1306    18.05     2221     2286.181     2242.385 
1307    18.06     2188     2284.036     2241.303 
1308    18.07     2250     2281.934     2240.221 
1309    18.08     2235     2279.875     2239.139 
1310    18.09     2175     2277.856     2238.056 
1311    18.10     2184     2275.874     2236.973 
1312    18.11     2158     2273.929     2235.890 
1313    18.12     2123     2272.018     2234.806 
1314    18.13     2147     2270.139     2233.723 
1315    18.14     2114     2268.293     2232.639 
1316    18.15     2087     2266.475     2231.555 
1317    18.16     2123     2264.687     2230.471 
1318    18.17     2156     2262.926     2229.386 
1319    18.18     2150     2261.191     2228.302 
1320    18.19     2180     2259.480     2227.217 
1321    18.20     2159     2257.794     2226.132 
1322    18.21     2185     2256.132     2225.047 
1323    18.22     2180     2254.491     2223.961 
1324    18.23     2199     2252.871     2222.876 
1325    18.24     2187     2251.272     2221.790 
1326    18.25     2164     2249.693     2220.704 
1327    18.26     2213     2248.133     2219.618 
1328    18.27     2215     2246.592     2218.532 
1329    18.28     2200     2245.068     2217.446 
1330    18.29     2174     2243.562     2216.360 
1331    18.30     2179     2242.072     2215.273 
1332    18.31     2197     2240.599     2214.187 
1333    18.32     2137     2239.141     2213.100 
1334    18.33     2129     2237.699     2212.013 
1335    18.34     2183     2236.271     2210.926 
1336    18.35     2175     2234.858     2209.839 
1337    18.36     2143     2233.460     2208.752 
1338    18.37     2130     2232.075     2207.665 
1339    18.38     2128     2230.704     2206.578 
1340    18.39     2126     2229.347     2205.491 
1341    18.40     2091     2228.002     2204.403 
1342    18.41     2119     2226.671     2203.316 
1343    18.42     2118     2225.352     2202.228 
1344    18.43     2157     2224.046     2201.141 
1345    18.44     2187     2222.752     2200.053 
1346    18.45     2158     2221.470     2198.966 
1347    18.46     2148     2220.201     2197.878 
1348    18.47     2189     2218.945     2196.790 
1349    18.48     2156     2217.700     2195.703 
1350    18.49     2140     2216.468     2194.615 
1351    18.50     2101     2215.247     2193.527 
1352    18.51     2099     2214.040     2192.439 
1353    18.52     2135     2212.844     2191.352 
1354    18.53     2084     2211.661     2190.264 
1355    18.54     2051     2210.491     2189.176 
1356    18.55     2125     2209.333     2188.089 
1357    18.56     2114     2208.188     2187.001 
1358    18.57     2099     2207.057     2185.913 
1359    18.58     2096     2205.939     2184.826 
1360    18.59     2091     2204.834     2183.738 
1361    18.60     2112     2203.744     2182.651 
1362    18.61     2107     2202.669     2181.563 
1363    18.62     2108     2201.608     2180.476 
1364    18.63     2036     2200.563     2179.389 
1365    18.64     2092     2199.535     2178.301 
1366    18.65     2110     2198.522     2177.214 
1367    18.66     2131     2197.527     2176.127 
1368    18.67     2146     2196.551     2175.040 
1369    18.68     2121     2195.593     2173.953 
1370    18.69     2140     2194.655     2172.866 
1371    18.70     2085     2193.738     2171.780 
1372    18.71     2072     2192.843     2170.693 
1373    18.72     2081     2191.972     2169.607 
1374    18.73     2082     2191.125     2168.520 
1375    18.74     2088     2190.304     2167.434 
1376    18.75     2089     2189.511     2166.348 
1377    18.76     2080     2188.747     2165.262 
1378    18.77     2106     2188.015     2164.176 
1379    18.78     2085     2186.276     2163.090 
1380    18.79     2082     2185.623     2162.005 
1381    18.80     2031     2185.010     2160.920 
1382    18.81     2000     2184.438     2159.834 
1383    18.82     2009     2183.912     2158.749 
1384    18.83     2074     2183.435     2157.664 
1385    18.84     2126     2183.011     2156.580 
1386    18.85     2078     2182.645     2155.495 
1387    18.86     1994     2182.343     2154.411 
1388    18.87     2081     2182.110     2153.327 
1389    18.88     2115     2181.953     2152.243 
1390    18.89     2055     2181.879     2151.159 
1391    18.90     2073     2181.898     2150.076 
1392    18.91     2075     2182.019     2148.993 
1393    18.92     2074     2182.253     2147.910 
1394    18.93     2068     2182.613     2146.827 
1395    18.94     2103     2183.113     2145.744 
1396    18.95     2136     2183.770     2144.662 
1397    18.96     2115     2184.603     2143.580 
1398    18.97     2108     2185.635     2142.498 
1399    18.98     2095     2186.892     2141.417 
1400    18.99     2055     2188.405     2140.335 
1401    19.00     2096     2190.208     2139.254 
1402    19.01     2092     2192.343     2138.173 
1403    19.02     2156     2194.860     2137.093 
1404    19.03     2112     2197.817     2136.013 
1405    19.04     2085     2201.284     2134.933 
1406    19.05     2163     2205.343     2133.853 
1407    19.06     2131     2210.093     2132.774 
1408    19.07     2098     2215.653     2131.695 
1409    19.08     2080     2222.166     2130.617 
1410    19.09     2103     2229.806     2129.538 
1411    19.10     2140     2238.785     2128.460 
1412    19.11     2167     2249.363     2127.383 
1413    19.12     2176     2261.861     2126.305 
1414    19.13     2219     2276.675     2125.228 
1415    19.14     2193     2294.291     2124.152 
1416    19.15     2201     2315.301     2123.076 
1417    19.16     2223     2340.400     2122.000 
1418    19.17     2267     2370.364     2120.924 
1419    19.18     2293     2405.970     2119.849 
1420    19.19     2345     2447.804     2118.774 
1421    19.20     2383     2495.916     2117.700 
1422    19.21     2486     2549.264     2116.626 
1423    19.22     2534     2605.055     2115.552 
1424    19.23     2573     2658.351     2114.479 
1425    19.24     2589     2702.641     2113.406 
1426    19.25     2553     2731.795     2112.334 
1427    19.26     2557     2736.986     2111.262 
1428    19.27     2571     2716.543     2110.190 
1429    19.28     2549     2680.396     2109.119 
1430    19.29     2544     2636.824     2108.048 
1431    19.30     2412     2589.669     2106.978 
1432    19.31     2364     2536.920     2105.908 
1433    19.32     2331     2480.175     2104.839 
1434    19.33     2257     2424.794     2103.770 
1435    19.34     2276     2374.904     2102.702 
1436    19.35     2213     2332.252     2101.634 
1437    19.36     2165     2296.789     2100.566 
1438    19.37     2161     2267.614     2099.499 
1439    19.38     2150     2243.611     2098.433 
1440    19.39     2141     2223.746     2097.367 
1441    19.40     2126     2207.164     2096.301 
1442    19.41     2082     2193.191     2095.236 
1443    19.42     2064     2181.304     2094.171 
1444    19.43     2103     2171.100     2093.107 
1445    19.44     2092     2162.264     2092.044 
1446    19.45     2073     2154.549     2090.981 
1447    19.46     2066     2147.759     2089.918 
1448    19.47     2059     2141.735     2088.857 
1449    19.48     2031     2136.350     2087.795 
1450    19.49     2076     2131.503     2086.734 
1451    19.50     2046     2127.108     2085.674 
1452    19.51     2004     2123.097     2084.614 
1453    19.52     2028     2115.172     2083.555 
1454    19.53     1985     2111.809     2082.497 
1455    19.54     1991     2108.688     2081.439 
1456    19.55     2051     2105.776     2080.381 
1457    19.56     1991     2103.047     2079.324 
1458    19.57     2007     2100.477     2078.268 
1459    19.58     2037     2098.048     2077.212 
1460    19.59     2021     2095.742     2076.157 
1461    19.60     1999     2093.546     2075.103 
1462    19.61     2046     2091.447     2074.049 
1463    19.62     2074     2089.435     2072.996 
1464    19.63     2036     2087.500     2071.943 
1465    19.64     2037     2085.635     2070.891 
1466    19.65     2028     2083.832     2069.840 
1467    19.66     2002     2082.086     2068.789 
1468    19.67     2052     2080.391     2067.739 
1469    19.68     2037     2078.742     2066.690 
1470    19.69     1947     2077.136     2065.641 
1471    19.70     2009     2075.568     2064.593 
1472    19.71     1983     2074.035     2063.546 
1473    19.72     2043     2072.534     2062.499 
1474    19.73     2043     2071.062     2061.453 
1475    19.74     1986     2069.618     2060.408 
1476    19.75     2032     2068.199     2059.363 
1477    19.76     2053     2066.803     2058.319 
1478    19.77     2044     2065.428     2057.276 
1479    19.78     2064     2064.073     2056.233 
1480    19.79     1984     2062.736     2055.191 
1481    19.80     1995     2061.416     2054.150 
1482    19.81     2025     2060.112     2053.110 
1483    19.82     2011     2058.823     2052.070 
1484    19.83     1979     2057.548     2051.031 
1485    19.84     2019     2056.285     2049.993 
1486    19.85     2023     2055.035     2048.956 
1487    19.86     1975     2053.796     2047.919 
1488    19.87     1952     2052.568     2046.883 
1489    19.88     2023     2051.350     2045.848 
1490    19.89     2010     2050.141     2044.814 
1491    19.90     2025     2048.941     2043.780 
1492    19.91     2039     2047.871     2042.747 
1493    19.92     1990     2046.692     2041.715 
1494    19.93     1945     2045.522     2040.684 
1495    19.94     1984     2044.359     2039.654 
1496    19.95     1991     2043.202     2038.624 
1497    19.96     1954     2042.053     2037.595 
1498    19.97     1974     2040.973     2036.567 
1499    19.98     1982     2039.839     2035.540 
1500    19.99     1996     2038.711     2034.514 
1501    20.00     2041     2037.590     2033.488 
1502    20.01     2008     2036.474     2032.464 
1503    20.02     1993     2035.364     2031.440 
1504    20.03     1988     2034.260     2030.417 
1505    20.04     1940     2033.161     2029.395 
1506    20.05     1955     2032.068     2028.373 
1507    20.06     1952     2030.980     2027.353 
1508    20.07     1981     2029.897     2026.333 
1509    20.08     2017     2028.820     2025.315 
1510    20.09     2020     2027.748     2024.297 
1511    20.10     1961     2026.874     2023.280 
1512    20.11     1974     2025.818     2022.264 
1513    20.12     2010     2024.767     2021.249 
1514    20.13     1992     2023.723     2020.235 
1515    20.14     2010     2022.685     2019.222 
1516    20.15     2026     2021.749     2018.209 
1517    20.16     2001     2020.727     2017.198 
1518    20.17     1980     2019.713     2016.187 
1519    20.18     2012     2018.707     2015.178 
1520    20.19     1965     2017.710     2014.169 
1521    20.20     1996     2016.723     2013.161 
1522    20.21     1995     2015.746     2012.155 
1523    20.22     1939     2014.782     2011.149 
1524    20.23     1911     2013.832     2010.144 
1525    20.24     1990     2012.897     2009.140 
1526    20.25     2010     2011.980     2008.137 
1527    20.26     2025     2011.083     2007.135 
1528    20.27     1997     2010.211     2006.135 
1529    20.28     1984     2009.367     2005.135 
1530    20.29     1954     2008.556     2004.136 
1531    20.30     2006     2007.786     2003.138 
1532    20.31     2019     2007.063     2002.141 
1533    20.32     1942     2006.398     2001.145 
1534    20.33     1926     2005.801     2000.150 
1535    20.34     1960     2005.283     1999.156 
1536    20.35     1930     2004.856     1998.163 
1537    20.36     1939     2004.524     1997.172 
1538    20.37     1883     2004.283     1996.181 
1539    20.38     1915     2004.104     1995.191 
1540    20.39     1992     2003.932     1994.202 
1541    20.40     1992     2003.681     1993.215 
1542    20.41     2019     2003.254     1992.228 
1543    20.42     1966     2002.558     1991.243 
1544    20.43     1977     2001.467     1990.258 
1545    20.44     1966     2000.080     1989.275 
1546    20.45     1922     1998.546     1988.293 
1547    20.46     1946     1996.957     1987.312 
1548    20.47     1947     1995.332     1986.332 
1549    20.48     1978     1993.624     1985.353 
1550    20.49     2000     1991.869     1984.375 
1551    20.50     1978     1990.147     1983.398 
1552    20.51     1926     1988.513     1982.422 
1553    20.52     1910     1986.987     1981.448 
1554    20.53     1914     1985.567     1980.475 
1555    20.54     1978     1984.240     1979.502 
1556    20.55     1955     1982.989     1978.531 
1557    20.56     1989     1981.800     1977.561 
1558    20.57     1960     1980.663     1976.593 
1559    20.58     1945     1979.569     1975.625 
1560    20.59     2001     1978.510     1974.659 
1561    20.60     1982     1976.721     1973.693 
1562    20.61     1981     1975.733     1972.729 
1563    20.62     1946     1974.769     1971.766 
1564    20.63     1925     1973.828     1970.804 
1565    20.64     1907     1972.910     1969.844 
1566    20.65     1880     1971.635     1968.885 
1567    20.66     1905     1970.764     1967.926 
1568    20.67     1930     1969.916     1966.969 
1569    20.68     1926     1969.091     1966.014 
1570    20.69     1936     1968.290     1965.059 
1571    20.70     1915     1967.515     1964.106 
1572    20.71     1889     1966.770     1963.154 
1573    20.72     1901     1966.057     1962.203 
1574    20.73     1877     1965.381     1961.253 
1575    20.74     1904     1964.748     1960.305 
1576    20.75     1918     1964.162     1959.358 
1577    20.76     1929     1963.632     1958.412 
1578    20.77     1895     1963.168     1957.468 
1579    20.78     1929     1962.780     1956.524 
1580    20.79     1936     1962.484     1955.582 
1581    20.80     1949     1962.296     1954.642 
1582    20.81     1922     1962.437     1953.702 
1583    20.82     1938     1962.415     1952.764 
1584    20.83     1916     1962.713     1951.827 
1585    20.84     1906     1963.238     1950.892 
1586    20.85     1932     1964.038     1949.958 
1587    20.86     1990     1965.162     1949.025 
1588    20.87     1984     1966.693     1948.093 
1589    20.88     1925     1968.592     1947.163 
1590    20.89     1964     1970.878     1946.234 
1591    20.90     2007     1973.458     1945.306 
1592    20.91     1958     1976.116     1944.380 
1593    20.92     1904     1978.504     1943.455 
1594    20.93     1911     1980.198     1942.532 
1595    20.94     1941     1980.826     1941.609 
1596    20.95     1926     1979.788     1940.689 
1597    20.96     1931     1977.332     1939.769 
1598    20.97     1933     1974.139     1938.851 
1599    20.98     1938     1970.666     1937.934 
1600    20.99     1885     1967.062     1937.019 
1601    21.00     1928     1963.153     1936.105 
1602    21.01     1943     1958.914     1935.193 
1603    21.02     1959     1954.675     1934.281 
1604    21.03     1939     1950.725     1933.372 
1605    21.04     1970     1947.203     1932.464 
1606    21.05     1969     1944.127     1931.557 
1607    21.06     1989     1941.446     1930.651 
1608    21.07     1916     1939.095     1929.747 
1609    21.08     1899     1937.006     1928.845 
1610    21.09     1912     1935.128     1927.944 
1611    21.10     1936     1933.415     1927.044 
1612    21.11     1932     1931.837     1926.146 
1613    21.12     1916     1930.367     1925.249 
1614    21.13     1931     1928.985     1924.354 
1615    21.14     1923     1927.676     1923.460 
1616    21.15     1915     1926.427     1922.568 
1617    21.16     1939     1925.229     1921.677 
1618    21.17     1983     1924.073     1920.787 
1619    21.18     1863     1922.953     1919.899 
1620    21.19     1936     1921.864     1919.013 
1621    21.20     1920     1920.801     1918.128 
1622    21.21     1971     1919.760     1917.245 
1623    21.22     1906     1918.739     1916.363 
1624    21.23     1956     1917.735     1915.483 
1625    21.24     1958     1916.746     1914.604 
1626    21.25     1935     1915.771     1913.727 
1627    21.26     1880     1914.807     1912.851 
1628    21.27     1877     1913.854     1911.977 
1629    21.28     1891     1912.911     1911.104 
1630    21.29     1885     1911.976     1910.233 
1631    21.30     1906     1911.049     1909.364 
1632    21.31     1877     1910.130     1908.496 
1633    21.32     1900     1909.217     1907.630 
1634    21.33     1928     1908.311     1906.765 
1635    21.34     1884     1907.410     1905.902 
1636    21.35     1911     1906.515     1905.040 
1637    21.36     1925     1905.625     1904.180 
1638    21.37     1879     1904.739     1903.322 
1639    21.38     1894     1903.859     1902.465 
1640    21.39     1852     1902.982     1901.610 
1641    21.40     1914     1902.110     1900.756 
1642    21.41     1875     1901.241     1899.904 
1643    21.42     1858     1900.377     1899.054 
1644    21.43     1865     1899.516     1898.205 
1645    21.44     1866     1901.337     1897.358 
1646    21.45     1874     1900.504     1896.513 
1647    21.46     1888     1900.222     1895.669 
1648    21.47     1894     1899.402     1894.827 
1649    21.48     1889     1898.585     1893.987 
1650    21.49     1907     1897.772     1893.148 
1651    21.50     1901     1896.963     1892.311 
1652    21.51     1895     1896.156     1891.475 
1653    21.52     1910     1895.627     1890.642 
1654    21.53     1888     1894.831     1889.810 
1655    21.54     1876     1894.038     1888.979 
1656    21.55     1894     1893.249     1888.151 
1657    21.56     1873     1892.463     1887.324 
1658    21.57     1873     1891.681     1886.499 
1659    21.58     1852     1890.902     1885.675 
1660    21.59     1922     1890.126     1884.853 
1661    21.60     1967     1889.354     1884.033 
1662    21.61     1883     1888.389     1883.215 
1663    21.62     1882     1887.630     1882.399 
1664    21.63     1865     1886.873     1881.584 
1665    21.64     1880     1886.120     1880.771 
1666    21.65     1848     1885.371     1879.960 
1667    21.66     1873     1884.624     1879.150 
1668    21.67     1880     1883.786     1878.342 
1669    21.68     1905     1883.050     1877.536 
1670    21.69     1862     1882.317     1876.732 
1671    21.70     1870     1881.587     1875.930 
1672    21.71     1907     1880.861     1875.129 
1673    21.72     1872     1880.139     1874.330 
1674    21.73     1854     1879.421     1873.533 
1675    21.74     1904     1878.706     1872.738 
1676    21.75     1864     1877.995     1871.945 
1677    21.76     1869     1877.289     1871.153 
1678    21.77     1933     1876.586     1870.364 
1679    21.78     1917     1875.888     1869.576 
1680    21.79     1918     1875.195     1868.790 
1681    21.80     1926     1874.505     1868.005 
1682    21.81     1888     1873.821     1867.223 
1683    21.82     1878     1873.141     1866.442 
1684    21.83     1885     1872.466     1865.664 
1685    21.84     1846     1871.797     1864.887 
1686    21.85     1888     1871.132     1864.112 
1687    21.86     1901     1870.473     1863.339 
1688    21.87     1908     1869.820     1862.568 
1689    21.88     1916     1869.173     1861.799 
1690    21.89     1864     1868.532     1861.031 
1691    21.90     1852     1867.897     1860.266 
1692    21.91     1864     1867.493     1859.502 
1693    21.92     1919     1866.874     1858.740 
1694    21.93     1863     1866.263     1857.981 
1695    21.94     1909     1865.659     1857.223 
1696    21.95     1861     1865.063     1856.467 
1697    21.96     1834     1864.475     1855.713 
1698    21.97     1852     1864.008     1854.961 
1699    21.98     1853     1863.440     1854.211 
1700    21.99     1910     1862.881     1853.463 
1701    22.00     1898     1862.333     1852.717 
1702    22.01     1865     1861.796     1851.972 
1703    22.02     1879     1861.270     1851.230 
1704    22.03     1891     1860.756     1850.490 
1705    22.04     1900     1860.256     1849.751 
1706    22.05     1901     1859.770     1849.015 
1707    22.06     1886     1859.298     1848.281 
1708    22.07     1892     1858.843     1847.548 
1709    22.08     1857     1858.405     1846.818 
1710    22.09     1856     1857.985     1846.090 
1711    22.10     1866     1857.586     1845.363 
1712    22.11     1914     1857.208     1844.639 
1713    22.12     1904     1856.854     1843.917 
1714    22.13     1896     1856.526     1843.197 
1715    22.14     1880     1856.226     1842.478 
1716    22.15     1886     1855.958     1841.762 
1717    22.16     1891     1855.723     1841.048 
1718    22.17     1847     1855.526     1840.336 
1719    22.18     1839     1855.370     1839.626 
1720    22.19     1913     1855.261     1838.918 
1721    22.20     1944     1855.204     1838.212 
1722    22.21     1915     1855.204     1837.508 
1723    22.22     1821     1855.270     1836.806 
1724    22.23     1885     1855.410     1836.107 
1725    22.24     1865     1855.633     1835.409 
1726    22.25     1900     1855.952     1834.714 
1727    22.26     1930     1856.380     1834.020 
1728    22.27     1956     1856.934     1833.329 
1729    22.28     2036     1857.634     1832.640 
1730    22.29     2030     1858.503     1831.953 
1731    22.30     2002     1859.570     1831.268 
1732    22.31     1946     1860.870     1830.585 
1733    22.32     1970     1862.444     1829.904 
1734    22.33     1964     1864.345     1829.226 
1735    22.34     1932     1866.636     1828.550 
1736    22.35     1977     1869.395     1827.875 
1737    22.36     2002     1872.718     1827.203 
1738    22.37     2025     1876.722     1826.533 
1739    22.38     2044     1881.551     1825.866 
1740    22.39     2003     1887.376     1825.200 
1741    22.40     2001     1894.389     1824.537 
1742    22.41     1984     1902.794     1823.875 
1743    22.42     2039     1912.773     1823.216 
1744    22.43     2032     1924.413     1822.560 
1745    22.44     2030     1937.585     1821.905 
1746    22.45     2071     1951.783     1821.253 
1747    22.46     2069     1965.962     1820.602 
1748    22.47     2069     1978.549     1819.954 
1749    22.48     2124     1987.814     1819.309 
1750    22.49     2178     1992.115     1818.665 
1751    22.50     2172     1989.346     1818.024 
1752    22.51     2131     1981.611     1817.385 
1753    22.52     2084     1971.777     1816.748 
1754    22.53     2083     1961.429     1816.113 
1755    22.54     2124     1950.821     1815.481 
1756    22.55     2073     1939.144     1814.851 
1757    22.56     2049     1925.824     1814.223 
1758    22.57     2041     1912.156     1813.598 
1759    22.58     2006     1899.437     1812.975 
1760    22.59     1978     1888.374     1812.354 
1761    22.60     1962     1879.114     1811.735 
1762    22.61     1940     1871.495     1811.119 
1763    22.62     1911     1865.252     1810.505 
1764    22.63     1942     1860.118     1809.893 
1765    22.64     1965     1855.871     1809.284 
1766    22.65     1962     1852.333     1808.677 
1767    22.66     1954     1849.370     1808.072 
1768    22.67     1960     1846.876     1807.470 
1769    22.68     1910     1844.774     1806.869 
1770    22.69     1923     1842.999     1806.272 
1771    22.70     1977     1841.505     1805.676 
1772    22.71     1999     1840.252     1805.083 
1773    22.72     1892     1839.210     1804.493 
1774    22.73     1904     1838.353     1803.904 
1775    22.74     1974     1837.665     1803.318 
1776    22.75     1915     1837.130     1802.735 
1777    22.76     1889     1836.739     1802.154 
1778    22.77     1927     1836.482     1801.575 
1779    22.78     1903     1836.357     1800.998 
1780    22.79     1897     1836.361     1800.424 
1781    22.80     1931     1836.494     1799.853 
1782    22.81     1938     1836.759     1799.284 
1783    22.82     1902     1837.159     1798.717 
1784    22.83     1927     1837.703     1798.152 
1785    22.84     1889     1838.397     1797.591 
1786    22.85     1912     1839.255     1797.031 
1787    22.86     1918     1840.291     1796.474 
1788    22.87     1886     1841.520     1795.919 
1789    22.88     1909     1842.966     1795.367 
1790    22.89     1956     1853.131     1794.817 
1791    22.90     1914     1855.153     1794.270 
1792    22.91     1945     1857.483     1793.725 
1793    22.92     1965     1860.166     1793.183 
1794    22.93     1972     1863.254     1792.643 
1795    22.94     1923     1866.813     1792.106 
1796    22.95     1887     1870.918     1791.571 
1797    22.96     1915     1875.665     1791.039 
1798    22.97     1899     1881.169     1790.509 
1799    22.98     1902     1887.571     1789.981 
1800    22.99     1903     1895.045     1789.456 
1801    23.00     1872     1903.805     1788.934 
1802    23.01     1905     1914.115     1788.414 
1803    23.02     1993     1926.299     1787.896 
1804    23.03     2030     1940.750     1787.381 
1805    23.04     2038     1957.934     1786.869 
1806    23.05     2044     1978.384     1786.359 
1807    23.06     2051     2002.663     1785.851 
1808    23.07     2067     2031.276     1785.346 
1809    23.08     2056     2064.479     1784.843 
1810    23.09     2042     2101.961     1784.343 
1811    23.10     2110     2142.380     1783.845 
1812    23.11     2239     2182.921     1783.349 
1813    23.12     2286     2219.289     1782.856 
1814    23.13     2261     2246.655     1782.366 
1815    23.14     2263     2260.607     1781.878 
1816    23.15     2209     2255.003     1781.392 
1817    23.16     2250     2235.287     1780.908 
1818    23.17     2307     2209.696     1780.428 
1819    23.18     2227     2183.593     1779.949 
1820    23.19     2156     2156.559     1779.473 
1821    23.20     2100     2127.392     1778.999 
1822    23.21     2099     2093.210     1778.528 
1823    23.22     2075     2056.956     1778.059 
1824    23.23     2015     2023.686     1777.592 
1825    23.24     1990     1993.739     1777.128 
1826    23.25     1974     1968.436     1776.666 
1827    23.26     1981     1947.781     1776.207 
1828    23.27     2021     1931.079     1775.750 
1829    23.28     2018     1917.591     1775.295 
1830    23.29     2006     1906.673     1774.843 
1831    23.30     2002     1897.817     1774.393 
1832    23.31     1943     1890.630     1773.945 
1833    23.32     1930     1884.817     1773.500 
1834    23.33     1989     1880.153     1773.057 
1835    23.34     1955     1876.467     1772.616 
1836    23.35     1948     1873.624     1772.178 
1837    23.36     2000     1871.526     1771.742 
1838    23.37     1993     1870.096     1771.308 
1839    23.38     1976     1869.280     1770.877 
1840    23.39     1949     1869.045     1770.448 
1841    23.40     1953     1869.372     1770.021 
1842    23.41     1944     1870.261     1769.597 
1843    23.42     1950     1871.731     1769.175 
1844    23.43     1987     1873.814     1768.755 
1845    23.44     2019     1876.565     1768.338 
1846    23.45     2019     1880.060     1767.923 
1847    23.46     2006     1884.400     1767.510 
1848    23.47     2056     1889.714     1767.099 
1849    23.48     2083     1896.163     1766.691 
1850    23.49     2016     1903.940     1766.285 
1851    23.50     2067     1913.262     1765.881 
1852    23.51     2093     1924.352     1765.480 
1853    23.52     2044     1937.388     1765.080 
1854    23.53     2059     1952.412     1764.683 
1855    23.54     2153     1969.177     1764.289 
1856    23.55     2175     1986.947     1763.896 
1857    23.56     2245     2004.360     1763.506 
1858    23.57     2290     2019.527     1763.118 
1859    23.58     2285     2030.577     1762.733 
1860    23.59     2269     2035.351     1762.349 
1861    23.60     2292     2032.550     1761.968 
1862    23.61     2323     2025.408     1761.589 
1863    23.62     2341     2017.001     1761.212 
1864    23.63     2315     2008.690     1760.838 
1865    23.64     2321     2000.421     1760.465 
1866    23.65     2342     1991.104     1760.095 
1867    23.66     2363     1980.008     1759.728 
1868    23.67     2374     1968.614     1759.362 
1869    23.68     2340     1958.439     1758.998 
1870    23.69     2322     1950.338     1758.637 
1871    23.70     2369     1944.522     1758.278 
1872    23.71     2302     1940.848     1757.921 
1873    23.72     2258     1939.051     1757.566 
1874    23.73     2282     1938.869     1757.214 
1875    23.74     2253     1940.091     1756.864 
1876    23.75     2250     1942.563     1756.515 
1877    23.76     2319     1946.183     1756.169 
1878    23.77     2309     1950.892     1755.826 
1879    23.78     2250     1956.665     1755.484 
1880    23.79     2156     1963.508     1755.144 
1881    23.80     2217     1971.448     1754.807 
1882    23.81     2209     1980.540     1754.472 
1883    23.82     2179     1990.863     1754.139 
1884    23.83     2142     2002.313     1753.808 
1885    23.84     2113     2015.439     1753.479 
1886    23.85     2164     2030.194     1753.152 
1887    23.86     2137     2046.780     1752.828 
1888    23.87     2186     2065.438     1752.506 
1889    23.88     2203     2086.464     1752.185 
1890    23.89     2172     2110.109     1751.867 
1891    23.90     2173     2137.007     1751.551 
1892    23.91     2183     2167.569     1751.237 
1893    23.92     2231     2202.410     1750.925 
1894    23.93     2325     2242.262     1750.616 
1895    23.94     2335     2287.981     1750.308 
1896    23.95     2367     2340.542     1750.002 
1897    23.96     2365     2401.010     1749.699 
1898    23.97     2431     2470.482     1749.398 
1899    23.98     2568     2550.011     1749.098 
1900    23.99     2672     2640.589     1748.801 
1901    24.00     2787     2743.328     1748.506 
1902    24.01     2907     2859.947     1748.213 
1903    24.02     3047     2992.410     1747.922 
1904    24.03     3202     3144.399     1747.633 
1905    24.04     3405     3322.868     1747.346 
1906    24.05     3608     3534.487     1747.061 
1907    24.06     3882     3783.742     1746.778 
1908    24.07     4201     4071.263     1746.498 
1909    24.08     4492     4390.908     1746.219 
1910    24.09     4721     4726.602     1745.942 
1911    24.10     5046     5050.613     1745.668 
1912    24.11     5375     5324.452     1745.395 
1913    24.12     5558     5509.885     1745.125 
1914    24.13     5524     5561.663     1744.856 
1915    24.14     5423     5454.497     1744.589 
1916    24.15     5303     5256.993     1744.325 
1917    24.16     5018     5033.505     1744.062 
1918    24.17     4722     4812.017     1743.802 
1919    24.18     4495     4589.985     1743.543 
1920    24.19     4207     4345.881     1743.287 
1921    24.20     4022     4057.341     1743.032 
1922    24.21     3647     3752.056     1742.780 
1923    24.22     3357     3462.598     1742.529 
1924    24.23     3172     3208.468     1742.281 
1925    24.24     2938     2995.118     1742.034 
1926    24.25     2763     2819.704     1741.789 
1927    24.26     2638     2676.275     1741.547 
1928    24.27     2538     2558.626     1741.306 
1929    24.28     2480     2461.422     1741.067 
1930    24.29     2355     2380.434     1740.831 
1931    24.30     2314     2312.415     1740.596 
1932    24.31     2292     2254.885     1740.363 
1933    24.32     2253     2205.928     1740.132 
1934    24.33     2195     2164.039     1739.903 
1935    24.34     2175     2128.016     1739.676 
1936    24.35     2174     2096.886     1739.451 
1937    24.36     2181     2069.856     1739.227 
1938    24.37     2069     2046.277     1739.006 
1939    24.38     2087     2025.614     1738.787 
1940    24.39     2047     2007.429     1738.569 
1941    24.40     2058     1991.362     1738.354 
1942    24.41     2053     1977.113     1738.140 
1943    24.42     2089     1964.434     1737.928 
1944    24.43     2032     1953.118     1737.719 
1945    24.44     2018     1942.991     1737.511 
1946    24.45     1999     1933.908     1737.305 
1947    24.46     1999     1925.744     1737.100 
1948    24.47     1972     1918.394     1736.898 
1949    24.48     1930     1911.190     1736.698 
1950    24.49     1903     1905.218     1736.499 
1951    24.50     1914     1899.826     1736.303 
1952    24.51     1909     1894.955     1736.108 
1953    24.52     1904     1890.557     1735.915 
1954    24.53     1916     1886.586     1735.724 
1955    24.54     1912     1882.719     1735.535 
1956    24.55     1958     1879.500     1735.347 
1957    24.56     1913     1876.609     1735.162 
1958    24.57     1913     1874.019     1734.978 
1959    24.58     1912     1871.709     1734.796 
1960    24.59     1921     1869.658     1734.616 
1961    24.60     1942     1867.849     1734.438 
1962    24.61     1908     1866.267     1734.262 
1963    24.62     1877     1864.897     1734.087 
1964    24.63     1867     1863.728     1733.914 
1965    24.64     1878     1862.750     1733.744 
1966    24.65     1889     1861.953     1733.574 
1967    24.66     1867     1861.328     1733.407 
1968    24.67     1882     1860.870     1733.242 
1969    24.68     1911     1860.570     1733.078 
1970    24.69     1963     1859.798     1732.916 
1971    24.70     1992     1859.821     1732.756 
1972    24.71     1992     1859.990     1732.598 
1973    24.72     1956     1860.301     1732.441 
1974    24.73     1958     1860.752     1732.286 
1975    24.74     1952     1861.342     1732.133 
1976    24.75     1942     1861.756     1731.982 
1977    24.76     1964     1862.628     1731.833 
1978    24.77     1955     1863.636     1731.685 
1979    24.78     1930     1864.780     1731.539 
1980    24.79     1937     1866.061     1731.395 
1981    24.80     1965     1867.482     1731.253 
1982    24.81     1967     1869.042     1731.112 
1983    24.82     1954     1870.746     1730.973 
1984    24.83     2014     1872.595     1730.836 
1985    24.84     1990     1874.594     1730.700 
1986    24.85     1899     1876.746     1730.567 
1987    24.86     1899     1879.055     1730.435 
1988    24.87     1920     1881.527     1730.304 
1989    24.88     1930     1884.167     1730.176 
1990    24.89     1947     1886.981     1730.049 
1991    24.90     1954     1889.977     1729.924 
1992    24.91     1949     1893.161     1729.800 
1993    24.92     1950     1896.543     1729.678 
1994    24.93     1962     1899.896     1729.558 
1995    24.94     1976     1903.703     1729.440 
1996    24.95     2035     1907.737     1729.323 
1997    24.96     2078     1912.010     1729.208 
1998    24.97     2028     1916.535     1729.095 
1999    24.98     1980     1921.326     1728.983 
2000    24.99     1978     1926.280     1728.873 
2001    25.00     2043     1931.652     1728.765 
2002    25.01     2016     1937.340     1728.658 
2003    25.02     1957     1943.363     1728.553 
2004    25.03     2043     1949.745     1728.450 
2005    25.04     2004     1956.509     1728.349 
2006    25.05     2028     1963.680     1728.248 
2007    25.06     2025     1971.289     1728.150 
2008    25.07     2071     1979.365     1728.053 
2009    25.08     2058     1987.943     1727.958 
2010    25.09     2074     1997.062     1727.865 
2011    25.10     2147     2006.764     1727.773 
2012    25.11     2131     2017.093     1727.683 
2013    25.12     2120     2028.102     1727.594 
2014    25.13     2143     2039.846     1727.507 
2015    25.14     2146     2052.388     1727.422 
2016    25.15     2103     2065.798     1727.338 
2017    25.16     2104     2080.153     1727.256 
2018    25.17     2156     2095.539     1727.175 
2019    25.18     2193     2112.054     1727.096 
2020    25.19     2159     2129.805     1727.019 
2021    25.20     2160     2149.180     1726.943 
2022    25.21     2235     2169.789     1726.869 
2023    25.22     2206     2192.050     1726.796 
2024    25.23     2184     2216.138     1726.725 
2025    25.24     2183     2242.254     1726.656 
2026    25.25     2291     2270.626     1726.588 
2027    25.26     2301     2301.515     1726.522 
2028    25.27     2299     2335.353     1726.457 
2029    25.28     2327     2372.224     1726.394 
2030    25.29     2362     2412.658     1726.332 
2031    25.30     2388     2457.120     1726.272 
2032    25.31     2433     2506.150     1726.213 
2033    25.32     2427     2560.384     1726.156 
2034    25.33     2435     2620.569     1726.101 
2035    25.34     2552     2687.587     1726.047 
2036    25.35     2624     2762.490     1725.994 
2037    25.36     2688     2846.533     1725.943 
2038    25.37     2765     2941.227     1725.894 
2039    25.38     2858     3048.395     1725.846 
2040    25.39     2991     3170.256     1725.799 
2041    25.40     3107     3309.519     1725.755 
2042    25.41     3293     3469.504     1725.711 
2043    25.42     3453     3654.296     1725.669 
2044    25.43     3626     3868.925     1725.629 
2045    25.44     3832     4124.274     1725.590 
2046    25.45     4100     4418.592     1725.552 
2047    25.46     4555     4765.783     1725.517 
2048    25.47     5054     5176.946     1725.482 
2049    25.48     5508     5665.054     1725.449 
2050    25.49     6014     6244.559     1725.418 
2051    25.50     6742     6930.095     1725.387 
2052    25.51     7583     7733.479     1725.359 
2053    25.52     8527     8657.869     1725.332 
2054    25.53     9443     9688.078     1725.306 
2055    25.54     10544     10780.650     1725.282 
2056    25.55     11571     11842.430     1725.259 
2057    25.56     12649     12752.990     1725.238 
2058    25.57     13386     13387.310     1725.218 
2059    25.58     13655     13612.200     1725.199 
2060    25.59     13604     13320.710     1725.182 
2061    25.60     13093     12725.550     1725.167 
2062    25.61     12282     12049.340     1725.152 
2063    25.62     11498     11400.320     1725.140 
2064    25.63     10800     10775.690     1725.128 
2065    25.64     10080     10121.460     1725.118 
2066    25.65     9325     9326.869     1725.110 
2067    25.66     8299     8417.179     1725.103 
2068    25.67     7431     7502.612     1725.097 
2069    25.68     6550     6670.675     1725.092 
2070    25.69     5793     5960.419     1725.089 
2071    25.70     5137     5374.446     1725.088 
2072    25.71     4561     4898.030     1725.088 
2073    25.72     4083     4511.936     1725.089 
2074    25.73     3821     4198.419     1725.091 
2075    25.74     3709     3943.127     1725.095 
2076    25.75     3544     3735.151     1725.101 
2077    25.76     3330     3566.424     1725.107 
2078    25.77     3197     3431.056     1725.115 
2079    25.78     3140     3324.794     1725.124 
2080    25.79     3099     3244.645     1725.135 
2081    25.80     3024     3188.637     1725.147 
2082    25.81     3027     3155.663     1725.161 
2083    25.82     3097     3145.358     1725.175 
2084    25.83     3076     3157.942     1725.191 
2085    25.84     3146     3193.945     1725.209 
2086    25.85     3184     3253.692     1725.227 
2087    25.86     3251     3336.382     1725.247 
2088    25.87     3329     3438.626     1725.269 
2089    25.88     3410     3552.610     1725.291 
2090    25.89     3596     3664.780     1725.315 
2091    25.90     3603     3756.958     1725.341 
2092    25.91     3674     3811.553     1725.367 
2093    25.92     3650     3808.074     1725.395 
2094    25.93     3611     3735.909     1725.424 
2095    25.94     3507     3627.016     1725.454 
2096    25.95     3415     3511.551     1725.486 
2097    25.96     3367     3402.885     1725.519 
2098    25.97     3263     3299.253     1725.553 
2099    25.98     3133     3192.299     1725.589 
2100    25.99     3008     3066.122     1725.626 
2101    26.00     2852     2924.576     1725.664 
2102    26.01     2711     2783.155     1725.703 
2103    26.02     2566     2654.048     1725.744 
2104    26.03     2480     2542.610     1725.786 
2105    26.04     2470     2449.090     1725.829 
2106    26.05     2347     2371.324     1725.873 
2107    26.06     2296     2306.523     1725.919 
2108    26.07     2234     2252.111     1725.965 
2109    26.08     2152     2205.985     1726.013 
2110    26.09     2144     2166.519     1726.063 
2111    26.10     2164     2132.469     1726.113 
2112    26.11     2132     2102.884     1726.165 
2113    26.12     2124     2077.017     1726.218 
2114    26.13     2070     2054.272     1726.272 
2115    26.14     2093     2034.165     1726.327 
2116    26.15     2132     2016.297     1726.384 
2117    26.16     2066     2000.338     1726.441 
2118    26.17     2023     1986.015     1726.500 
2119    26.18     1988     1973.101     1726.560 
2120    26.19     2012     1961.405     1726.622 
2121    26.20     2067     1952.053     1726.684 
2122    26.21     2018     1942.359     1726.748 
2123    26.22     1953     1933.482     1726.813 
2124    26.23     1957     1925.330     1726.879 
2125    26.24     1950     1917.822     1726.946 
2126    26.25     1981     1910.889     1727.014 
2127    26.26     1955     1904.472     1727.084 
2128    26.27     1916     1898.521     1727.154 
2129    26.28     1913     1892.991     1727.226 
2130    26.29     1951     1887.843     1727.299 
2131    26.30     1935     1883.044     1727.373 
2132    26.31     1886     1878.563     1727.448 
2133    26.32     1932     1874.376     1727.525 
2134    26.33     1922     1870.457     1727.602 
2135    26.34     1908     1869.017     1727.681 
2136    26.35     1921     1862.842     1727.760 
2137    26.36     1946     1859.658     1727.841 
2138    26.37     1932     1856.674     1727.923 
2139    26.38     1921     1853.876     1728.006 
2140    26.39     1875     1851.253     1728.090 
2141    26.40     1850     1848.794     1728.176 
2142    26.41     1902     1846.490     1728.262 
2143    26.42     1917     1844.333     1728.350 
2144    26.43     1916     1842.314     1728.438 
2145    26.44     1916     1840.428     1728.528 
2146    26.45     1910     1838.668     1728.618 
2147    26.46     1902     1837.029     1728.710 
2148    26.47     1896     1835.508     1728.803 
2149    26.48     1863     1834.099     1728.897 
2150    26.49     1863     1832.800     1728.992 
2151    26.50     1894     1831.608     1729.088 
2152    26.51     1903     1830.522     1729.185 
2153    26.52     1904     1829.539     1729.283 
2154    26.53     1842     1828.659     1729.383 
2155    26.54     1855     1827.883     1729.483 
2156    26.55     1878     1827.210     1729.584 
2157    26.56     1879     1826.642     1729.687 
2158    26.57     1913     1826.181     1729.790 
2159    26.58     1873     1825.831     1729.894 
2160    26.59     1852     1825.596     1730.000 
2161    26.60     1834     1825.481     1730.106 
2162    26.61     1830     1825.493     1730.214 
2163    26.62     1895     1825.641     1730.322 
2164    26.63     1885     1825.935     1730.432 
2165    26.64     1856     1826.388     1730.542 
2166    26.65     1833     1827.016     1730.654 
2167    26.66     1871     1827.838     1730.766 
2168    26.67     1837     1829.031     1730.880 
2169    26.68     1811     1830.323     1730.994 
2170    26.69     1846     1831.896     1731.110 
2171    26.70     1874     1833.794     1731.226 
2172    26.71     1880     1836.071     1731.343 
2173    26.72     1854     1838.793     1731.462 
2174    26.73     1844     1842.041     1731.581 
2175    26.74     1831     1845.993     1731.701 
2176    26.75     1841     1850.624     1731.823 
2177    26.76     1880     1856.158     1731.945 
2178    26.77     1876     1862.779     1732.068 
2179    26.78     1821     1870.704     1732.192 
2180    26.79     1814     1880.179     1732.317 
2181    26.80     1850     1891.465     1732.443 
2182    26.81     1926     1904.801     1732.570 
2183    26.82     1974     1920.327     1732.698 
2184    26.83     1986     1937.942     1732.827 
2185    26.84     1977     1957.099     1732.957 
2186    26.85     2011     1976.583     1733.087 
2187    26.86     2000     1994.439     1733.219 
2188    26.87     1960     2008.331     1733.351 
2189    26.88     2004     2016.278     1733.485 
2190    26.89     2067     2015.079     1733.619 
2191    26.90     2044     2006.370     1733.754 
2192    26.91     2000     1994.664     1733.890 
2193    26.92     1934     1983.156     1734.027 
2194    26.93     1909     1972.746     1734.165 
2195    26.94     1887     1962.722     1734.304 
2196    26.95     1938     1951.775     1734.443 
2197    26.96     1962     1937.951     1734.584 
2198    26.97     1923     1922.238     1734.725 
2199    26.98     1918     1906.662     1734.867 
2200    26.99     1890     1892.692     1735.011 
2201    27.00     1892     1880.918     1735.154 
2202    27.01     1907     1871.328     1735.299 
2203    27.02     1902     1863.642     1735.445 
2204    27.03     1897     1857.521     1735.591 
2205    27.04     1893     1852.659     1735.739 
2206    27.05     1831     1848.816     1735.887 
2207    27.06     1805     1845.810     1736.036 
2208    27.07     1821     1843.509     1736.186 
2209    27.08     1846     1841.815     1736.336 
2210    27.09     1872     1840.656     1736.488 
2211    27.10     1840     1839.977     1736.640 
2212    27.11     1843     1839.729     1736.793 
2213    27.12     1883     1839.863     1736.947 
2214    27.13     1912     1840.314     1737.102 
2215    27.14     1893     1840.988     1737.258 
2216    27.15     1908     1841.760     1737.414 
2217    27.16     1883     1842.487     1737.571 
2218    27.17     1861     1843.051     1737.729 
2219    27.18     1861     1846.440     1737.888 
2220    27.19     1898     1846.406     1738.047 
2221    27.20     1873     1846.323     1738.207 
2222    27.21     1875     1846.353     1738.368 
2223    27.22     1868     1846.541     1738.530 
2224    27.23     1888     1846.847     1738.693 
2225    27.24     1865     1847.201     1738.856 
2226    27.25     1851     1847.493     1739.020 
2227    27.26     1879     1847.756     1739.185 
2228    27.27     1895     1848.097     1739.351 
2229    27.28     1898     1848.594     1739.517 
2230    27.29     1912     1849.283     1739.684 
2231    27.30     1895     1850.165     1739.852 
2232    27.31     1880     1851.227     1740.021 
2233    27.32     1909     1852.452     1740.190 
2234    27.33     1881     1853.825     1740.360 
2235    27.34     1837     1855.333     1740.531 
2236    27.35     1825     1856.969     1740.702 
2237    27.36     1863     1858.727     1740.874 
2238    27.37     1921     1860.603     1741.047 
2239    27.38     1863     1862.597     1741.221 
2240    27.39     1862     1864.707     1741.395 
2241    27.40     1839     1866.934     1741.570 
2242    27.41     1880     1869.281     1741.745 
2243    27.42     1922     1871.748     1741.922 
2244    27.43     1853     1874.340     1742.099 
2245    27.44     1864     1877.060     1742.277 
2246    27.45     1903     1879.912     1742.455 
2247    27.46     1913     1882.902     1742.634 
2248    27.47     1899     1886.035     1742.814 
2249    27.48     1931     1889.318     1742.994 
2250    27.49     1946     1892.758     1743.175 
2251    27.50     1924     1896.363     1743.357 
2252    27.51     1927     1900.141     1743.539 
2253    27.52     1947     1904.101     1743.722 
2254    27.53     1919     1908.255     1743.906 
2255    27.54     1936     1912.614     1744.090 
2256    27.55     1957     1917.188     1744.275 
2257    27.56     1987     1921.993     1744.461 
2258    27.57     1958     1927.042     1744.647 
2259    27.58     1925     1932.190     1744.834 
2260    27.59     1922     1937.783     1745.021 
2261    27.60     1903     1943.672     1745.209 
2262    27.61     1937     1949.877     1745.398 
2263    27.62     1951     1956.420     1745.587 
2264    27.63     1946     1963.327     1745.777 
2265    27.64     1930     1970.624     1745.967 
2266    27.65     1940     1978.261     1746.158 
2267    27.66     1982     1986.434     1746.350 
2268    27.67     2000     1995.096     1746.542 
2269    27.68     1996     2004.285     1746.735 
2270    27.69     1974     2014.046     1746.929 
2271    27.70     1949     2024.429     1747.123 
2272    27.71     2018     2035.486     1747.317 
2273    27.72     2064     2047.278     1747.512 
2274    27.73     2066     2059.872     1747.708 
2275    27.74     2008     2073.345     1747.904 
2276    27.75     2017     2087.779     1748.101 
2277    27.76     2036     2103.270     1748.298 
2278    27.77     1996     2119.924     1748.496 
2279    27.78     2002     2137.864     1748.695 
2280    27.79     2064     2157.224     1748.894 
2281    27.80     2147     2178.162     1749.093 
2282    27.81     2188     2192.023     1749.293 
2283    27.82     2193     2216.755     1749.494 
2284    27.83     2190     2243.678     1749.695 
2285    27.84     2211     2273.065     1749.896 
2286    27.85     2197     2305.227     1750.099 
2287    27.86     2177     2340.529     1750.301 
2288    27.87     2207     2379.399     1750.504 
2289    27.88     2290     2422.337     1750.708 
2290    27.89     2387     2469.937     1750.912 
2291    27.90     2428     2522.902     1751.117 
2292    27.91     2479     2582.078     1751.322 
2293    27.92     2538     2648.479     1751.528 
2294    27.93     2614     2723.336     1751.734 
2295    27.94     2661     2808.148     1751.940 
2296    27.95     2730     2906.655     1752.147 
2297    27.96     2885     3017.303     1752.355 
2298    27.97     3004     3144.748     1752.563 
2299    27.98     3141     3292.378     1752.771 
2300    27.99     3324     3464.335     1752.980 
2301    28.00     3554     3665.653     1753.189 
2302    28.01     3761     3902.372     1753.399 
2303    28.02     4040     4181.603     1753.609 
2304    28.03     4361     4511.438     1753.820 
2305    28.04     4774     4900.511     1754.031 
2306    28.05     5312     5356.889     1754.243 
2307    28.06     5882     5885.757     1754.455 
2308    28.07     6594     6485.263     1754.667 
2309    28.08     7372     7140.353     1754.880 
2310    28.09     8139     7816.140     1755.093 
2311    28.10     8845     8455.973     1755.307 
2312    28.11     9362     8992.112     1755.521 
2313    28.12     9647     9368.598     1755.736 
2314    28.13     9753     9492.675     1755.950 
2315    28.14     9727     9417.564     1756.166 
2316    28.15     9607     9287.034     1756.381 
2317    28.16     9488     9209.046     1756.597 
2318    28.17     9443     9213.664     1756.814 
2319    28.18     9468     9272.293     1757.031 
2320    28.19     9441     9326.952     1757.248 
2321    28.20     9308     9282.204     1757.466 
2322    28.21     9165     9092.588     1757.683 
2323    28.22     8888     8780.632     1757.902 
2324    28.23     8450     8348.434     1758.120 
2325    28.24     7912     7817.014     1758.339 
2326    28.25     7397     7273.933     1758.559 
2327    28.26     6912     6784.713     1758.779 
2328    28.27     6459     6370.036     1758.999 
2329    28.28     6032     6021.094     1759.219 
2330    28.29     5691     5693.004     1759.440 
2331    28.30     5293     5354.141     1759.661 
2332    28.31     4908     4977.920     1759.882 
2333    28.32     4578     4592.922     1760.104 
2334    28.33     4239     4232.525     1760.326 
2335    28.34     3917     3916.217     1760.548 
2336    28.35     3639     3648.747     1760.771 
2337    28.36     3411     3426.235     1760.994 
2338    28.37     3270     3241.648     1761.217 
2339    28.38     3078     3087.816     1761.441 
2340    28.39     2945     2958.632     1761.665 
2341    28.40     2863     2849.276     1761.889 
2342    28.41     2773     2756.057     1762.114 
2343    28.42     2694     2676.152     1762.338 
2344    28.43     2631     2607.368     1762.563 
2345    28.44     2585     2547.965     1762.789 
2346    28.45     2547     2496.530     1763.014 
2347    28.46     2524     2451.903     1763.240 
2348    28.47     2480     2413.124     1763.466 
2349    28.48     2466     2379.394     1763.693 
2350    28.49     2446     2350.053     1763.919 
2351    28.50     2392     2324.556     1764.146 
2352    28.51     2374     2302.451     1764.373 
2353    28.52     2372     2283.369     1764.601 
2354    28.53     2355     2267.005     1764.828 
2355    28.54     2315     2253.112     1765.056 
2356    28.55     2253     2241.490     1765.284 
2357    28.56     2209     2231.982     1765.512 
2358    28.57     2253     2224.465     1765.741 
2359    28.58     2272     2218.849     1765.970 
2360    28.59     2213     2215.073     1766.199 
2361    28.60     2185     2213.107     1766.428 
2362    28.61     2190     2212.945     1766.657 
2363    28.62     2234     2214.611     1766.887 
2364    28.63     2252     2218.158     1767.117 
2365    28.64     2262     2223.669     1767.347 
2366    28.65     2249     2231.264     1767.577 
2367    28.66     2257     2241.101     1767.807 
2368    28.67     2247     2253.389     1768.038 
2369    28.68     2250     2268.388     1768.268 
2370    28.69     2269     2286.432     1768.499 
2371    28.70     2270     2307.933     1768.730 
2372    28.71     2258     2333.410     1768.961 
2373    28.72     2273     2363.503     1769.193 
2374    28.73     2333     2399.007     1769.424 
2375    28.74     2401     2440.902     1769.656 
2376    28.75     2440     2490.382     1769.888 
2377    28.76     2516     2548.901     1770.120 
2378    28.77     2602     2618.188     1770.352 
2379    28.78     2659     2700.266     1770.584 
2380    28.79     2756     2797.401     1770.817 
2381    28.80     2870     2911.952     1771.049 
2382    28.81     3014     3046.006     1771.282 
2383    28.82     3180     3200.652     1771.515 
2384    28.83     3329     3374.731     1771.748 
2385    28.84     3499     3563.087     1771.981 
2386    28.85     3629     3754.923     1772.214 
2387    28.86     3778     3933.898     1772.447 
2388    28.87     3905     4082.053     1772.680 
2389    28.88     4014     4183.934     1772.914 
2390    28.89     4080     4217.182     1773.147 
2391    28.90     4084     4208.022     1773.381 
2392    28.91     4062     4196.905     1773.615 
2393    28.92     4041     4211.048     1773.848 
2394    28.93     4088     4259.120     1774.082 
2395    28.94     4112     4337.182     1774.316 
2396    28.95     4150     4437.492     1774.550 
2397    28.96     4200     4545.364     1774.784 
2398    28.97     4279     4665.374     1775.018 
2399    28.98     4477     4800.807     1775.252 
2400    28.99     4662     4957.843     1775.487 
2401    29.00     4750     5120.477     1775.721 
2402    29.01     4852     5257.933     1775.955 
2403    29.02     4956     5336.744     1776.190 
2404    29.03     4966     5319.382     1776.424 
2405    29.04     4834     5179.249     1776.659 
2406    29.05     4691     4973.970     1776.893 
2407    29.06     4452     4763.867     1777.127 
2408    29.07     4268     4579.910     1777.362 
2409    29.08     4113     4422.086     1777.597 
2410    29.09     3922     4272.721     1777.831 
2411    29.10     3829     4110.047     1778.066 
2412    29.11     3680     3904.067     1778.300 
2413    29.12     3461     3667.237     1778.535 
2414    29.13     3258     3429.405     1778.769 
2415    29.14     3037     3212.958     1779.004 
2416    29.15     2865     3027.444     1779.238 
2417    29.16     2706     2873.197     1779.473 
2418    29.17     2601     2746.278     1779.707 
2419    29.18     2555     2641.696     1779.942 
2420    29.19     2490     2554.891     1780.176 
2421    29.20     2427     2482.190     1780.411 
2422    29.21     2352     2420.789     1780.645 
2423    29.22     2279     2368.579     1780.879 
2424    29.23     2253     2323.956     1781.114 
2425    29.24     2270     2285.672     1781.348 
2426    29.25     2268     2252.726     1781.582 
2427    29.26     2244     2224.299     1781.816 
2428    29.27     2172     2199.715     1782.050 
2429    29.28     2122     2178.412     1782.284 
2430    29.29     2117     2159.922     1782.518 
2431    29.30     2099     2143.856     1782.752 
2432    29.31     2076     2129.892     1782.986 
2433    29.32     2081     2117.766     1783.220 
2434    29.33     2108     2107.256     1783.453 
2435    29.34     2111     2098.180     1783.687 
2436    29.35     2058     2090.387     1783.920 
2437    29.36     2045     2083.750     1784.154 
2438    29.37     2061     2078.167     1784.387 
2439    29.38     2060     2073.550     1784.620 
2440    29.39     2029     2069.829     1784.853 
2441    29.40     2016     2066.948     1785.086 
2442    29.41     2001     2064.859     1785.319 
2443    29.42     2023     2063.528     1785.551 
2444    29.43     2053     2062.928     1785.784 
2445    29.44     2034     2063.040     1786.016 
2446    29.45     2042     2063.856     1786.249 
2447    29.46     2023     2065.371     1786.481 
2448    29.47     1983     2074.335     1786.713 
2449    29.48     2003     2077.323     1786.945 
2450    29.49     1980     2081.047     1787.177 
2451    29.50     2004     2085.536     1787.408 
2452    29.51     2023     2090.825     1787.640 
2453    29.52     1991     2096.960     1787.871 
2454    29.53     1986     2103.995     1788.102 
2455    29.54     2014     2111.996     1788.333 
2456    29.55     2017     2121.042     1788.564 
2457    29.56     2025     2131.227     1788.794 
2458    29.57     2042     2142.660     1789.024 
2459    29.58     2066     2155.471     1789.255 
2460    29.59     2085     2169.812     1789.485 
2461    29.60     2100     2185.864     1789.715 
2462    29.61     2113     2203.837     1789.944 
2463    29.62     2148     2223.985     1790.174 
2464    29.63     2128     2246.607     1790.403 
2465    29.64     2155     2272.059     1790.632 
2466    29.65     2214     2300.775     1790.861 
2467    29.66     2241     2333.274     1791.089 
2468    29.67     2238     2370.191     1791.317 
2469    29.68     2266     2412.302     1791.546 
2470    29.69     2327     2460.563     1791.773 
2471    29.70     2373     2516.152     1792.001 
2472    29.71     2477     2580.525     1792.229 
2473    29.72     2534     2655.475     1792.456 
2474    29.73     2575     2743.209     1792.683 
2475    29.74     2688     2846.423     1792.909 
2476    29.75     2839     2968.373     1793.136 
2477    29.76     2968     3112.933     1793.362 
2478    29.77     3131     3284.603     1793.588 
2479    29.78     3382     3488.382     1793.813 
2480    29.79     3638     3729.395     1794.039 
2481    29.80     3916     4012.012     1794.264 
2482    29.81     4244     4338.105     1794.489 
2483    29.82     4634     4704.056     1794.713 
2484    29.83     5090     5096.486     1794.937 
2485    29.84     5548     5488.069     1795.161 
2486    29.85     5966     5837.189     1795.385 
2487    29.86     6281     6096.618     1795.608 
2488    29.87     6353     6226.129     1795.831 
2489    29.88     6257     6162.803     1796.054 
2490    29.89     6016     5957.179     1796.277 
2491    29.90     5670     5705.388     1796.499 
2492    29.91     5439     5473.783     1796.720 
2493    29.92     5213     5281.564     1796.942 
2494    29.93     4982     5112.864     1797.163 
2495    29.94     4798     4938.244     1797.384 
2496    29.95     4597     4721.647     1797.604 
2497    29.96     4332     4436.914     1797.825 
2498    29.97     4071     4119.822     1798.044 
2499    29.98     3821     3811.727     1798.264 
2500    29.99     3508     3538.168     1798.483 
2501    30.00     3166     3307.478     1798.702 
2502    30.01     2974     3117.557     1798.920 
2503    30.02     2894     2962.181     1799.138 
2504    30.03     2772     2834.582     1799.356 
2505    30.04     2663     2728.924     1799.573 
2506    30.05     2600     2640.642     1799.790 
2507    30.06     2565     2566.304     1800.006 
2508    30.07     2530     2503.343     1800.222 
2509    30.08     2438     2449.802     1800.438 
2510    30.09     2375     2404.149     1800.654 
2511    30.10     2330     2365.145     1800.869 
2512    30.11     2313     2331.773     1801.083 
2513    30.12     2277     2303.188     1801.297 
2514    30.13     2220     2278.686     1801.511 
2515    30.14     2226     2257.684     1801.724 
2516    30.15     2229     2239.698     1801.937 
2517    30.16     2201     2224.328     1802.150 
2518    30.17     2180     2211.246     1802.362 
2519    30.18     2155     2200.179     1802.573 
2520    30.19     2113     2190.906     1802.785 
2521    30.20     2122     2183.241     1802.995 
2522    30.21     2160     2177.033     1803.206 
2523    30.22     2146     2172.160     1803.416 
2524    30.23     2122     2168.521     1803.625 
2525    30.24     2134     2166.036     1803.834 
2526    30.25     2152     2164.643     1804.043 
2527    30.26     2168     2164.293     1804.251 
2528    30.27     2160     2164.955     1804.458 
2529    30.28     2143     2166.606     1804.665 
2530    30.29     2124     2169.240     1804.872 
2531    30.30     2123     2172.860     1805.078 
2532    30.31     2147     2177.481     1805.284 
2533    30.32     2129     2183.131     1805.489 
2534    30.33     2114     2189.850     1805.694 
2535    30.34     2136     2197.693     1805.898 
2536    30.35     2153     2206.729     1806.102 
2537    30.36     2133     2217.043     1806.305 
2538    30.37     2166     2228.742     1806.508 
2539    30.38     2232     2237.016     1806.710 
2540    30.39     2236     2251.938     1806.912 
2541    30.40     2182     2268.713     1807.113 
2542    30.41     2181     2287.565     1807.314 
2543    30.42     2256     2308.766     1807.514 
2544    30.43     2297     2332.647     1807.713 
2545    30.44     2315     2359.610     1807.912 
2546    30.45     2360     2390.148     1808.111 
2547    30.46     2399     2424.868     1808.309 
2548    30.47     2431     2464.518     1808.506 
2549    30.48     2454     2510.020     1808.703 
2550    30.49     2484     2559.535     1808.900 
2551    30.50     2537     2620.426     1809.095 
2552    30.51     2573     2691.383     1809.291 
2553    30.52     2666     2775.815     1809.485 
2554    30.53     2782     2873.388     1809.679 
2555    30.54     2888     2988.230     1809.873 
2556    30.55     3011     3123.385     1810.066 
2557    30.56     3124     3281.920     1810.258 
2558    30.57     3293     3466.354     1810.450 
2559    30.58     3524     3677.551     1810.641 
2560    30.59     3689     3912.854     1810.832 
2561    30.60     3815     4164.194     1811.022 
2562    30.61     4046     4413.012     1811.211 
2563    30.62     4279     4634.587     1811.400 
2564    30.63     4440     4801.169     1811.588 
2565    30.64     4557     4888.289     1811.776 
2566    30.65     4549     4861.046     1811.962 
2567    30.66     4485     4756.554     1812.149 
2568    30.67     4382     4632.436     1812.334 
2569    30.68     4304     4526.838     1812.519 
2570    30.69     4211     4450.067     1812.704 
2571    30.70     4113     4392.212     1812.888 
2572    30.71     4082     4335.473     1813.071 
2573    30.72     4012     4259.820     1813.253 
2574    30.73     3881     4146.866     1813.435 
2575    30.74     3765     4016.754     1813.616 
2576    30.75     3710     3895.872     1813.797 
2577    30.76     3662     3802.054     1813.977 
2578    30.77     3643     3742.776     1814.156 
2579    30.78     3644     3719.048     1814.334 
2580    30.79     3594     3729.421     1814.512 
2581    30.80     3582     3772.419     1814.689 
2582    30.81     3644     3847.661     1814.866 
2583    30.82     3842     3961.496     1815.042 
2584    30.83     4009     4106.197     1815.217 
2585    30.84     4112     4291.244     1815.391 
2586    30.85     4297     4522.504     1815.565 
2587    30.86     4603     4807.416     1815.738 
2588    30.87     4968     5155.173     1815.910 
2589    30.88     5358     5575.357     1816.082 
2590    30.89     5854     6078.686     1816.253 
2591    30.90     6472     6674.107     1816.423 
2592    30.91     7171     7365.403     1816.592 
2593    30.92     7982     8144.907     1816.761 
2594    30.93     8796     8984.474     1816.929 
2595    30.94     9616     9826.365     1817.096 
2596    30.95     10509     10581.780     1817.262 
2597    30.96     11101     11148.240     1817.428 
2598    30.97     11327     11439.700     1817.593 
2599    30.98     11227     11315.920     1817.757 
2600    30.99     10893     10867.760     1817.921 
2601    31.00     10392     10307.080     1818.084 
2602    31.01     9807     9789.731     1818.246 
2603    31.02     9325     9370.167     1818.407 
2604    31.03     8922     9021.744     1818.567 
2605    31.04     8583     8679.399     1818.727 
2606    31.05     8187     8274.536     1818.886 
2607    31.06     7645     7717.158     1819.044 
2608    31.07     7040     7050.119     1819.201 
2609    31.08     6456     6368.415     1819.357 
2610    31.09     5888     5743.657     1819.513 
2611    31.10     5340     5207.458     1819.668 
2612    31.11     4855     4762.422     1819.822 
2613    31.12     4506     4397.440     1819.975 
2614    31.13     4267     4097.803     1820.128 
2615    31.14     4012     3849.959     1820.279 
2616    31.15     3810     3641.664     1820.430 
2617    31.16     3624     3467.381     1820.580 
2618    31.17     3498     3319.620     1820.729 
2619    31.18     3464     3193.772     1820.878 
2620    31.19     3354     3086.271     1821.025 
2621    31.20     3228     2994.268     1821.172 
2622    31.21     3125     2915.430     1821.318 
2623    31.22     3046     2847.821     1821.463 
2624    31.23     3011     2789.823     1821.607 
2625    31.24     2991     2740.093     1821.750 
2626    31.25     2920     2697.835     1821.892 
2627    31.26     2849     2661.496     1822.034 
2628    31.27     2817     2630.639     1822.175 
2629    31.28     2782     2604.651     1822.314 
2630    31.29     2735     2583.034     1822.453 
2631    31.30     2707     2563.035     1822.591 
2632    31.31     2723     2549.064     1822.728 
2633    31.32     2689     2538.501     1822.865 
2634    31.33     2613     2531.320     1823.000 
2635    31.34     2621     2527.077     1823.134 
2636    31.35     2641     2525.852     1823.268 
2637    31.36     2616     2527.616     1823.401 
2638    31.37     2592     2532.388     1823.532 
2639    31.38     2598     2540.233     1823.663 
2640    31.39     2575     2551.269     1823.793 
2641    31.40     2571     2565.666     1823.922 
2642    31.41     2589     2583.657     1824.051 
2643    31.42     2636     2605.541     1824.178 
2644    31.43     2675     2631.699     1824.304 
2645    31.44     2688     2662.610     1824.430 
2646    31.45     2721     2698.866     1824.554 
2647    31.46     2781     2741.208     1824.678 
2648    31.47     2842     2790.553     1824.801 
2649    31.48     2865     2848.044     1824.923 
2650    31.49     2912     2915.102     1825.044 
2651    31.50     3001     2993.493     1825.164 
2652    31.51     3091     3085.409     1825.283 
2653    31.52     3178     3193.555     1825.402 
2654    31.53     3296     3321.244     1825.519 
2655    31.54     3427     3472.496     1825.636 
2656    31.55     3595     3652.120     1825.751 
2657    31.56     3771     3865.750     1825.866 
2658    31.57     3963     4119.776     1825.980 
2659    31.58     4277     4421.051     1826.093 
2660    31.59     4667     4776.131     1826.205 
2661    31.60     5035     5195.551     1826.317 
2662    31.61     5523     5667.423     1826.427 
2663    31.62     6117     6187.802     1826.537 
2664    31.63     6669     6731.323     1826.645 
2665    31.64     7137     7252.702     1826.753 
2666    31.65     7461     7690.239     1826.860 
2667    31.66     7676     7983.023     1826.966 
2668    31.67     7766     8066.082     1827.071 
2669    31.68     7685     7887.854     1827.175 
2670    31.69     7482     7563.255     1827.279 
2671    31.70     7183     7218.786     1827.381 
2672    31.71     6845     6927.285     1827.483 
2673    31.72     6587     6700.261     1827.584 
2674    31.73     6393     6508.212     1827.683 
2675    31.74     6180     6307.267     1827.782 
2676    31.75     5894     6050.487     1827.880 
2677    31.76     5535     5693.783     1827.978 
2678    31.77     5198     5281.414     1828.074 
2679    31.78     4841     4872.560     1828.170 
2680    31.79     4502     4506.662     1828.264 
2681    31.80     4180     4198.678     1828.358 
2682    31.81     3925     3947.673     1828.451 
2683    31.82     3780     3745.897     1828.543 
2684    31.83     3604     3584.285     1828.634 
2685    31.84     3399     3454.867     1828.724 
2686    31.85     3256     3351.423     1828.814 
2687    31.86     3192     3269.367     1828.902 
2688    31.87     3167     3205.386     1828.990 
2689    31.88     3146     3157.080     1829.076 
2690    31.89     3124     3122.690     1829.162 
2691    31.90     3114     3100.920     1829.247 
2692    31.91     3072     3090.836     1829.332 
2693    31.92     3014     3091.813     1829.415 
2694    31.93     3021     3103.516     1829.497 
2695    31.94     3068     3125.891     1829.579 
2696    31.95     3081     3159.173     1829.660 
2697    31.96     3092     3203.904     1829.740 
2698    31.97     3146     3260.964     1829.819 
2699    31.98     3245     3331.616     1829.897 
2700    31.99     3326     3417.571     1829.974 
2701    32.00     3354     3522.265     1830.050 
2702    32.01     3448     3646.202     1830.126 
2703    32.02     3628     3794.207     1830.201 
2704    32.03     3818     3970.828     1830.274 
2705    32.04     4041     4181.661     1830.347 
2706    32.05     4257     4433.506     1830.419 
2707    32.06     4471     4734.468     1830.491 
2708    32.07     4808     5093.977     1830.561 
2709    32.08     5259     5522.582     1830.631 
2710    32.09     5765     6031.287     1830.699 
2711    32.10     6383     6630.000     1830.767 
2712    32.11     7141     7324.414     1830.834 
2713    32.12     8043     8110.515     1830.900 
2714    32.13     9051     8966.402     1830.966 
2715    32.14     10034     9843.281     1831.030 
2716    32.15     10941     10661.930     1831.094 
2717    32.16     11668     11321.550     1831.156 
2718    32.17     12068     11745.350     1831.218 
2719    32.18     12059     11795.270     1831.279 
2720    32.19     11750     11495.350     1831.339 
2721    32.20     11221     11038.600     1831.399 
2722    32.21     10645     10583.770     1831.457 
2723    32.22     10222     10198.070     1831.515 
2724    32.23     9859     9857.416     1831.571 
2725    32.24     9453     9513.402     1831.627 
2726    32.25     8987     9123.141     1831.682 
2727    32.26     8480     8625.248     1831.737 
2728    32.27     7895     7990.393     1831.790 
2729    32.28     7190     7299.686     1831.842 
2730    32.29     6464     6632.251     1831.894 
2731    32.30     5888     6031.586     1831.945 
2732    32.31     5364     5503.437     1831.995 
2733    32.32     4852     5041.143     1832.044 
2734    32.33     4442     4642.156     1832.092 
2735    32.34     4130     4302.464     1832.140 
2736    32.35     3863     4023.915     1832.186 
2737    32.36     3654     3782.480     1832.232 
2738    32.37     3499     3578.713     1832.277 
2739    32.38     3354     3405.985     1832.321 
2740    32.39     3236     3258.860     1832.365 
2741    32.40     3147     3132.993     1832.407 
2742    32.41     3033     3024.935     1832.449 
2743    32.42     2900     2931.933     1832.489 
2744    32.43     2820     2851.777     1832.529 
2745    32.44     2775     2782.687     1832.568 
2746    32.45     2737     2723.229     1832.607 
2747    32.46     2708     2672.257     1832.644 
2748    32.47     2653     2628.869     1832.681 
2749    32.48     2609     2592.368     1832.716 
2750    32.49     2583     2562.225     1832.751 
2751    32.50     2551     2538.034     1832.785 
2752    32.51     2558     2519.452     1832.818 
2753    32.52     2587     2506.093     1832.851 
2754    32.53     2580     2497.380     1832.882 
2755    32.54     2547     2492.332     1832.913 
2756    32.55     2550     2489.367     1832.943 
2757    32.56     2571     2486.277     1832.972 
2758    32.57     2578     2480.614     1833.000 
2759    32.58     2565     2470.331     1833.028 
2760    32.59     2569     2452.195     1833.054 
2761    32.60     2520     2428.220     1833.080 
2762    32.61     2428     2403.021     1833.105 
2763    32.62     2411     2380.025     1833.129 
2764    32.63     2464     2360.484     1833.153 
2765    32.64     2423     2343.862     1833.175 
2766    32.65     2407     2328.666     1833.197 
2767    32.66     2444     2313.317     1833.217 
2768    32.67     2396     2295.818     1833.237 
2769    32.68     2374     2275.691     1833.257 
2770    32.69     2380     2254.909     1833.275 
2771    32.70     2393     2235.376     1833.292 
2772    32.71     2397     2218.161     1833.309 
2773    32.72     2408     2203.561     1833.325 
2774    32.73     2409     2191.430     1833.340 
2775    32.74     2384     2181.466     1833.354 
2776    32.75     2368     2173.366     1833.368 
2777    32.76     2367     2166.886     1833.380 
2778    32.77     2334     2161.856     1833.392 
2779    32.78     2289     2158.170     1833.403 
2780    32.79     2280     2155.779     1833.413 
2781    32.80     2282     2154.683     1833.423 
2782    32.81     2249     2154.921     1833.431 
2783    32.82     2213     2160.520     1833.439 
2784    32.83     2211     2163.734     1833.446 
2785    32.84     2236     2168.642     1833.452 
2786    32.85     2241     2175.445     1833.457 
2787    32.86     2206     2184.379     1833.462 
2788    32.87     2166     2195.701     1833.465 
2789    32.88     2181     2209.650     1833.468 
2790    32.89     2205     2226.380     1833.470 
2791    32.90     2198     2245.824     1833.471 
2792    32.91     2254     2267.499     1833.472 
2793    32.92     2340     2290.255     1833.471 
2794    32.93     2367     2312.118     1833.470 
2795    32.94     2334     2328.464     1833.468 
2796    32.95     2301     2340.873     1833.465 
2797    32.96     2284     2344.450     1833.461 
2798    32.97     2309     2337.528     1833.457 
2799    32.98     2335     2325.180     1833.452 
2800    32.99     2296     2312.671     1833.446 
2801    33.00     2296     2303.002     1833.439 
2802    33.01     2297     2296.677     1833.431 
2803    33.02     2278     2292.503     1833.423 
2804    33.03     2276     2288.607     1833.413 
2805    33.04     2264     2283.204     1833.403 
2806    33.05     2242     2273.951     1833.392 
2807    33.06     2232     2261.962     1833.381 
2808    33.07     2255     2249.809     1833.368 
2809    33.08     2239     2239.493     1833.355 
2810    33.09     2224     2231.958     1833.341 
2811    33.10     2225     2227.361     1833.326 
2812    33.11     2205     2225.477     1833.310 
2813    33.12     2208     2225.974     1833.294 
2814    33.13     2232     2228.552     1833.276 
2815    33.14     2239     2232.986     1833.258 
2816    33.15     2236     2239.128     1833.239 
2817    33.16     2246     2246.899     1833.220 
2818    33.17     2283     2256.269     1833.199 
2819    33.18     2300     2267.251     1833.178 
2820    33.19     2306     2279.888     1833.156 
2821    33.20     2327     2294.255     1833.133 
2822    33.21     2314     2310.454     1833.110 
2823    33.22     2285     2328.619     1833.085 
2824    33.23     2289     2348.918     1833.060 
2825    33.24     2337     2371.558     1833.034 
2826    33.25     2376     2396.788     1833.007 
2827    33.26     2387     2424.907     1832.979 
2828    33.27     2421     2456.274     1832.951 
2829    33.28     2444     2483.965     1832.922 
2830    33.29     2470     2523.271     1832.892 
2831    33.30     2573     2567.398     1832.861 
2832    33.31     2636     2617.100     1832.830 
2833    33.32     2648     2673.303     1832.797 
2834    33.33     2708     2737.139     1832.764 
2835    33.34     2814     2810.005     1832.730 
2836    33.35     2901     2893.631     1832.695 
2837    33.36     2974     2990.154     1832.660 
2838    33.37     3090     3102.213     1832.624 
2839    33.38     3260     3233.052     1832.587 
2840    33.39     3399     3386.620     1832.549 
2841    33.40     3530     3567.677     1832.510 
2842    33.41     3757     3781.868     1832.471 
2843    33.42     4042     4035.748     1832.431 
2844    33.43     4320     4336.671     1832.390 
2845    33.44     4668     4692.420     1832.348 
2846    33.45     5179     5110.307     1832.305 
2847    33.46     5803     5595.327     1832.262 
2848    33.47     6447     6146.782     1832.218 
2849    33.48     7181     6752.933     1832.173 
2850    33.49     7949     7384.261     1832.128 
2851    33.50     8649     7988.609     1832.081 
2852    33.51     9188     8495.036     1832.034 
2853    33.52     9439     8832.968     1831.986 
2854    33.53     9447     8929.795     1831.937 
2855    33.54     9285     8717.597     1831.888 
2856    33.55     8920     8325.329     1831.838 
2857    33.56     8471     7904.387     1831.786 
2858    33.57     8029     7548.571     1831.735 
2859    33.58     7655     7281.178     1831.682 
2860    33.59     7378     7074.695     1831.629 
2861    33.60     7141     6876.041     1831.575 
2862    33.61     6900     6638.648     1831.520 
2863    33.62     6580     6293.717     1831.464 
2864    33.63     6102     5841.482     1831.407 
2865    33.64     5547     5350.881     1831.350 
2866    33.65     5049     4884.142     1831.292 
2867    33.66     4623     4474.920     1831.233 
2868    33.67     4252     4131.740     1831.174 
2869    33.68     3947     3848.517     1831.114 
2870    33.69     3663     3616.666     1831.053 
2871    33.70     3472     3425.098     1830.991 
2872    33.71     3353     3265.238     1830.928 
2873    33.72     3166     3130.535     1830.865 
2874    33.73     3028     3016.155     1830.801 
2875    33.74     2954     2918.523     1830.736 
2876    33.75     2890     2834.926     1830.670 
2877    33.76     2853     2763.219     1830.604 
2878    33.77     2823     2701.651     1830.537 
2879    33.78     2778     2648.760     1830.469 
2880    33.79     2758     2603.309     1830.400 
2881    33.80     2739     2564.257     1830.330 
2882    33.81     2720     2530.728     1830.260 
2883    33.82     2765     2501.992     1830.189 
2884    33.83     2773     2477.442     1830.118 
2885    33.84     2708     2456.578     1830.045 
2886    33.85     2649     2438.987     1829.972 
2887    33.86     2635     2424.330     1829.898 
2888    33.87     2620     2412.329     1829.823 
2889    33.88     2598     2402.761     1829.748 
2890    33.89     2627     2395.443     1829.671 
2891    33.90     2614     2390.232     1829.594 
2892    33.91     2603     2387.017     1829.516 
2893    33.92     2595     2385.718     1829.438 
2894    33.93     2586     2386.279     1829.359 
2895    33.94     2566     2388.671     1829.279 
2896    33.95     2514     2392.887     1829.198 
2897    33.96     2524     2398.633     1829.116 
2898    33.97     2572     2406.572     1829.034 
2899    33.98     2572     2411.750     1828.951 
2900    33.99     2582     2423.698     1828.867 
2901    34.00     2593     2437.786     1828.783 
2902    34.01     2605     2454.158     1828.697 
2903    34.02     2590     2472.989     1828.611 
2904    34.03     2586     2494.491     1828.525 
2905    34.04     2631     2518.921     1828.437 
2906    34.05     2714     2546.431     1828.349 
2907    34.06     2732     2577.695     1828.260 
2908    34.07     2729     2612.996     1828.170 
2909    34.08     2806     2652.856     1828.079 
2910    34.09     2870     2697.909     1827.988 
2911    34.10     2872     2748.919     1827.896 
2912    34.11     2944     2806.817     1827.803 
2913    34.12     3070     2872.747     1827.710 
2914    34.13     3172     2948.115     1827.616 
2915    34.14     3221     3034.662     1827.521 
2916    34.15     3301     3134.543     1827.425 
2917    34.16     3405     3250.422     1827.329 
2918    34.17     3513     3385.582     1827.231 
2919    34.18     3659     3544.034     1827.133 
2920    34.19     3853     3730.636     1827.035 
2921    34.20     4076     3951.184     1826.935 
2922    34.21     4314     4212.470     1826.835 
2923    34.22     4513     4522.244     1826.734 
2924    34.23     4771     4888.963     1826.633 
2925    34.24     5223     5321.150     1826.530 
2926    34.25     5727     5826.195     1826.427 
2927    34.26     6290     6406.711     1826.324 
2928    34.27     6971     7057.189     1826.219 
2929    34.28     7693     7756.303     1826.114 
2930    34.29     8415     8459.979     1826.008 
2931    34.30     8982     9099.280     1825.901 
2932    34.31     9396     9591.709     1825.794 
2933    34.32     9669     9868.582     1825.685 
2934    34.33     9717     9817.117     1825.576 
2935    34.34     9508     9466.477     1825.467 
2936    34.35     9046     8991.260     1825.356 
2937    34.36     8537     8540.127     1825.245 
2938    34.37     8149     8185.629     1825.133 
2939    34.38     7950     7929.126     1825.021 
2940    34.39     7610     7726.922     1824.907 
2941    34.40     7362     7518.495     1824.793 
2942    34.41     7085     7248.878     1824.679 
2943    34.42     6736     6843.657     1824.563 
2944    34.43     6325     6331.350     1824.447 
2945    34.44     5831     5791.624     1824.330 
2946    34.45     5402     5288.728     1824.212 
2947    34.46     4984     4854.105     1824.094 
2948    34.47     4600     4493.476     1823.975 
2949    34.48     4331     4199.429     1823.855 
2950    34.49     4133     3960.463     1823.734 
2951    34.50     3898     3758.358     1823.613 
2952    34.51     3710     3598.657     1823.491 
2953    34.52     3614     3467.466     1823.369 
2954    34.53     3526     3360.029     1823.245 
2955    34.54     3449     3272.980     1823.121 
2956    34.55     3358     3203.920     1822.996 
2957    34.56     3277     3151.142     1822.870 
2958    34.57     3245     3113.467     1822.744 
2959    34.58     3262     3090.161     1822.617 
2960    34.59     3251     3080.903     1822.489 
2961    34.60     3276     3085.767     1822.361 
2962    34.61     3293     3105.205     1822.232 
2963    34.62     3276     3140.016     1822.102 
2964    34.63     3347     3191.267     1821.971 
2965    34.64     3459     3260.141     1821.840 
2966    34.65     3520     3347.618     1821.708 
2967    34.66     3612     3453.896     1821.575 
2968    34.67     3787     3577.415     1821.442 
2969    34.68     3935     3713.472     1821.308 
2970    34.69     4070     3852.807     1821.173 
2971    34.70     4224     3981.260     1821.037 
2972    34.71     4314     4082.189     1820.901 
2973    34.72     4378     4141.895     1820.764 
2974    34.73     4371     4137.360     1820.626 
2975    34.74     4305     4076.546     1820.488 
2976    34.75     4216     3994.791     1820.349 
2977    34.76     4170     3921.915     1820.209 
2978    34.77     4109     3872.413     1820.069 
2979    34.78     4012     3846.702     1819.927 
2980    34.79     3940     3836.311     1819.785 
2981    34.80     3949     3829.385     1819.643 
2982    34.81     3927     3815.397     1819.499 
2983    34.82     3874     3779.767     1819.355 
2984    34.83     3884     3727.463     1819.211 
2985    34.84     3878     3674.700     1819.065 
2986    34.85     3806     3636.689     1818.919 
2987    34.86     3751     3620.401     1818.772 
2988    34.87     3768     3629.278     1818.625 
2989    34.88     3824     3663.736     1818.476 
2990    34.89     3896     3723.672     1818.327 
2991    34.90     3999     3809.550     1818.178 
2992    34.91     4088     3922.894     1818.027 
2993    34.92     4221     4066.474     1817.876 
2994    34.93     4363     4244.533     1817.725 
2995    34.94     4557     4462.503     1817.572 
2996    34.95     4808     4726.895     1817.419 
2997    34.96     5074     5046.306     1817.265 
2998    34.97     5475     5430.485     1817.111 
2999    34.98     5898     5890.365     1816.956 
3000    34.99     6399     6437.415     1816.800 
3001    35.00     6946     7082.204     1816.643 
3002    35.01     7633     7831.510     1816.486 
3003    35.02     8539     8683.131     1816.328 
3004    35.03     9558     9617.773     1816.169 
3005    35.04     10481     10589.000     1816.010 
3006    35.05     11387     11516.150     1815.850 
3007    35.06     12104     12290.490     1815.689 
3008    35.07     12523     12804.080     1815.528 
3009    35.08     12622     12947.170     1815.365 
3010    35.09     12411     12609.530     1815.203 
3011    35.10     11981     11986.030     1815.039 
3012    35.11     11312     11313.330     1814.875 
3013    35.12     10671     10744.630     1814.710 
3014    35.13     10319     10326.580     1814.545 
3015    35.14     9971     10028.810     1814.378 
3016    35.15     9514     9770.244     1814.211 
3017    35.16     9167     9470.666     1814.044 
3018    35.17     8778     9048.183     1813.876 
3019    35.18     8192     8428.161     1813.707 
3020    35.19     7577     7693.644     1813.537 
3021    35.20     6956     6953.660     1813.367 
3022    35.21     6390     6282.531     1813.196 
3023    35.22     5873     5710.325     1813.024 
3024    35.23     5356     5237.386     1812.852 
3025    35.24     4968     4850.663     1812.678 
3026    35.25     4634     4534.027     1812.505 
3027    35.26     4302     4273.016     1812.330 
3028    35.27     4128     4056.268     1812.155 
3029    35.28     3960     3875.403     1811.979 
3030    35.29     3777     3724.372     1811.803 
3031    35.30     3693     3598.776     1811.626 
3032    35.31     3638     3495.322     1811.448 
3033    35.32     3542     3411.483     1811.270 
3034    35.33     3468     3345.287     1811.091 
3035    35.34     3418     3295.228     1810.911 
3036    35.35     3402     3260.220     1810.730 
3037    35.36     3374     3239.591     1810.549 
3038    35.37     3387     3233.090     1810.367 
3039    35.38     3404     3240.907     1810.185 
3040    35.39     3405     3263.703     1810.002 
3041    35.40     3395     3302.645     1809.818 
3042    35.41     3405     3359.460     1809.633 
3043    35.42     3482     3436.478     1809.448 
3044    35.43     3551     3536.693     1809.262 
3045    35.44     3724     3663.787     1809.076 
3046    35.45     3900     3822.140     1808.888 
3047    35.46     4100     4016.743     1808.701 
3048    35.47     4343     4252.955     1808.512 
3049    35.48     4663     4535.934     1808.323 
3050    35.49     5004     4869.477     1808.133 
3051    35.50     5354     5253.880     1807.943 
3052    35.51     5801     5682.459     1807.751 
3053    35.52     6268     6136.890     1807.560 
3054    35.53     6725     6583.074     1807.367 
3055    35.54     7030     6971.734     1807.174 
3056    35.55     7210     7248.950     1806.980 
3057    35.56     7323     7369.325     1806.785 
3058    35.57     7300     7258.212     1806.590 
3059    35.58     7073     6975.782     1806.395 
3060    35.59     6869     6639.325     1806.198 
3061    35.60     6591     6339.785     1806.001 
3062    35.61     6328     6111.064     1805.803 
3063    35.62     6102     5949.995     1805.605 
3064    35.63     5892     5825.356     1805.406 
3065    35.64     5737     5696.537     1805.206 
3066    35.65     5548     5527.852     1805.005 
3067    35.66     5257     5269.815     1804.804 
3068    35.67     5025     4934.934     1804.603 
3069    35.68     4738     4575.562     1804.400 
3070    35.69     4379     4235.585     1804.197 
3071    35.70     3997     3937.146     1803.993 
3072    35.71     3712     3684.592     1803.789 
3073    35.72     3537     3472.459     1803.584 
3074    35.73     3385     3292.584     1803.378 
3075    35.74     3198     3139.542     1803.172 
3076    35.75     3043     3009.298     1802.965 
3077    35.76     2880     2898.452     1802.758 
3078    35.77     2758     2803.889     1802.549 
3079    35.78     2730     2722.716     1802.340 
3080    35.79     2639     2652.292     1802.131 
3081    35.80     2557     2590.344     1801.921 
3082    35.81     2532     2534.887     1801.710 
3083    35.82     2463     2484.201     1801.498 
3084    35.83     2412     2438.228     1801.286 
3085    35.84     2374     2397.303     1801.073 
3086    35.85     2380     2361.569     1800.860 
3087    35.86     2329     2330.870     1800.646 
3088    35.87     2297     2304.873     1800.431 
3089    35.88     2282     2277.627     1800.216 
3090    35.89     2238     2260.037     1800.000 
3091    35.90     2229     2246.235     1799.783 
3092    35.91     2184     2237.345     1799.566 
3093    35.92     2180     2230.653     1799.348 
3094    35.93     2177     2227.242     1799.129 
3095    35.94     2165     2226.738     1798.910 
3096    35.95     2180     2228.434     1798.690 
3097    35.96     2191     2231.130     1798.470 
3098    35.97     2148     2233.116     1798.249 
3099    35.98     2137     2232.460     1798.027 
3100    35.99     2185     2227.578     1797.805 
3101    36.00     2191     2216.432     1797.582 
3102    36.01     2146     2198.857     1797.358 
3103    36.02     2115     2179.359     1797.134 
3104    36.03     2105     2161.156     1796.909 
3105    36.04     2043     2145.795     1796.683 
3106    36.05     2019     2133.302     1796.457 
3107    36.06     2018     2122.724     1796.230 
3108    36.07     2013     2112.677     1796.003 
3109    36.08     1995     2101.875     1795.774 
3110    36.09     2011     2088.767     1795.546 
3111    36.10     2006     2072.893     1795.316 
3112    36.11     2000     2055.909     1795.086 
3113    36.12     1986     2039.470     1794.856 
3114    36.13     1997     2024.562     1794.624 
3115    36.14     1963     2011.502     1794.393 
3116    36.15     1911     2000.203     1794.160 
3117    36.16     1915     1990.415     1793.927 
3118    36.17     1931     1981.867     1793.693 
3119    36.18     1942     1974.327     1793.459 
3120    36.19     1958     1967.611     1793.224 
3121    36.20     1941     1961.587     1792.988 
3122    36.21     1852     1956.155     1792.752 
3123    36.22     1864     1951.240     1792.515 
3124    36.23     1875     1946.784     1792.277 
3125    36.24     1864     1942.740     1792.039 
3126    36.25     1865     1939.068     1791.800 
3127    36.26     1876     1935.736     1791.561 
3128    36.27     1856     1932.717     1791.321 
3129    36.28     1855     1929.988     1791.080 
3130    36.29     1860     1928.625     1790.839 
3131    36.30     1846     1926.444     1790.597 
3132    36.31     1861     1925.501     1790.355 
3133    36.32     1869     1923.829     1790.112 
3134    36.33     1853     1922.407     1789.868 
3135    36.34     1848     1921.239     1789.624 
3136    36.35     1834     1920.335     1789.379 
3137    36.36     1806     1919.708     1789.133 
3138    36.37     1769     1919.381     1788.887 
3139    36.38     1757     1919.381     1788.640 
3140    36.39     1811     1920.289     1788.393 
3141    36.40     1866     1921.070     1788.145 
3142    36.41     1864     1922.324     1787.896 
3143    36.42     1851     1923.496     1787.647 
3144    36.43     1863     1925.961     1787.397 
3145    36.44     1905     1929.188     1787.146 
3146    36.45     1943     1933.318     1786.895 
3147    36.46     1906     1938.522     1786.643 
3148    36.47     1895     1944.996     1786.391 
3149    36.48     1893     1952.963     1786.138 
3150    36.49     1901     1962.663     1785.885 
3151    36.50     1901     1974.334     1785.630 
3152    36.51     1926     1987.854     1785.376 
3153    36.52     1964     2003.937     1785.120 
3154    36.53     2021     2022.077     1784.864 
3155    36.54     2028     2041.654     1784.608 
3156    36.55     2066     2061.404     1784.351 
3157    36.56     2076     2079.355     1784.093 
3158    36.57     2035     2093.123     1783.834 
3159    36.58     2040     2100.677     1783.575 
3160    36.59     2063     2098.908     1783.316 
3161    36.60     2064     2087.825     1783.056 
3162    36.61     2023     2072.434     1782.795 
3163    36.62     1989     2057.381     1782.533 
3164    36.63     2006     2045.247     1782.271 
3165    36.64     1988     2036.527     1782.009 
3166    36.65     1943     2030.275     1781.746 
3167    36.66     1955     2024.810     1781.482 
3168    36.67     1945     2018.368     1781.217 
3169    36.68     1956     2009.293     1780.952 
3170    36.69     1973     1989.532     1780.687 
3171    36.70     1918     1973.460     1780.420 
3172    36.71     1894     1957.041     1780.154 
3173    36.72     1891     1941.955     1779.886 
3174    36.73     1874     1928.928     1779.618 
3175    36.74     1875     1918.022     1779.350 
3176    36.75     1898     1908.978     1779.080 
3177    36.76     1882     1901.452     1778.811 
3178    36.77     1861     1895.128     1778.540 
3179    36.78     1853     1889.755     1778.269 
3180    36.79     1834     1885.145     1777.998 
3181    36.80     1806     1881.162     1777.726 
3182    36.81     1793     1877.705     1777.453 
3183    36.82     1790     1874.698     1777.180 
3184    36.83     1822     1872.078     1776.906 
3185    36.84     1831     1869.795     1776.631 
3186    36.85     1815     1867.805     1776.356 
3187    36.86     1809     1866.070     1776.080 
3188    36.87     1797     1864.559     1775.804 
3189    36.88     1819     1863.244     1775.527 
3190    36.89     1799     1862.103     1775.250 
3191    36.90     1765     1861.115     1774.972 
3192    36.91     1751     1860.266     1774.693 
3193    36.92     1743     1861.064     1774.414 
3194    36.93     1749     1860.465     1774.134 
3195    36.94     1769     1859.969     1773.854 
3196    36.95     1774     1859.571     1773.573 
3197    36.96     1786     1859.264     1773.291 
3198    36.97     1741     1859.042     1773.009 
3199    36.98     1769     1858.902     1772.726 
3200    36.99     1804     1858.840     1772.443 
3201    37.00     1786     1858.853     1772.159 
3202    37.01     1800     1858.939     1771.875 
3203    37.02     1829     1859.097     1771.590 
3204    37.03     1835     1859.326     1771.304 
3205    37.04     1824     1859.625     1771.018 
3206    37.05     1804     1859.994     1770.731 
3207    37.06     1799     1860.433     1770.444 
3208    37.07     1830     1860.943     1770.156 
3209    37.08     1830     1861.525     1769.868 
3210    37.09     1855     1862.180     1769.578 
3211    37.10     1848     1861.628     1769.289 
3212    37.11     1896     1862.446     1768.999 
3213    37.12     1873     1863.343     1768.708 
3214    37.13     1844     1864.321     1768.416 
3215    37.14     1865     1865.385     1768.125 
3216    37.15     1890     1866.537     1767.832 
3217    37.16     1903     1867.781     1767.539 
3218    37.17     1928     1869.122     1767.245 
3219    37.18     1940     1871.205     1766.951 
3220    37.19     1930     1872.762     1766.656 
3221    37.20     1909     1874.431     1766.361 
3222    37.21     1912     1876.220     1766.065 
3223    37.22     1926     1878.135     1765.768 
3224    37.23     1883     1880.185     1765.471 
3225    37.24     1824     1882.379     1765.174 
3226    37.25     1858     1884.725     1764.876 
3227    37.26     1876     1887.235     1764.577 
3228    37.27     1941     1889.921     1764.278 
3229    37.28     1935     1893.114     1763.978 
3230    37.29     1896     1896.197     1763.677 
3231    37.30     1916     1899.499     1763.376 
3232    37.31     1904     1903.040     1763.075 
3233    37.32     1893     1906.839     1762.772 
3234    37.33     1902     1910.921     1762.470 
3235    37.34     1860     1915.310     1762.166 
3236    37.35     1849     1920.036     1761.863 
3237    37.36     1886     1925.132     1761.558 
3238    37.37     1878     1930.635     1761.253 
3239    37.38     1887     1936.589     1760.948 
3240    37.39     1900     1943.043     1760.642 
3241    37.40     1899     1950.053     1760.335 
3242    37.41     1906     1957.412     1760.028 
3243    37.42     1917     1965.747     1759.720 
3244    37.43     1915     1974.871     1759.412 
3245    37.44     1946     1984.891     1759.103 
3246    37.45     1970     1995.936     1758.794 
3247    37.46     1961     1999.301     1758.484 
3248    37.47     2015     2012.965     1758.173 
3249    37.48     2032     2028.224     1757.862 
3250    37.49     2008     2045.357     1757.550 
3251    37.50     2031     2064.571     1757.238 
3252    37.51     2097     2086.559     1756.926 
3253    37.52     2140     2111.688     1756.612 
3254    37.53     2194     2140.568     1756.298 
3255    37.54     2238     2173.918     1755.984 
3256    37.55     2230     2212.576     1755.669 
3257    37.56     2270     2257.495     1755.354 
3258    37.57     2276     2309.725     1755.038 
3259    37.58     2312     2370.354     1754.721 
3260    37.59     2369     2440.391     1754.404 
3261    37.60     2490     2520.527     1754.086 
3262    37.61     2612     2610.714     1753.768 
3263    37.62     2708     2709.503     1753.450 
3264    37.63     2832     2813.821     1753.130 
3265    37.64     2974     2915.853     1752.811 
3266    37.65     3034     3007.040     1752.491 
3267    37.66     3112     3077.791     1752.170 
3268    37.67     3153     3119.791     1751.849 
3269    37.68     3151     3119.989     1751.527 
3270    37.69     3144     3091.892     1751.205 
3271    37.70     3118     3057.900     1750.882 
3272    37.71     3131     3035.069     1750.559 
3273    37.72     3062     3031.377     1750.235 
3274    37.73     3051     3047.606     1749.911 
3275    37.74     3101     3079.013     1749.586 
3276    37.75     3156     3119.802     1749.261 
3277    37.76     3204     3164.462     1748.935 
3278    37.77     3177     3207.674     1748.609 
3279    37.78     3163     3246.196     1748.283 
3280    37.79     3184     3290.948     1747.955 
3281    37.80     3260     3354.889     1747.628 
3282    37.81     3410     3448.089     1747.300 
3283    37.82     3481     3576.804     1746.971 
3284    37.83     3576     3744.359     1746.642 
3285    37.84     3785     3953.036     1746.313 
3286    37.85     4079     4198.518     1745.983 
3287    37.86     4355     4475.654     1745.653 
3288    37.87     4559     4770.696     1745.322 
3289    37.88     4807     5060.264     1744.991 
3290    37.89     5016     5312.231     1744.659 
3291    37.90     5126     5492.802     1744.327 
3292    37.91     5159     5573.158     1743.995 
3293    37.92     5130     5506.495     1743.662 
3294    37.93     4994     5335.211     1743.328 
3295    37.94     4895     5135.057     1742.995 
3296    37.95     4835     4964.333     1742.660 
3297    37.96     4726     4845.768     1742.326 
3298    37.97     4712     4788.414     1741.991 
3299    37.98     4652     4771.443     1741.655 
3300    37.99     4594     4769.917     1741.319 
3301    38.00     4541     4758.450     1740.983 
3302    38.01     4427     4711.116     1740.646 
3303    38.02     4349     4601.588     1740.309 
3304    38.03     4337     4448.378     1739.972 
3305    38.04     4140     4277.508     1739.634 
3306    38.05     4004     4105.398     1739.296 
3307    38.06     3907     3934.189     1738.957 
3308    38.07     3690     3757.177     1738.618 
3309    38.08     3493     3585.907     1738.278 
3310    38.09     3386     3433.479     1737.939 
3311    38.10     3306     3307.255     1737.598 
3312    38.11     3202     3208.438     1737.258 
3313    38.12     3123     3132.797     1736.917 
3314    38.13     3060     3073.556     1736.576 
3315    38.14     3027     3023.065     1736.234 
3316    38.15     2966     2974.667     1735.892 
3317    38.16     2921     2921.101     1735.549 
3318    38.17     2868     2859.048     1735.207 
3319    38.18     2802     2795.893     1734.864 
3320    38.19     2785     2739.632     1734.520 
3321    38.20     2782     2695.497     1734.176 
3322    38.21     2706     2665.719     1733.832 
3323    38.22     2698     2650.708     1733.488 
3324    38.23     2715     2650.236     1733.143 
3325    38.24     2708     2664.173     1732.798 
3326    38.25     2688     2692.827     1732.452 
3327    38.26     2697     2737.059     1732.106 
3328    38.27     2754     2798.257     1731.760 
3329    38.28     2847     2878.258     1731.414 
3330    38.29     2939     2979.190     1731.067 
3331    38.30     3036     3103.223     1730.720 
3332    38.31     3194     3252.099     1730.372 
3333    38.32     3321     3426.316     1730.024 
3334    38.33     3532     3623.770     1729.676 
3335    38.34     3781     3837.817     1729.328 
3336    38.35     3957     4055.182     1728.979 
3337    38.36     4090     4255.122     1728.630 
3338    38.37     4230     4412.125     1728.281 
3339    38.38     4280     4503.524     1727.932 
3340    38.39     4308     4499.176     1727.582 
3341    38.40     4193     4387.898     1727.232 
3342    38.41     4096     4221.291     1726.881 
3343    38.42     4004     4052.530     1726.530 
3344    38.43     3842     3913.309     1726.179 
3345    38.44     3652     3814.091     1725.828 
3346    38.45     3629     3748.438     1725.477 
3347    38.46     3588     3700.361     1725.125 
3348    38.47     3498     3650.350     1724.773 
3349    38.48     3407     3581.428     1724.421 
3350    38.49     3274     3472.331     1724.068 
3351    38.50     3183     3318.113     1723.715 
3352    38.51     3045     3142.881     1723.362 
3353    38.52     2920     2970.909     1723.009 
3354    38.53     2796     2816.459     1722.655 
3355    38.54     2654     2684.926     1722.301 
3356    38.55     2553     2575.560     1721.947 
3357    38.56     2471     2485.112     1721.593 
3358    38.57     2401     2409.887     1721.238 
3359    38.58     2292     2346.663     1720.884 
3360    38.59     2275     2292.940     1720.529 
3361    38.60     2272     2246.889     1720.173 
3362    38.61     2251     2207.188     1719.818 
3363    38.62     2217     2172.866     1719.462 
3364    38.63     2146     2143.176     1719.106 
3365    38.64     2124     2117.517     1718.750 
3366    38.65     2131     2095.382     1718.394 
3367    38.66     2123     2076.342     1718.037 
3368    38.67     2086     2060.028     1717.681 
3369    38.68     2051     2046.126     1717.324 
3370    38.69     2009     2034.376     1716.967 
3371    38.70     2005     2024.566     1716.609 
3372    38.71     1957     2019.043     1716.252 
3373    38.72     1945     2012.660     1715.894 
3374    38.73     1949     2007.824     1715.536 
3375    38.74     1961     2004.476     1715.178 
3376    38.75     1986     2002.589     1714.820 
3377    38.76     1991     2002.169     1714.462 
3378    38.77     1965     2003.257     1714.103 
3379    38.78     1965     2005.932     1713.744 
3380    38.79     1910     2010.313     1713.385 
3381    38.80     1926     2016.566     1713.026 
3382    38.81     1969     2024.908     1712.667 
3383    38.82     2029     2035.615     1712.307 
3384    38.83     2047     2049.397     1711.948 
3385    38.84     2046     2065.926     1711.588 
3386    38.85     2057     2086.038     1711.228 
3387    38.86     2105     2110.272     1710.868 
3388    38.87     2090     2139.210     1710.508 
3389    38.88     2110     2173.439     1710.148 
3390    38.89     2171     2213.466     1709.787 
3391    38.90     2198     2259.558     1709.427 
3392    38.91     2235     2311.482     1709.066 
3393    38.92     2311     2368.137     1708.705 
3394    38.93     2354     2427.193     1708.344 
3395    38.94     2404     2485.201     1707.983 
3396    38.95     2466     2537.500     1707.622 
3397    38.96     2506     2580.891     1707.260 
3398    38.97     2516     2609.751     1706.899 
3399    38.98     2565     2624.955     1706.537 
3400    38.99     2592     2637.847     1706.176 
3401    39.00     2644     2659.416     1705.814 
3402    39.01     2740     2696.681     1705.452 
3403    39.02     2774     2752.397     1705.090 
3404    39.03     2860     2826.012     1704.728 
3405    39.04     2976     2914.474     1704.366 
3406    39.05     3023     3012.567     1704.003 
3407    39.06     3158     3113.026     1703.641 
3408    39.07     3319     3204.434     1703.279 
3409    39.08     3459     3274.597     1702.916 
3410    39.09     3492     3315.582     1702.554 
3411    39.10     3455     3320.406     1702.191 
3412    39.11     3380     3277.174     1701.828 
3413    39.12     3315     3190.988     1701.465 
3414    39.13     3294     3088.825     1701.102 
3415    39.14     3223     2994.111     1700.740 
3416    39.15     3094     2919.441     1700.377 
3417    39.16     3001     2867.097     1700.014 
3418    39.17     2980     2832.377     1699.650 
3419    39.18     2982     2806.718     1699.287 
3420    39.19     2978     2780.383     1698.924 
3421    39.20     2987     2744.442     1698.561 
3422    39.21     2878     2689.659     1698.198 
3423    39.22     2759     2614.251     1697.834 
3424    39.23     2657     2530.283     1697.471 
3425    39.24     2525     2449.450     1697.108 
3426    39.25     2454     2378.835     1696.744 
3427    39.26     2422     2320.962     1696.381 
3428    39.27     2348     2275.577     1696.017 
3429    39.28     2297     2241.301     1695.654 
3430    39.29     2283     2216.612     1695.290 
3431    39.30     2205     2200.282     1694.927 
3432    39.31     2229     2191.493     1694.563 
3433    39.32     2244     2189.799     1694.200 
3434    39.33     2253     2195.022     1693.836 
3435    39.34     2254     2207.122     1693.473 
3436    39.35     2253     2226.035     1693.109 
3437    39.36     2266     2251.461     1692.746 
3438    39.37     2299     2282.558     1692.382 
3439    39.38     2321     2317.563     1692.018 
3440    39.39     2318     2353.454     1691.655 
3441    39.40     2327     2385.966     1691.291 
3442    39.41     2358     2410.363     1690.928 
3443    39.42     2443     2422.846     1690.565 
3444    39.43     2484     2416.570     1690.201 
3445    39.44     2452     2394.203     1689.838 
3446    39.45     2354     2365.893     1689.474 
3447    39.46     2300     2340.821     1689.111 
3448    39.47     2270     2323.288     1688.748 
3449    39.48     2282     2314.691     1688.385 
3450    39.49     2289     2313.560     1688.021 
3451    39.50     2282     2315.667     1687.658 
3452    39.51     2278     2320.370     1687.295 
3453    39.52     2268     2323.580     1686.932 
3454    39.53     2290     2321.787     1686.569 
3455    39.54     2310     2314.701     1686.206 
3456    39.55     2309     2307.344     1685.843 
3457    39.56     2280     2304.845     1685.481 
3458    39.57     2264     2310.949     1685.118 
3459    39.58     2278     2327.386     1684.755 
3460    39.59     2313     2354.768     1684.393 
3461    39.60     2341     2395.321     1684.030 
3462    39.61     2384     2449.359     1683.668 
3463    39.62     2471     2518.143     1683.305 
3464    39.63     2571     2603.168     1682.943 
3465    39.64     2667     2705.998     1682.581 
3466    39.65     2829     2827.887     1682.219 
3467    39.66     2995     2969.135     1681.857 
3468    39.67     3153     3128.042     1681.495 
3469    39.68     3374     3299.444     1681.133 
3470    39.69     3619     3473.146     1680.771 
3471    39.70     3807     3633.283     1680.410 
3472    39.71     3903     3760.281     1680.048 
3473    39.72     3996     3837.113     1679.687 
3474    39.73     4072     3840.270     1679.326 
3475    39.74     3965     3758.072     1678.965 
3476    39.75     3770     3628.771     1678.604 
3477    39.76     3608     3494.070     1678.243 
3478    39.77     3513     3381.309     1677.882 
3479    39.78     3373     3300.480     1677.522 
3480    39.79     3317     3248.547     1677.161 
3481    39.80     3330     3214.562     1676.801 
3482    39.81     3333     3183.867     1676.441 
3483    39.82     3210     3142.180     1676.081 
3484    39.83     3127     3076.989     1675.721 
3485    39.84     2969     2972.721     1675.361 
3486    39.85     2789     2843.237     1675.001 
3487    39.86     2725     2706.714     1674.642 
3488    39.87     2611     2579.357     1674.283 
3489    39.88     2492     2468.513     1673.923 
3490    39.89     2363     2375.504     1673.565 
3491    39.90     2275     2298.533     1673.206 
3492    39.91     2227     2234.786     1672.847 
3493    39.92     2223     2181.540     1672.489 
3494    39.93     2168     2136.575     1672.130 
3495    39.94     2107     2098.232     1671.772 
3496    39.95     2053     2065.786     1671.414 
3497    39.96     2044     2037.455     1671.057 
3498    39.97     2021     2013.070     1670.699 
3499    39.98     1972     1992.141     1670.342 
3500    39.99     1956     1974.274     1669.985 
3501    40.00     1971     1959.142     1669.628 
3502    40.01     1978     1946.476     1669.271 
3503    40.02     1977     1936.057     1668.915 
3504    40.03     1983     1927.723     1668.558 
3505    40.04     1983     1921.361     1668.202 
3506    40.05     1971     1917.314     1667.846 
3507    40.06     1973     1914.781     1667.491 
3508    40.07     1979     1914.208     1667.135 
3509    40.08     1939     1915.698     1666.780 
3510    40.09     1971     1919.409     1666.425 
3511    40.10     1898     1925.545     1666.070 
3512    40.11     1978     1934.357     1665.716 
3513    40.12     2059     1946.126     1665.361 
3514    40.13     2056     1961.135     1665.007 
3515    40.14     2024     1979.619     1664.653 
3516    40.15     2076     2001.670     1664.300 
3517    40.16     2147     2027.279     1663.947 
3518    40.17     2174     2055.298     1663.593 
3519    40.18     2145     2084.371     1663.241 
3520    40.19     2145     2111.972     1662.888 
3521    40.20     2219     2134.813     1662.536 
3522    40.21     2260     2149.671     1662.184 
3523    40.22     2215     2153.404     1661.832 
3524    40.23     2162     2141.988     1661.480 
3525    40.24     2179     2120.824     1661.129 
3526    40.25     2159     2097.372     1660.778 
3527    40.26     2129     2077.099     1660.427 
3528    40.27     2086     2062.457     1660.077 
3529    40.28     2065     2053.449     1659.727 
3530    40.29     2081     2048.520     1659.377 
3531    40.30     2102     2045.298     1659.028 
3532    40.31     2097     2041.244     1658.678 
3533    40.32     2058     2034.307     1658.329 
3534    40.33     2018     2021.486     1657.981 
3535    40.34     1992     2003.292     1657.632 
3536    40.35     1967     1983.150     1657.284 
3537    40.36     1938     1964.187     1656.936 
3538    40.37     1934     1945.685     1656.589 
3539    40.38     1913     1933.395     1656.242 
3540    40.39     1900     1924.649     1655.895 
3541    40.40     1930     1919.076     1655.549 
3542    40.41     1954     1916.273     1655.202 
3543    40.42     1946     1915.136     1654.857 
3544    40.43     1941     1917.062     1654.511 
3545    40.44     1935     1921.169     1654.166 
3546    40.45     1946     1927.478     1653.821 
3547    40.46     1927     1935.631     1653.477 
3548    40.47     1912     1946.926     1653.132 
3549    40.48     1946     1960.854     1652.789 
3550    40.49     1998     1977.945     1652.445 
3551    40.50     2004     1998.686     1652.102 
3552    40.51     2039     2023.855     1651.759 
3553    40.52     2075     2053.492     1651.417 
3554    40.53     2068     2089.471     1651.075 
3555    40.54     2108     2132.479     1650.733 
3556    40.55     2134     2183.771     1650.392 
3557    40.56     2235     2244.753     1650.051 
3558    40.57     2312     2316.702     1649.710 
3559    40.58     2371     2401.575     1649.370 
3560    40.59     2408     2500.411     1649.030 
3561    40.60     2486     2613.855     1648.691 
3562    40.61     2638     2741.247     1648.352 
3563    40.62     2768     2879.843     1648.013 
3564    40.63     2926     3022.613     1647.675 
3565    40.64     3125     3158.844     1647.337 
3566    40.65     3265     3273.862     1646.999 
3567    40.66     3426     3352.645     1646.662 
3568    40.67     3430     3382.034     1646.325 
3569    40.68     3298     3340.587     1645.989 
3570    40.69     3174     3248.359     1645.653 
3571    40.70     3094     3139.738     1645.318 
3572    40.71     3021     3041.683     1644.983 
3573    40.72     2915     2967.506     1644.648 
3574    40.73     2813     2918.869     1644.314 
3575    40.74     2811     2889.532     1643.980 
3576    40.75     2816     2869.229     1643.647 
3577    40.76     2828     2846.203     1643.314 
3578    40.77     2789     2810.367     1642.981 
3579    40.78     2721     2749.673     1642.649 
3580    40.79     2663     2659.213     1642.318 
3581    40.80     2559     2554.270     1641.986 
3582    40.81     2427     2448.260     1641.656 
3583    40.82     2315     2352.041     1641.325 
3584    40.83     2276     2269.589     1640.995 
3585    40.84     2214     2200.915     1640.666 
3586    40.85     2127     2144.204     1640.337 
3587    40.86     2070     2095.033     1640.009 
3588    40.87     2046     2055.693     1639.681 
3589    40.88     2049     2021.619     1639.353 
3590    40.89     2045     1993.180     1639.026 
3591    40.90     1973     1968.743     1638.699 
3592    40.91     1975     1947.694     1638.373 
3593    40.92     1955     1930.032     1638.047 
3594    40.93     1922     1914.471     1637.722 
3595    40.94     1881     1901.160     1637.398 
3596    40.95     1896     1889.833     1637.073 
3597    40.96     1876     1880.261     1636.750 
3598    40.97     1880     1872.244     1636.426 
3599    40.98     1935     1865.228     1636.104 
3600    40.99     1933     1859.847     1635.782 
3601    41.00     1904     1855.593     1635.460 
3602    41.01     1889     1852.374     1635.139 
3603    41.02     1899     1850.117     1634.818 
3604    41.03     1861     1848.768     1634.498 
3605    41.04     1854     1848.292     1634.178 
3606    41.05     1882     1848.668     1633.859 
3607    41.06     1890     1849.894     1633.540 
3608    41.07     1870     1851.984     1633.222 
3609    41.08     1877     1854.968     1632.904 
3610    41.09     1869     1858.896     1632.587 
3611    41.10     1848     1863.842     1632.271 
3612    41.11     1888     1869.901     1631.955 
3613    41.12     1866     1877.197     1631.639 
3614    41.13     1890     1885.884     1631.324 
3615    41.14     1902     1896.147     1631.010 
3616    41.15     1956     1908.206     1630.696 
3617    41.16     1939     1922.315     1630.383 
3618    41.17     1955     1938.759     1630.070 
3619    41.18     2021     1957.840     1629.758 
3620    41.19     2001     1979.865     1629.446 
3621    41.20     2004     2005.100     1629.135 
3622    41.21     2059     2033.697     1628.825 
3623    41.22     2094     2065.576     1628.515 
3624    41.23     2150     2100.241     1628.206 
3625    41.24     2200     2136.572     1627.897 
3626    41.25     2253     2172.703     1627.589 
3627    41.26     2304     2206.174     1627.281 
3628    41.27     2301     2234.555     1626.974 
3629    41.28     2282     2255.518     1626.668 
3630    41.29     2311     2266.016     1626.362 
3631    41.30     2326     2269.874     1626.056 
3632    41.31     2299     2273.368     1625.752 
3633    41.32     2403     2283.294     1625.448 
3634    41.33     2445     2298.855     1625.144 
3635    41.34     2432     2322.637     1624.841 
3636    41.35     2461     2354.262     1624.539 
3637    41.36     2443     2392.759     1624.238 
3638    41.37     2448     2437.077     1623.937 
3639    41.38     2546     2486.612     1623.636 
3640    41.39     2674     2540.910     1623.336 
3641    41.40     2710     2600.505     1623.037 
3642    41.41     2761     2669.765     1622.739 
3643    41.42     2832     2753.917     1622.441 
3644    41.43     2924     2857.738     1622.144 
3645    41.44     3029     2985.279     1621.847 
3646    41.45     3213     3140.080     1621.551 
3647    41.46     3347     3325.343     1621.256 
3648    41.47     3520     3543.780     1620.961 
3649    41.48     3795     3796.973     1620.667 
3650    41.49     4054     4084.088     1620.373 
3651    41.50     4426     4399.817     1620.081 
3652    41.51     4739     4731.742     1619.789 
3653    41.52     5103     5058.115     1619.497 
3654    41.53     5380     5348.283     1619.206 
3655    41.54     5531     5568.475     1618.916 
3656    41.55     5607     5691.019     1618.627 
3657    41.56     5658     5668.039     1618.338 
3658    41.57     5617     5514.881     1618.050 
3659    41.58     5332     5307.547     1617.763 
3660    41.59     5199     5114.515     1617.476 
3661    41.60     4930     4974.744     1617.190 
3662    41.61     4855     4901.784     1616.904 
3663    41.62     4853     4885.355     1616.620 
3664    41.63     4869     4903.143     1616.336 
3665    41.64     4933     4925.370     1616.053 
3666    41.65     4962     4920.875     1615.770 
3667    41.66     4847     4861.782     1615.488 
3668    41.67     4673     4714.119     1615.207 
3669    41.68     4483     4481.975     1614.926 
3670    41.69     4197     4203.540     1614.647 
3671    41.70     3884     3924.798     1614.368 
3672    41.71     3677     3675.127     1614.089 
3673    41.72     3480     3467.226     1613.812 
3674    41.73     3315     3301.499     1613.535 
3675    41.74     3180     3171.841     1613.259 
3676    41.75     3075     3069.577     1612.983 
3677    41.76     2960     2985.867     1612.709 
3678    41.77     2866     2912.336     1612.435 
3679    41.78     2880     2843.045     1612.161 
3680    41.79     2790     2770.199     1611.889 
3681    41.80     2712     2695.941     1611.617 
3682    41.81     2671     2626.180     1611.346 
3683    41.82     2660     2565.952     1611.076 
3684    41.83     2610     2517.182     1610.807 
3685    41.84     2580     2478.770     1610.538 
3686    41.85     2576     2447.491     1610.270 
3687    41.86     2573     2419.113     1610.003 
3688    41.87     2448     2389.659     1609.736 
3689    41.88     2405     2354.946     1609.471 
3690    41.89     2384     2311.440     1609.206 
3691    41.90     2361     2263.928     1608.942 
3692    41.91     2285     2218.125     1608.678 
3693    41.92     2192     2177.969     1608.416 
3694    41.93     2223     2144.987     1608.154 
3695    41.94     2140     2118.819     1607.893 
3696    41.95     2115     2097.927     1607.633 
3697    41.96     2147     2080.135     1607.373 
3698    41.97     2118     2063.093     1607.115 
3699    41.98     2044     2044.794     1606.857 
3700    41.99     2060     2022.924     1606.600 
3701    42.00     2016     1996.315     1606.344 
3702    42.01     1995     1967.506     1606.089 
3703    42.02     1965     1938.897     1605.834 
3704    42.03     1948     1913.147     1605.580 
3705    42.04     1900     1890.602     1605.327 
3706    42.05     1866     1871.257     1605.075 
3707    42.06     1834     1854.744     1604.824 
3708    42.07     1849     1840.601     1604.573 
3709    42.08     1832     1828.408     1604.324 
3710    42.09     1809     1817.828     1604.075 
3711    42.10     1780     1808.611     1603.827 
3712    42.11     1815     1800.580     1603.580 
3713    42.12     1838     1793.608     1603.334 
3714    42.13     1863     1787.412     1603.088 
3715    42.14     1861     1782.320     1602.844 
3716    42.15     1859     1778.087     1602.600 
3717    42.16     1797     1774.683     1602.357 
3718    42.17     1755     1772.094     1602.115 
3719    42.18     1762     1770.323     1601.874 
3720    42.19     1794     1769.389     1601.633 
3721    42.20     1772     1769.330     1601.394 
3722    42.21     1782     1770.203     1601.155 
3723    42.22     1763     1772.086     1600.918 
3724    42.23     1776     1775.075     1600.681 
3725    42.24     1773     1777.616     1600.444 
3726    42.25     1778     1783.186     1600.209 
3727    42.26     1805     1790.234     1599.975 
3728    42.27     1780     1798.881     1599.741 
3729    42.28     1761     1809.200     1599.508 
3730    42.29     1795     1821.170     1599.276 
3731    42.30     1828     1834.593     1599.045 
3732    42.31     1844     1849.018     1598.815 
3733    42.32     1824     1863.689     1598.585 
3734    42.33     1836     1877.633     1598.356 
3735    42.34     1852     1889.937     1598.128 
3736    42.35     1842     1899.730     1597.901 
3737    42.36     1891     1905.796     1597.675 
3738    42.37     1930     1911.348     1597.449 
3739    42.38     1979     1916.758     1597.224 
3740    42.39     1906     1925.298     1597.000 
3741    42.40     1910     1937.934     1596.777 
3742    42.41     1906     1954.578     1596.554 
3743    42.42     1911     1974.256     1596.332 
3744    42.43     1958     1995.240     1596.111 
3745    42.44     2033     2015.238     1595.891 
3746    42.45     2045     2032.239     1595.672 
3747    42.46     2101     2043.051     1595.453 
3748    42.47     2074     2045.184     1595.235 
3749    42.48     2106     2040.481     1595.018 
3750    42.49     2059     2032.183     1594.801 
3751    42.50     2003     2025.064     1594.585 
3752    42.51     2052     2022.828     1594.370 
3753    42.52     2020     2027.530     1594.156 
3754    42.53     2010     2039.822     1593.943 
3755    42.54     2059     2059.453     1593.730 
3756    42.55     2054     2085.694     1593.518 
3757    42.56     2075     2117.860     1593.306 
3758    42.57     2175     2155.977     1593.095 
3759    42.58     2176     2196.119     1592.885 
3760    42.59     2200     2239.258     1592.676 
3761    42.60     2266     2284.492     1592.468 
3762    42.61     2318     2330.368     1592.260 
3763    42.62     2381     2373.403     1592.053 
3764    42.63     2409     2408.135     1591.846 
3765    42.64     2379     2428.899     1591.640 
3766    42.65     2312     2429.443     1591.435 
3767    42.66     2347     2401.149     1591.231 
3768    42.67     2321     2353.034     1591.027 
3769    42.68     2206     2299.236     1590.824 
3770    42.69     2182     2251.490     1590.621 
3771    42.70     2157     2213.986     1590.420 
3772    42.71     2153     2188.255     1590.219 
3773    42.72     2132     2172.070     1590.018 
3774    42.73     2120     2161.427     1589.818 
3775    42.74     2105     2151.808     1589.619 
3776    42.75     2071     2138.142     1589.421 
3777    42.76     2052     2116.666     1589.223 
3778    42.77     2025     2081.604     1589.026 
3779    42.78     2058     2036.925     1588.829 
3780    42.79     1942     1988.927     1588.633 
3781    42.80     1916     1943.141     1588.438 
3782    42.81     1866     1902.559     1588.243 
3783    42.82     1840     1868.010     1588.049 
3784    42.83     1868     1839.080     1587.856 
3785    42.84     1817     1814.872     1587.663 
3786    42.85     1794     1794.584     1587.471 
3787    42.86     1779     1777.123     1587.279 
3788    42.87     1750     1761.826     1587.088 
3789    42.88     1701     1748.629     1586.898 
3790    42.89     1687     1737.019     1586.708 
3791    42.90     1683     1726.763     1586.519 
3792    42.91     1696     1717.681     1586.331 
3793    42.92     1713     1709.625     1586.143 
3794    42.93     1697     1702.471     1585.955 
3795    42.94     1698     1696.106     1585.768 
3796    42.95     1683     1690.432     1585.582 
3797    42.96     1638     1685.362     1585.396 
3798    42.97     1622     1680.819     1585.211 
3799    42.98     1669     1676.737     1585.027 
3800    42.99     1679     1673.058     1584.843 
3801    43.00     1623     1669.733     1584.659 
3802    43.01     1615     1666.721     1584.476 
3803    43.02     1622     1663.986     1584.294 
3804    43.03     1636     1661.498     1584.112 
3805    43.04     1604     1658.406     1583.931 
3806    43.05     1640     1656.348     1583.750 
3807    43.06     1641     1654.469     1583.570 
3808    43.07     1564     1652.752     1583.391 
3809    43.08     1611     1651.183     1583.212 
3810    43.09     1605     1649.750     1583.033 
3811    43.10     1633     1648.442     1582.855 
3812    43.11     1588     1647.249     1582.677 
3813    43.12     1583     1646.164     1582.500 
3814    43.13     1576     1645.180     1582.324 
3815    43.14     1555     1644.290     1582.148 
3816    43.15     1586     1643.081     1581.972 
3817    43.16     1629     1642.370     1581.797 
3818    43.17     1637     1640.511     1581.623 
3819    43.18     1622     1639.974     1581.449 
3820    43.19     1609     1639.513     1581.275 
3821    43.20     1594     1639.123     1581.102 
3822    43.21     1619     1637.405     1580.930 
3823    43.22     1637     1637.168     1580.758 
3824    43.23     1614     1636.384     1580.586 
3825    43.24     1593     1636.468     1580.415 
3826    43.25     1614     1636.457     1580.244 
3827    43.26     1609     1636.516     1580.074 
3828    43.27     1595     1636.029     1579.905 
3829    43.28     1613     1636.240     1579.735 
3830    43.29     1619     1636.526     1579.566 
3831    43.30     1626     1636.892     1579.398 
3832    43.31     1647     1637.339     1579.230 
3833    43.32     1651     1637.874     1579.063 
3834    43.33     1656     1638.502     1578.896 
3835    43.34     1656     1638.923     1578.729 
3836    43.35     1620     1639.849     1578.563 
3837    43.36     1597     1640.810     1578.397 
3838    43.37     1587     1641.380     1578.232 
3839    43.38     1631     1642.619     1578.067 
3840    43.39     1634     1644.017     1577.903 
3841    43.40     1603     1645.594     1577.739 
3842    43.41     1615     1647.374     1577.575 
3843    43.42     1605     1649.388     1577.412 
3844    43.43     1599     1651.673     1577.249 
3845    43.44     1560     1654.274     1577.086 
3846    43.45     1576     1658.145     1576.924 
3847    43.46     1612     1661.566     1576.763 
3848    43.47     1604     1665.508     1576.601 
3849    43.48     1624     1669.811     1576.441 
3850    43.49     1612     1675.109     1576.280 
3851    43.50     1603     1681.271     1576.120 
3852    43.51     1633     1688.444     1575.960 
3853    43.52     1666     1696.786     1575.801 
3854    43.53     1676     1706.462     1575.642 
3855    43.54     1688     1717.625     1575.483 
3856    43.55     1676     1730.393     1575.325 
3857    43.56     1654     1745.361     1575.167 
3858    43.57     1697     1761.270     1575.010 
3859    43.58     1745     1778.290     1574.852 
3860    43.59     1766     1795.670     1574.696 
3861    43.60     1782     1812.279     1574.539 
3862    43.61     1811     1826.749     1574.383 
3863    43.62     1829     1837.825     1574.227 
3864    43.63     1800     1843.596     1574.071 
3865    43.64     1787     1843.082     1573.916 
3866    43.65     1794     1838.502     1573.761 
3867    43.66     1803     1832.266     1573.607 
3868    43.67     1787     1826.088     1573.453 
3869    43.68     1856     1819.712     1573.299 
3870    43.69     1824     1814.263     1573.145 
3871    43.70     1819     1810.290     1572.992 
3872    43.71     1785     1807.754     1572.839 
3873    43.72     1766     1806.071     1572.686 
3874    43.73     1800     1804.392     1572.534 
3875    43.74     1799     1801.755     1572.382 
3876    43.75     1784     1796.817     1572.230 
3877    43.76     1759     1790.063     1572.078 
3878    43.77     1720     1782.546     1571.927 
3879    43.78     1729     1775.113     1571.776 
3880    43.79     1768     1767.921     1571.625 
3881    43.80     1743     1761.307     1571.475 
3882    43.81     1723     1755.714     1571.325 
3883    43.82     1752     1751.431     1571.175 
3884    43.83     1756     1748.554     1571.025 
3885    43.84     1782     1747.032     1570.876 
3886    43.85     1797     1746.538     1570.727 
3887    43.86     1788     1747.374     1570.578 
3888    43.87     1774     1749.221     1570.429 
3889    43.88     1766     1752.009     1570.281 
3890    43.89     1793     1755.694     1570.133 
3891    43.90     1811     1760.263     1569.985 
3892    43.91     1842     1765.719     1569.837 
3893    43.92     1902     1772.087     1569.689 
3894    43.93     1853     1779.408     1569.542 
3895    43.94     1853     1787.738     1569.395 
3896    43.95     1864     1797.150     1569.248 
3897    43.96     1839     1807.423     1569.102 
3898    43.97     1878     1819.306     1568.955 
3899    43.98     1926     1832.622     1568.809 
3900    43.99     1922     1847.548     1568.663 
3901    44.00     1899     1864.663     1568.517 
3902    44.01     1943     1883.510     1568.372 
3903    44.02     1977     1904.900     1568.226 
3904    44.03     1999     1928.990     1568.081 
3905    44.04     1972     1956.399     1567.936 
3906    44.05     2055     1987.739     1567.791 
3907    44.06     2139     2023.755     1567.647 
3908    44.07     2151     2065.244     1567.502 
3909    44.08     2165     2113.490     1567.358 
3910    44.09     2236     2169.652     1567.214 
3911    44.10     2300     2235.186     1567.070 
3912    44.11     2385     2311.727     1566.926 
3913    44.12     2437     2398.451     1566.782 
3914    44.13     2526     2502.456     1566.639 
3915    44.14     2591     2622.992     1566.495 
3916    44.15     2757     2761.523     1566.352 
3917    44.16     2940     2917.963     1566.209 
3918    44.17     3095     3094.658     1566.066 
3919    44.18     3284     3287.999     1565.923 
3920    44.19     3470     3492.669     1565.780 
3921    44.20     3691     3698.989     1565.638 
3922    44.21     3892     3891.948     1565.495 
3923    44.22     4055     4052.898     1565.353 
3924    44.23     4222     4164.598     1565.211 
3925    44.24     4276     4207.598     1565.069 
3926    44.25     4222     4161.082     1564.927 
3927    44.26     4109     4059.469     1564.785 
3928    44.27     3968     3945.667     1564.643 
3929    44.28     3881     3852.850     1564.501 
3930    44.29     3769     3795.105     1564.360 
3931    44.30     3754     3772.815     1564.218 
3932    44.31     3667     3777.732     1564.077 
3933    44.32     3717     3797.137     1563.935 
3934    44.33     3796     3814.336     1563.794 
3935    44.34     3750     3815.654     1563.653 
3936    44.35     3711     3796.534     1563.512 
3937    44.36     3709     3746.235     1563.371 
3938    44.37     3634     3670.523     1563.230 
3939    44.38     3601     3591.145     1563.089 
3940    44.39     3545     3527.553     1562.948 
3941    44.40     3514     3487.601     1562.807 
3942    44.41     3509     3471.555     1562.667 
3943    44.42     3554     3471.438     1562.526 
3944    44.43     3532     3474.536     1562.385 
3945    44.44     3502     3468.331     1562.245 
3946    44.45     3443     3440.116     1562.104 
3947    44.46     3420     3375.913     1561.963 
3948    44.47     3306     3279.229     1561.823 
3949    44.48     3229     3170.142     1561.682 
3950    44.49     3155     3066.679     1561.542 
3951    44.50     3018     2978.978     1561.401 
3952    44.51     2903     2909.463     1561.261 
3953    44.52     2852     2855.126     1561.121 
3954    44.53     2818     2809.061     1560.980 
3955    44.54     2774     2766.742     1560.840 
3956    44.55     2739     2724.750     1560.699 
3957    44.56     2671     2679.061     1560.559 
3958    44.57     2572     2625.239     1560.418 
3959    44.58     2562     2556.427     1560.278 
3960    44.59     2497     2477.342     1560.137 
3961    44.60     2380     2396.486     1559.997 
3962    44.61     2332     2320.395     1559.856 
3963    44.62     2258     2252.036     1559.716 
3964    44.63     2156     2191.583     1559.575 
3965    44.64     2068     2137.217     1559.435 
3966    44.65     2022     2087.102     1559.294 
3967    44.66     1976     2041.248     1559.154 
3968    44.67     1970     1999.998     1559.013 
3969    44.68     1972     1963.482     1558.872 
3970    44.69     1937     1931.489     1558.731 
3971    44.70     1927     1903.578     1558.590 
3972    44.71     1880     1879.222     1558.449 
3973    44.72     1851     1857.914     1558.309 
3974    44.73     1841     1839.206     1558.167 
3975    44.74     1859     1822.726     1558.026 
3976    44.75     1807     1808.167     1557.885 
3977    44.76     1759     1795.281     1557.744 
3978    44.77     1769     1783.861     1557.603 
3979    44.78     1738     1773.737     1557.461 
3980    44.79     1757     1764.763     1557.320 
3981    44.80     1780     1756.817     1557.178 
3982    44.81     1728     1749.793     1557.036 
3983    44.82     1716     1743.598     1556.895 
3984    44.83     1774     1739.170     1556.753 
3985    44.84     1784     1734.421     1556.611 
3986    44.85     1746     1730.301     1556.469 
3987    44.86     1729     1726.763     1556.326 
3988    44.87     1679     1723.768     1556.184 
3989    44.88     1704     1721.286     1556.042 
3990    44.89     1748     1719.289     1555.899 
3991    44.90     1715     1717.761     1555.756 
3992    44.91     1726     1716.686     1555.614 
3993    44.92     1725     1716.056     1555.471 
3994    44.93     1707     1715.868     1555.328 
3995    44.94     1684     1715.906     1555.184 
3996    44.95     1645     1716.614     1555.041 
3997    44.96     1720     1717.781     1554.897 
3998    44.97     1742     1719.421     1554.754 
3999    44.98     1778     1721.557     1554.610 
4000    44.99     1747     1724.215     1554.466 
4001    45.00     1724     1727.428     1554.322 
4002    45.01     1761     1731.238     1554.177 
4003    45.02     1760     1735.694     1554.033 
4004    45.03     1730     1740.856     1553.888 
4005    45.04     1753     1746.794     1553.744 
4006    45.05     1828     1753.596     1553.598 
4007    45.06     1845     1761.259     1553.453 
4008    45.07     1812     1770.125     1553.308 
4009    45.08     1855     1780.239     1553.162 
4010    45.09     1863     1791.791     1553.017 
4011    45.10     1794     1805.014     1552.871 
4012    45.11     1825     1820.198     1552.724 
4013    45.12     1871     1837.697     1552.578 
4014    45.13     1902     1857.946     1552.431 
4015    45.14     1963     1881.476     1552.285 
4016    45.15     1969     1908.667     1552.138 
4017    45.16     1981     1940.790     1551.990 
4018    45.17     2012     1978.468     1551.843 
4019    45.18     2055     2022.708     1551.695 
4020    45.19     2081     2074.639     1551.547 
4021    45.20     2088     2135.480     1551.399 
4022    45.21     2177     2206.495     1551.251 
4023    45.22     2241     2288.889     1551.102 
4024    45.23     2359     2383.627     1550.953 
4025    45.24     2458     2491.121     1550.804 
4026    45.25     2565     2610.702     1550.655 
4027    45.26     2731     2739.750     1550.505 
4028    45.27     2916     2873.305     1550.355 
4029    45.28     3061     3002.653     1550.205 
4030    45.29     3186     3116.216     1550.055 
4031    45.30     3295     3201.643     1549.904 
4032    45.31     3348     3249.387     1549.753 
4033    45.32     3264     3239.981     1549.602 
4034    45.33     3196     3178.992     1549.451 
4035    45.34     3152     3094.585     1549.299 
4036    45.35     3058     3013.453     1549.147 
4037    45.36     3018     2952.624     1548.994 
4038    45.37     2911     2918.821     1548.842 
4039    45.38     2952     2911.726     1548.689 
4040    45.39     2980     2924.819     1548.535 
4041    45.40     2953     2950.011     1548.382 
4042    45.41     3019     2976.877     1548.228 
4043    45.42     3037     2994.532     1548.074 
4044    45.43     3031     2993.029     1547.919 
4045    45.44     3038     2957.329     1547.764 
4046    45.45     2929     2888.285     1547.609 
4047    45.46     2841     2795.424     1547.454 
4048    45.47     2726     2687.018     1547.298 
4049    45.48     2626     2576.815     1547.142 
4050    45.49     2508     2475.588     1546.985 
4051    45.50     2428     2389.415     1546.828 
4052    45.51     2288     2319.286     1546.671 
4053    45.52     2259     2264.090     1546.514 
4054    45.53     2254     2221.053     1546.356 
4055    45.54     2265     2186.811     1546.198 
4056    45.55     2210     2157.848     1546.039 
4057    45.56     2204     2130.824     1545.880 
4058    45.57     2167     2103.029     1545.721 
4059    45.58     2164     2071.572     1545.561 
4060    45.59     2093     2034.354     1545.401 
4061    45.60     1990     1994.325     1545.241 
4062    45.61     2048     1955.079     1545.080 
4063    45.62     1994     1919.211     1544.918 
4064    45.63     1939     1887.911     1544.757 
4065    45.64     1833     1861.303     1544.595 
4066    45.65     1823     1838.947     1544.432 
4067    45.66     1831     1820.216     1544.270 
4068    45.67     1820     1804.505     1544.106 
4069    45.68     1795     1791.316     1543.943 
4070    45.69     1756     1780.282     1543.779 
4071    45.70     1696     1771.149     1543.614 
4072    45.71     1708     1763.756     1543.450 
4073    45.72     1741     1758.010     1543.284 
4074    45.73     1700     1753.872     1543.119 
4075    45.74     1703     1751.349     1542.952 
4076    45.75     1770     1750.486     1542.786 
4077    45.76     1753     1751.364     1542.619 
4078    45.77     1761     1754.108     1542.452 
4079    45.78     1766     1758.874     1542.284 
4080    45.79     1738     1765.861     1542.115 
4081    45.80     1761     1775.294     1541.947 
4082    45.81     1785     1787.419     1541.777 
4083    45.82     1803     1802.485     1541.608 
4084    45.83     1819     1820.699     1541.438 
4085    45.84     1820     1842.171     1541.267 
4086    45.85     1885     1866.806     1541.096 
4087    45.86     1901     1893.625     1540.924 
4088    45.87     1872     1922.670     1540.752 
4089    45.88     1922     1951.673     1540.580 
4090    45.89     2005     1978.155     1540.407 
4091    45.90     2065     2000.358     1540.233 
4092    45.91     2045     2013.470     1540.059 
4093    45.92     2024     2014.464     1539.885 
4094    45.93     2047     2002.718     1539.710 
4095    45.94     2063     1981.885     1539.535 
4096    45.95     2027     1957.651     1539.359 
4097    45.96     1953     1935.104     1539.182 
4098    45.97     1950     1917.236     1539.005 
4099    45.98     1935     1904.734     1538.828 
4100    45.99     1906     1895.754     1538.650 
4101    46.00     1876     1892.217     1538.471 
4102    46.01     1883     1890.279     1538.292 
4103    46.02     1876     1887.789     1538.113 
4104    46.03     1883     1884.176     1537.932 
4105    46.04     1877     1874.439     1537.752 
4106    46.05     1894     1859.044     1537.571 
4107    46.06     1885     1839.235     1537.389 
4108    46.07     1796     1818.250     1537.207 
4109    46.08     1762     1798.241     1537.024 
4110    46.09     1780     1780.706     1536.840 
4111    46.10     1778     1766.221     1536.657 
4112    46.11     1752     1753.849     1536.472 
4113    46.12     1734     1745.082     1536.287 
4114    46.13     1781     1739.738     1536.101 
4115    46.14     1776     1735.241     1535.915 
4116    46.15     1805     1732.448     1535.728 
4117    46.16     1802     1731.196     1535.541 
4118    46.17     1798     1731.399     1535.353 
4119    46.18     1797     1732.886     1535.164 
4120    46.19     1754     1735.988     1534.975 
4121    46.20     1798     1740.629     1534.786 
4122    46.21     1821     1746.928     1534.595 
4123    46.22     1851     1755.054     1534.404 
4124    46.23     1808     1765.229     1534.213 
4125    46.24     1846     1777.744     1534.021 
4126    46.25     1860     1792.961     1533.828 
4127    46.26     1850     1811.325     1533.635 
4128    46.27     1867     1833.373     1533.441 
4129    46.28     1874     1859.730     1533.246 
4130    46.29     1882     1891.114     1533.051 
4131    46.30     1923     1928.323     1532.855 
4132    46.31     1976     1972.715     1532.659 
4133    46.32     2085     2024.149     1532.461 
4134    46.33     2118     2083.921     1532.264 
4135    46.34     2178     2152.610     1532.065 
4136    46.35     2274     2230.332     1531.866 
4137    46.36     2346     2317.514     1531.666 
4138    46.37     2394     2409.674     1531.466 
4139    46.38     2434     2503.784     1531.265 
4140    46.39     2552     2593.225     1531.063 
4141    46.40     2665     2669.346     1530.861 
4142    46.41     2732     2723.190     1530.658 
4143    46.42     2751     2747.737     1530.454 
4144    46.43     2706     2728.283     1530.250 
4145    46.44     2712     2670.909     1530.045 
4146    46.45     2613     2595.452     1529.839 
4147    46.46     2512     2521.035     1529.633 
4148    46.47     2436     2459.541     1529.426 
4149    46.48     2363     2415.577     1529.218 
4150    46.49     2374     2388.530     1529.009 
4151    46.50     2328     2374.613     1528.800 
4152    46.51     2309     2368.204     1528.590 
4153    46.52     2322     2362.743     1528.379 
4154    46.53     2296     2351.752     1528.168 
4155    46.54     2284     2330.195     1527.956 
4156    46.55     2279     2290.335     1527.743 
4157    46.56     2170     2231.224     1527.530 
4158    46.57     2117     2161.954     1527.316 
4159    46.58     2047     2091.902     1527.101 
4160    46.59     1991     2027.419     1526.885 
4161    46.60     1944     1971.330     1526.668 
4162    46.61     1875     1923.959     1526.451 
4163    46.62     1821     1884.343     1526.233 
4164    46.63     1780     1851.894     1526.015 
4165    46.64     1809     1823.724     1525.795 
4166    46.65     1742     1799.528     1525.575 
4167    46.66     1727     1778.497     1525.354 
4168    46.67     1747     1760.052     1525.133 
4169    46.68     1704     1743.785     1524.910 
4170    46.69     1729     1729.400     1524.687 
4171    46.70     1657     1717.074     1524.463 
4172    46.71     1628     1705.824     1524.238 
4173    46.72     1599     1695.881     1524.012 
4174    46.73     1625     1687.100     1523.786 
4175    46.74     1623     1679.349     1523.559 
4176    46.75     1617     1672.508     1523.331 
4177    46.76     1633     1666.863     1523.102 
4178    46.77     1651     1661.541     1522.873 
4179    46.78     1643     1656.849     1522.642 
4180    46.79     1635     1652.717     1522.411 
4181    46.80     1636     1649.085     1522.179 
4182    46.81     1586     1645.904     1521.947 
4183    46.82     1535     1643.329     1521.713 
4184    46.83     1570     1640.931     1521.479 
4185    46.84     1560     1638.874     1521.243 
4186    46.85     1598     1637.134     1521.007 
4187    46.86     1613     1635.688     1520.771 
4188    46.87     1609     1634.520     1520.533 
4189    46.88     1632     1633.616     1520.295 
4190    46.89     1641     1632.964     1520.055 
4191    46.90     1592     1630.557     1519.815 
4192    46.91     1584     1630.402     1519.575 
4193    46.92     1633     1630.481     1519.333 
4194    46.93     1620     1630.793     1519.091 
4195    46.94     1575     1631.337     1518.848 
4196    46.95     1592     1632.117     1518.604 
4197    46.96     1660     1633.138     1518.359 
4198    46.97     1602     1634.406     1518.114 
4199    46.98     1552     1635.932     1517.867 
4200    46.99     1552     1637.726     1517.620 
4201    47.00     1588     1639.805     1517.373 
4202    47.01     1611     1642.184     1517.124 
4203    47.02     1582     1644.138     1516.875 
4204    47.03     1606     1647.197     1516.625 
4205    47.04     1621     1650.632     1516.374 
4206    47.05     1651     1654.480     1516.122 
4207    47.06     1608     1658.781     1515.870 
4208    47.07     1637     1663.584     1515.617 
4209    47.08     1579     1668.947     1515.363 
4210    47.09     1601     1674.942     1515.108 
4211    47.10     1616     1681.652     1514.853 
4212    47.11     1650     1689.179     1514.597 
4213    47.12     1627     1697.647     1514.340 
4214    47.13     1623     1707.204     1514.083 
4215    47.14     1673     1717.658     1513.824 
4216    47.15     1710     1729.976     1513.565 
4217    47.16     1746     1744.038     1513.305 
4218    47.17     1757     1760.153     1513.045 
4219    47.18     1759     1778.681     1512.784 
4220    47.19     1816     1800.044     1512.522 
4221    47.20     1839     1824.721     1512.259 
4222    47.21     1869     1853.253     1511.996 
4223    47.22     1859     1886.229     1511.732 
4224    47.23     1862     1924.265     1511.467 
4225    47.24     1946     1967.954     1511.201 
4226    47.25     2019     2017.782     1510.935 
4227    47.26     2032     2073.987     1510.668 
4228    47.27     2124     2136.371     1510.400 
4229    47.28     2222     2204.097     1510.132 
4230    47.29     2321     2275.584     1509.863 
4231    47.30     2354     2350.190     1509.593 
4232    47.31     2463     2422.682     1509.323 
4233    47.32     2523     2492.429     1509.052 
4234    47.33     2597     2554.628     1508.780 
4235    47.34     2707     2611.624     1508.507 
4236    47.35     2790     2667.459     1508.234 
4237    47.36     2833     2723.396     1507.960 
4238    47.37     2844     2776.482     1507.686 
4239    47.38     2859     2820.502     1507.410 
4240    47.39     2934     2848.585     1507.134 
4241    47.40     2921     2851.561     1506.858 
4242    47.41     2856     2819.715     1506.580 
4243    47.42     2790     2764.398     1506.302 
4244    47.43     2774     2700.507     1506.024 
4245    47.44     2709     2639.542     1505.745 
4246    47.45     2715     2586.120     1505.465 
4247    47.46     2646     2541.368     1505.184 
4248    47.47     2666     2506.503     1504.903 
4249    47.48     2585     2480.461     1504.621 
4250    47.49     2511     2461.588     1504.338 
4251    47.50     2553     2444.934     1504.055 
4252    47.51     2486     2426.034     1503.771 
4253    47.52     2442     2400.637     1503.486 
4254    47.53     2371     2361.587     1503.201 
4255    47.54     2314     2310.361     1502.915 
4256    47.55     2248     2254.513     1502.629 
4257    47.56     2242     2201.270     1502.342 
4258    47.57     2225     2155.289     1502.054 
4259    47.58     2161     2118.521     1501.766 
4260    47.59     2132     2091.084     1501.477 
4261    47.60     2131     2071.948     1501.187 
4262    47.61     2116     2060.529     1500.897 
4263    47.62     2125     2055.448     1500.606 
4264    47.63     2079     2055.953     1500.314 
4265    47.64     2147     2061.164     1500.022 
4266    47.65     2124     2070.423     1499.729 
4267    47.66     2116     2083.283     1499.436 
4268    47.67     2142     2099.628     1499.142 
4269    47.68     2188     2119.008     1498.848 
4270    47.69     2164     2142.410     1498.552 
4271    47.70     2174     2172.023     1498.257 
4272    47.71     2225     2210.152     1497.960 
4273    47.72     2279     2258.830     1497.663 
4274    47.73     2306     2319.763     1497.366 
4275    47.74     2323     2394.413     1497.067 
4276    47.75     2467     2484.067     1496.769 
4277    47.76     2655     2589.794     1496.469 
4278    47.77     2748     2712.275     1496.169 
4279    47.78     2882     2851.470     1495.869 
4280    47.79     3038     3006.078     1495.568 
4281    47.80     3201     3172.587     1495.266 
4282    47.81     3378     3344.110     1494.964 
4283    47.82     3579     3510.449     1494.661 
4284    47.83     3671     3657.558     1494.357 
4285    47.84     3665     3769.406     1494.053 
4286    47.85     3717     3832.359     1493.749 
4287    47.86     3726     3826.488     1493.443 
4288    47.87     3747     3739.273     1493.138 
4289    47.88     3561     3603.120     1492.831 
4290    47.89     3447     3455.339     1492.525 
4291    47.90     3247     3323.749     1492.217 
4292    47.91     3255     3222.564     1491.909 
4293    47.92     3195     3154.829     1491.601 
4294    47.93     3031     3116.394     1491.292 
4295    47.94     3104     3098.902     1490.982 
4296    47.95     3051     3091.553     1490.672 
4297    47.96     2995     3082.446     1490.361 
4298    47.97     2937     3061.286     1490.050 
4299    47.98     2941     3017.718     1489.738 
4300    47.99     2917     2937.447     1489.426 
4301    48.00     2830     2823.945     1489.113 
4302    48.01     2625     2694.526     1488.799 
4303    48.02     2575     2564.444     1488.486 
4304    48.03     2461     2447.179     1488.171 
4305    48.04     2304     2345.955     1487.856 
4306    48.05     2223     2261.088     1487.541 
4307    48.06     2162     2190.761     1487.225 
4308    48.07     2095     2132.506     1486.908 
4309    48.08     2056     2084.000     1486.591 
4310    48.09     2053     2043.385     1486.273 
4311    48.10     1976     2009.765     1485.955 
4312    48.11     1914     1981.361     1485.637 
4313    48.12     1910     1958.055     1485.318 
4314    48.13     1945     1939.525     1484.998 
4315    48.14     1904     1925.598     1484.678 
4316    48.15     1844     1916.203     1484.357 
4317    48.16     1850     1911.325     1484.036 
4318    48.17     1891     1910.990     1483.715 
4319    48.18     1923     1915.231     1483.393 
4320    48.19     1911     1924.055     1483.070 
4321    48.20     1921     1937.386     1482.747 
4322    48.21     1901     1954.962     1482.423 
4323    48.22     1939     1976.195     1482.099 
4324    48.23     2017     2001.033     1481.775 
4325    48.24     2043     2025.576     1481.450 
4326    48.25     2068     2048.336     1481.124 
4327    48.26     2034     2066.317     1480.798 
4328    48.27     2070     2076.749     1480.472 
4329    48.28     2067     2076.783     1480.145 
4330    48.29     2064     2062.435     1479.818 
4331    48.30     1975     2037.733     1479.490 
4332    48.31     1973     2009.399     1479.162 
4333    48.32     1931     1983.106     1478.833 
4334    48.33     1942     1962.201     1478.504 
4335    48.34     1882     1947.844     1478.174 
4336    48.35     1877     1939.695     1477.844 
4337    48.36     1880     1936.522     1477.513 
4338    48.37     1847     1937.108     1477.182 
4339    48.38     1909     1938.388     1476.851 
4340    48.39     1944     1938.873     1476.519 
4341    48.40     1914     1936.947     1476.187 
4342    48.41     1851     1930.630     1475.854 
4343    48.42     1841     1918.675     1475.521 
4344    48.43     1802     1903.764     1475.187 
4345    48.44     1819     1889.304     1474.853 
4346    48.45     1852     1878.010     1474.518 
4347    48.46     1782     1871.494     1474.183 
4348    48.47     1759     1869.924     1473.848 
4349    48.48     1774     1874.613     1473.512 
4350    48.49     1749     1885.005     1473.176 
4351    48.50     1821     1901.081     1472.839 
4352    48.51     1774     1922.857     1472.502 
4353    48.52     1811     1950.353     1472.165 
4354    48.53     1846     1983.488     1471.827 
4355    48.54     1821     2021.903     1471.489 
4356    48.55     1904     2064.707     1471.150 
4357    48.56     2023     2110.170     1470.811 
4358    48.57     2008     2155.459     1470.472 
4359    48.58     2099     2196.608     1470.132 
4360    48.59     2049     2229.027     1469.791 
4361    48.60     2083     2248.356     1469.451 
4362    48.61     2139     2250.502     1469.110 
4363    48.62     2133     2229.510     1468.768 
4364    48.63     2007     2193.311     1468.426 
4365    48.64     2000     2151.931     1468.084 
4366    48.65     2002     2114.002     1467.742 
4367    48.66     1981     2084.250     1467.399 
4368    48.67     1966     2064.127     1467.055 
4369    48.68     1968     2052.892     1466.711 
4370    48.69     1952     2048.515     1466.367 
4371    48.70     1907     2048.212     1466.023 
4372    48.71     1962     2048.790     1465.678 
4373    48.72     1983     2047.054     1465.333 
4374    48.73     1946     2040.516     1464.987 
4375    48.74     1968     2025.774     1464.641 
4376    48.75     1960     2000.685     1464.295 
4377    48.76     1913     1969.488     1463.948 
4378    48.77     1845     1936.927     1463.601 
4379    48.78     1869     1906.893     1463.254 
4380    48.79     1859     1881.392     1462.906 
4381    48.80     1865     1860.999     1462.558 
4382    48.81     1837     1845.459     1462.210 
4383    48.82     1848     1834.187     1461.861 
4384    48.83     1835     1826.564     1461.512 
4385    48.84     1822     1822.081     1461.162 
4386    48.85     1891     1820.386     1460.813 
4387    48.86     1860     1821.333     1460.463 
4388    48.87     1915     1824.752     1460.112 
4389    48.88     1904     1830.733     1459.761 
4390    48.89     1912     1839.405     1459.410 
4391    48.90     1900     1850.976     1459.059 
4392    48.91     1969     1865.727     1458.707 
4393    48.92     1942     1883.362     1458.355 
4394    48.93     1940     1905.639     1458.003 
4395    48.94     2030     1932.421     1457.650 
4396    48.95     2037     1964.320     1457.297 
4397    48.96     2036     2002.033     1456.944 
4398    48.97     2148     2046.333     1456.590 
4399    48.98     2192     2098.049     1456.236 
4400    48.99     2277     2158.020     1455.882 
4401    49.00     2340     2227.021     1455.527 
4402    49.01     2417     2305.621     1455.173 
4403    49.02     2502     2393.962     1454.818 
4404    49.03     2634     2491.419     1454.462 
4405    49.04     2759     2595.858     1454.106 
4406    49.05     2854     2704.575     1453.750 
4407    49.06     2977     2812.289     1453.394 
4408    49.07     3089     2913.179     1453.038 
4409    49.08     3167     3002.176     1452.681 
4410    49.09     3261     3073.688     1452.324 
4411    49.10     3245     3119.647     1451.966 
4412    49.11     3284     3151.802     1451.609 
4413    49.12     3401     3186.130     1451.251 
4414    49.13     3385     3235.231     1450.892 
4415    49.14     3443     3304.415     1450.534 
4416    49.15     3516     3392.695     1450.175 
4417    49.16     3565     3493.040     1449.816 
4418    49.17     3593     3592.855     1449.457 
4419    49.18     3679     3679.945     1449.097 
4420    49.19     3674     3739.394     1448.737 
4421    49.20     3769     3756.757     1448.377 
4422    49.21     3746     3713.722     1448.017 
4423    49.22     3625     3623.345     1447.657 
4424    49.23     3567     3503.321     1447.296 
4425    49.24     3492     3379.731     1446.935 
4426    49.25     3369     3272.033     1446.573 
4427    49.26     3322     3190.913     1446.212 
4428    49.27     3242     3139.045     1445.850 
4429    49.28     3139     3114.096     1445.488 
4430    49.29     3113     3110.511     1445.126 
4431    49.30     3071     3121.148     1444.764 
4432    49.31     3116     3138.574     1444.401 
4433    49.32     3186     3156.525     1444.038 
4434    49.33     3151     3169.283     1443.675 
4435    49.34     3169     3168.983     1443.311 
4436    49.35     3199     3163.069     1442.948 
4437    49.36     3176     3163.214     1442.584 
4438    49.37     3174     3177.349     1442.220 
4439    49.38     3204     3209.210     1441.856 
4440    49.39     3262     3257.231     1441.491 
4441    49.40     3327     3312.718     1441.127 
4442    49.41     3378     3365.552     1440.762 
4443    49.42     3352     3403.324     1440.397 
4444    49.43     3353     3415.190     1440.032 
4445    49.44     3389     3388.456     1439.666 
4446    49.45     3305     3309.943     1439.301 
4447    49.46     3208     3196.905     1438.935 
4448    49.47     3086     3075.906     1438.569 
4449    49.48     2960     2965.176     1438.203 
4450    49.49     2854     2875.578     1437.836 
4451    49.50     2782     2810.402     1437.470 
4452    49.51     2765     2767.866     1437.103 
4453    49.52     2706     2743.203     1436.736 
4454    49.53     2683     2729.903     1436.369 
4455    49.54     2689     2720.459     1436.002 
4456    49.55     2691     2707.193     1435.634 
4457    49.56     2673     2683.539     1435.267 
4458    49.57     2645     2642.945     1434.899 
4459    49.58     2547     2577.115     1434.531 
4460    49.59     2443     2492.897     1434.163 
4461    49.60     2354     2403.445     1433.794 
4462    49.61     2243     2316.961     1433.426 
4463    49.62     2191     2238.977     1433.057 
4464    49.63     2167     2171.028     1432.689 
4465    49.64     2106     2112.510     1432.320 
4466    49.65     2075     2062.596     1431.951 
4467    49.66     2007     2020.292     1431.582 
4468    49.67     1952     1984.584     1431.212 
4469    49.68     1883     1954.498     1430.843 
4470    49.69     1912     1929.139     1430.473 
4471    49.70     1917     1907.708     1430.103 
4472    49.71     1864     1889.502     1429.733 
4473    49.72     1860     1873.917     1429.363 
4474    49.73     1809     1860.401     1428.993 
4475    49.74     1828     1848.790     1428.623 
4476    49.75     1859     1838.229     1428.253 
4477    49.76     1838     1829.187     1427.882 
4478    49.77     1805     1821.713     1427.511 
4479    49.78     1831     1816.233     1427.141 
4480    49.79     1826     1813.202     1426.770 
4481    49.80     1873     1812.981     1426.399 
4482    49.81     1821     1815.827     1426.028 
4483    49.82     1859     1821.927     1425.657 
4484    49.83     1873     1831.449     1425.285 
4485    49.84     1859     1844.583     1424.914 
4486    49.85     1898     1861.576     1424.542 
4487    49.86     1928     1882.733     1424.171 
4488    49.87     1991     1908.528     1423.799 
4489    49.88     1989     1939.044     1423.427 
4490    49.89     1999     1974.609     1423.055 
4491    49.90     2051     2015.938     1422.683 
4492    49.91     2125     2063.288     1422.311 
4493    49.92     2203     2115.674     1421.939 
4494    49.93     2220     2171.705     1421.567 
4495    49.94     2293     2228.460     1421.195 
4496    49.95     2415     2282.156     1420.822 
4497    49.96     2457     2327.986     1420.450 
4498    49.97     2465     2361.246     1420.077 
4499    49.98     2490     2378.206     1419.704 
4500    49.99     2420     2370.497     1419.332 
4501    50.00     2406     2342.140     1418.959 
4502    50.01     2375     2304.416     1418.586 
4503    50.02     2296     2267.796     1418.213 
4504    50.03     2294     2239.575     1417.840 
4505    50.04     2296     2223.162     1417.467 
4506    50.05     2240     2218.802     1417.094 
4507    50.06     2252     2225.175     1416.721 
4508    50.07     2355     2240.028     1416.348 
4509    50.08     2383     2260.322     1415.975 
4510    50.09     2337     2282.911     1415.602 
4511    50.10     2394     2304.740     1415.228 
4512    50.11     2444     2323.570     1414.855 
4513    50.12     2386     2335.446     1414.482 
4514    50.13     2396     2340.245     1414.108 
4515    50.14     2411     2343.157     1413.735 
4516    50.15     2393     2350.123     1413.361 
4517    50.16     2419     2366.059     1412.988 
4518    50.17     2472     2393.800     1412.614 
4519    50.18     2526     2434.179     1412.241 
4520    50.19     2644     2485.510     1411.867 
4521    50.20     2718     2547.220     1411.494 
4522    50.21     2795     2614.752     1411.120 
4523    50.22     2807     2683.101     1410.746 
4524    50.23     2840     2745.413     1410.373 
4525    50.24     2894     2798.610     1409.999 
4526    50.25     2876     2837.357     1409.625 
4527    50.26     2885     2852.576     1409.252 
4528    50.27     2983     2851.114     1408.878 
4529    50.28     2960     2847.117     1408.504 
4530    50.29     2988     2854.030     1408.131 
4531    50.30     3088     2881.099     1407.757 
4532    50.31     3120     2932.999     1407.383 
4533    50.32     3172     3010.856     1407.010 
4534    50.33     3305     3113.285     1406.636 
4535    50.34     3404     3236.857     1406.262 
4536    50.35     3509     3375.995     1405.889 
4537    50.36     3623     3522.015     1405.515 
4538    50.37     3746     3665.056     1405.142 
4539    50.38     3865     3791.191     1404.768 
4540    50.39     3920     3882.334     1404.395 
4541    50.40     3954     3924.824     1404.021 
4542    50.41     3959     3914.471     1403.648 
4543    50.42     3909     3834.647     1403.274 
4544    50.43     3822     3695.710     1402.901 
4545    50.44     3666     3529.741     1402.527 
4546    50.45     3514     3366.361     1402.154 
4547    50.46     3465     3225.991     1401.781 
4548    50.47     3335     3117.077     1401.408 
4549    50.48     3222     3040.145     1401.034 
4550    50.49     3157     2990.731     1400.661 
4551    50.50     3128     2961.595     1400.288 
4552    50.51     3140     2943.897     1399.915 
4553    50.52     3109     2927.960     1399.542 
4554    50.53     3041     2904.318     1399.169 
4555    50.54     2950     2865.352     1398.796 
4556    50.55     2838     2801.426     1398.424 
4557    50.56     2804     2705.585     1398.051 
4558    50.57     2686     2589.483     1397.678 
4559    50.58     2555     2467.696     1397.306 
4560    50.59     2464     2352.033     1396.933 
4561    50.60     2329     2248.654     1396.561 
4562    50.61     2262     2159.486     1396.188 
4563    50.62     2118     2083.782     1395.816 
4564    50.63     2117     2019.736     1395.444 
4565    50.64     2054     1964.931     1395.072 
4566    50.65     1956     1917.553     1394.700 
4567    50.66     1984     1876.068     1394.328 
4568    50.67     1917     1838.279     1393.956 
4569    50.68     1874     1805.518     1393.584 
4570    50.69     1751     1776.072     1393.212 
4571    50.70     1775     1749.673     1392.841 
4572    50.71     1785     1725.928     1392.469 
4573    50.72     1751     1704.572     1392.098 
4574    50.73     1706     1685.368     1391.727 
4575    50.74     1694     1668.100     1391.355 
4576    50.75     1686     1652.566     1390.984 
4577    50.76     1615     1638.581     1390.613 
4578    50.77     1652     1626.039     1390.243 
4579    50.78     1649     1614.666     1389.872 
4580    50.79     1643     1604.389     1389.501 
4581    50.80     1686     1595.091     1389.131 
4582    50.81     1672     1586.717     1388.760 
4583    50.82     1614     1579.090     1388.390 
4584    50.83     1588     1572.177     1388.020 
4585    50.84     1600     1565.917     1387.650 
4586    50.85     1584     1560.252     1387.280 
4587    50.86     1557     1555.138     1386.911 
4588    50.87     1566     1550.535     1386.541 
4589    50.88     1553     1546.409     1386.172 
4590    50.89     1494     1542.734     1385.802 
4591    50.90     1523     1539.488     1385.433 
4592    50.91     1485     1536.654     1385.064 
4593    50.92     1480     1534.218     1384.695 
4594    50.93     1519     1532.172     1384.327 
4595    50.94     1516     1530.512     1383.958 
4596    50.95     1549     1529.238     1383.590 
4597    50.96     1528     1528.083     1383.221 
4598    50.97     1508     1527.606     1382.853 
4599    50.98     1555     1527.542     1382.485 
4600    50.99     1543     1527.913     1382.118 
4601    51.00     1505     1528.748     1381.750 
4602    51.01     1519     1530.081     1381.383 
4603    51.02     1522     1531.961     1381.016 
4604    51.03     1514     1534.447     1380.649 
4605    51.04     1448     1537.615     1380.282 
4606    51.05     1486     1541.558     1379.915 
4607    51.06     1524     1546.393     1379.548 
4608    51.07     1520     1552.262     1379.182 
4609    51.08     1537     1559.339     1378.816 
4610    51.09     1544     1567.831     1378.450 
4611    51.10     1607     1577.847     1378.084 
4612    51.11     1589     1589.937     1377.719 
4613    51.12     1622     1604.281     1377.353 
4614    51.13     1625     1621.232     1376.988 
4615    51.14     1618     1641.167     1376.623 
4616    51.15     1634     1664.475     1376.258 
4617    51.16     1680     1691.539     1375.894 
4618    51.17     1702     1722.983     1375.530 
4619    51.18     1736     1758.461     1375.165 
4620    51.19     1788     1798.276     1374.801 
4621    51.20     1834     1842.084     1374.438 
4622    51.21     1880     1889.183     1374.074 
4623    51.22     1925     1937.414     1373.711 
4624    51.23     1949     1984.266     1373.348 
4625    51.24     2042     2026.099     1372.985 
4626    51.25     2064     2058.877     1372.622 
4627    51.26     2013     2079.195     1372.260 
4628    51.27     2048     2082.486     1371.898 
4629    51.28     2061     2064.346     1371.536 
4630    51.29     2011     2032.118     1371.174 
4631    51.30     1971     1995.238     1370.813 
4632    51.31     1928     1961.599     1370.452 
4633    51.32     1851     1935.504     1370.091 
4634    51.33     1875     1918.810     1369.730 
4635    51.34     1856     1911.266     1369.370 
4636    51.35     1849     1911.463     1369.009 
4637    51.36     1930     1917.434     1368.649 
4638    51.37     1919     1926.481     1368.290 
4639    51.38     1855     1936.049     1367.930 
4640    51.39     1874     1943.653     1367.571 
4641    51.40     1923     1947.457     1367.212 
4642    51.41     1913     1943.890     1366.853 
4643    51.42     1876     1932.989     1366.495 
4644    51.43     1869     1918.826     1366.137 
4645    51.44     1869     1905.614     1365.779 
4646    51.45     1967     1896.115     1365.421 
4647    51.46     1961     1891.239     1365.064 
4648    51.47     1962     1890.537     1364.707 
4649    51.48     1944     1892.391     1364.350 
4650    51.49     1947     1894.422     1363.994 
4651    51.50     1906     1894.052     1363.638 
4652    51.51     1914     1889.201     1363.282 
4653    51.52     1904     1876.248     1362.926 
4654    51.53     1888     1854.343     1362.571 
4655    51.54     1807     1827.852     1362.216 
4656    51.55     1821     1800.908     1361.861 
4657    51.56     1782     1777.149     1361.507 
4658    51.57     1732     1758.368     1361.152 
4659    51.58     1754     1745.016     1360.799 
4660    51.59     1733     1736.626     1360.445 
4661    51.60     1730     1732.594     1360.092 
4662    51.61     1725     1731.319     1359.739 
4663    51.62     1763     1731.853     1359.386 
4664    51.63     1717     1732.904     1359.034 
4665    51.64     1724     1732.054     1358.682 
4666    51.65     1726     1730.950     1358.330 
4667    51.66     1699     1726.475     1357.979 
4668    51.67     1726     1719.398     1357.627 
4669    51.68     1717     1712.219     1357.277 
4670    51.69     1719     1707.036     1356.926 
4671    51.70     1675     1705.546     1356.576 
4672    51.71     1633     1708.483     1356.226 
4673    51.72     1736     1715.874     1355.877 
4674    51.73     1751     1727.206     1355.528 
4675    51.74     1751     1741.640     1355.179 
4676    51.75     1778     1757.476     1354.830 
4677    51.76     1800     1772.958     1354.482 
4678    51.77     1817     1785.260     1354.134 
4679    51.78     1806     1793.498     1353.787 
4680    51.79     1783     1795.316     1353.439 
4681    51.80     1821     1787.394     1353.092 
4682    51.81     1802     1770.160     1352.746 
4683    51.82     1760     1748.121     1352.400 
4684    51.83     1754     1725.892     1352.054 
4685    51.84     1743     1706.789     1351.708 
4686    51.85     1698     1692.509     1351.363 
4687    51.86     1668     1683.458     1351.018 
4688    51.87     1680     1679.221     1350.674 
4689    51.88     1706     1678.910     1350.330 
4690    51.89     1665     1681.352     1349.986 
4691    51.90     1631     1685.194     1349.643 
4692    51.91     1672     1687.517     1349.300 
4693    51.92     1671     1690.017     1348.957 
4694    51.93     1656     1690.000     1348.615 
4695    51.94     1665     1685.423     1348.273 
4696    51.95     1611     1675.941     1347.931 
4697    51.96     1598     1664.729     1347.590 
4698    51.97     1618     1652.536     1347.249 
4699    51.98     1647     1640.139     1346.909 
4700    51.99     1627     1627.710     1346.569 
4701    52.00     1601     1614.260     1346.229 
4702    52.01     1609     1599.642     1345.890 
4703    52.02     1539     1585.060     1345.551 
4704    52.03     1546     1571.525     1345.212 
4705    52.04     1518     1559.963     1344.874 
4706    52.05     1486     1550.026     1344.536 
4707    52.06     1511     1543.219     1344.199 
4708    52.07     1512     1537.316     1343.862 
4709    52.08     1452     1534.569     1343.525 
4710    52.09     1443     1533.345     1343.189 
4711    52.10     1528     1533.093     1342.853 
4712    52.11     1489     1533.401     1342.517 
4713    52.12     1485     1533.838     1342.182 
4714    52.13     1524     1534.047     1341.848 
4715    52.14     1505     1533.321     1341.513 
4716    52.15     1494     1531.652     1341.179 
4717    52.16     1522     1529.558     1340.846 
4718    52.17     1476     1527.344     1340.513 
4719    52.18     1463     1525.169     1340.180 
4720    52.19     1470     1522.910     1339.848 
4721    52.20     1479     1520.344     1339.516 
4722    52.21     1479     1516.780     1339.185 
4723    52.22     1485     1512.248     1338.854 
4724    52.23     1507     1507.461     1338.523 
4725    52.24     1489     1503.549     1338.193 
4726    52.25     1464     1500.282     1337.863 
4727    52.26     1528     1498.326     1337.534 
4728    52.27     1528     1497.727     1337.205 
4729    52.28     1483     1498.395     1336.876 
4730    52.29     1491     1500.095     1336.548 
4731    52.30     1523     1502.875     1336.221 
4732    52.31     1528     1506.424     1335.893 
4733    52.32     1511     1509.209     1335.567 
4734    52.33     1512     1513.763     1335.240 
4735    52.34     1533     1518.660     1334.915 
4736    52.35     1523     1523.670     1334.589 
4737    52.36     1558     1529.025     1334.264 
4738    52.37     1561     1535.300     1333.939 
4739    52.38     1579     1543.301     1333.615 
4740    52.39     1568     1553.195     1333.292 
4741    52.40     1597     1565.636     1332.968 
4742    52.41     1602     1581.268     1332.646 
4743    52.42     1592     1600.006     1332.323 
4744    52.43     1606     1622.479     1332.001 
4745    52.44     1634     1649.280     1331.680 
4746    52.45     1675     1680.879     1331.359 
4747    52.46     1741     1717.828     1331.039 
4748    52.47     1755     1760.669     1330.719 
4749    52.48     1826     1809.876     1330.399 
4750    52.49     1931     1866.091     1330.080 
4751    52.50     1982     1928.640     1329.761 
4752    52.51     2029     1997.300     1329.443 
4753    52.52     2037     2070.660     1329.125 
4754    52.53     2145     2146.119     1328.808 
4755    52.54     2255     2219.631     1328.491 
4756    52.55     2334     2285.950     1328.175 
4757    52.56     2434     2338.904     1327.859 
4758    52.57     2528     2373.552     1327.544 
4759    52.58     2512     2383.499     1327.229 
4760    52.59     2473     2360.972     1326.915 
4761    52.60     2438     2316.152     1326.601 
4762    52.61     2411     2262.850     1326.287 
4763    52.62     2332     2212.580     1325.975 
4764    52.63     2233     2172.248     1325.662 
4765    52.64     2205     2144.617     1325.350 
4766    52.65     2144     2128.592     1325.039 
4767    52.66     2123     2122.004     1324.728 
4768    52.67     2158     2122.220     1324.417 
4769    52.68     2214     2125.901     1324.107 
4770    52.69     2173     2129.020     1323.798 
4771    52.70     2126     2127.636     1323.489 
4772    52.71     2110     2117.222     1323.181 
4773    52.72     2103     2093.859     1322.873 
4774    52.73     2055     2052.059     1322.565 
4775    52.74     2059     1997.221     1322.258 
4776    52.75     2019     1937.234     1321.952 
4777    52.76     1939     1878.777     1321.646 
4778    52.77     1849     1825.869     1321.341 
4779    52.78     1810     1780.035     1321.036 
4780    52.79     1749     1740.989     1320.732 
4781    52.80     1735     1707.654     1320.428 
4782    52.81     1697     1679.088     1320.125 
4783    52.82     1633     1654.379     1319.822 
4784    52.83     1632     1632.656     1319.520 
4785    52.84     1606     1613.100     1319.218 
4786    52.85     1560     1595.200     1318.917 
4787    52.86     1532     1577.906     1318.616 
4788    52.87     1548     1560.668     1318.316 
4789    52.88     1568     1543.727     1318.017 
4790    52.89     1546     1527.589     1317.718 
4791    52.90     1494     1512.685     1317.419 
4792    52.91     1447     1499.287     1317.121 
4793    52.92     1451     1487.481     1316.824 
4794    52.93     1444     1477.221     1316.527 
4795    52.94     1454     1468.381     1316.231 
4796    52.95     1464     1459.720     1315.935 
4797    52.96     1475     1453.284     1315.640 
4798    52.97     1448     1447.836     1315.345 
4799    52.98     1490     1443.262     1315.051 
4800    52.99     1535     1439.464     1314.757 
4801    53.00     1433     1436.348     1314.464 
4802    53.01     1459     1433.817     1314.172 
4803    53.02     1453     1431.764     1313.880 
4804    53.03     1424     1430.068     1313.589 
4805    53.04     1461     1428.592     1313.298 
4806    53.05     1463     1427.228     1313.008 
4807    53.06     1441     1425.505     1312.719 
4808    53.07     1376     1424.079     1312.429 
4809    53.08     1380     1422.613     1312.141 
4810    53.09     1382     1420.832     1311.853 
4811    53.10     1434     1420.094     1311.566 
4812    53.11     1450     1420.066     1311.279 
4813    53.12     1421     1420.893     1310.993 
4814    53.13     1408     1422.666     1310.708 
4815    53.14     1425     1425.451     1310.423 
4816    53.15     1437     1429.302     1310.138 
4817    53.16     1443     1434.274     1309.854 
4818    53.17     1422     1440.423     1309.571 
4819    53.18     1451     1447.806     1309.289 
4820    53.19     1456     1456.486     1309.007 
4821    53.20     1462     1466.326     1308.725 
4822    53.21     1424     1477.156     1308.444 
4823    53.22     1454     1489.924     1308.164 
4824    53.23     1476     1504.078     1307.885 
4825    53.24     1504     1519.498     1307.606 
4826    53.25     1495     1535.812     1307.327 
4827    53.26     1539     1552.345     1307.049 
4828    53.27     1580     1568.386     1306.772 
4829    53.28     1531     1582.205     1306.496 
4830    53.29     1508     1592.607     1306.220 
4831    53.30     1559     1597.824     1305.944 
4832    53.31     1588     1597.735     1305.670 
4833    53.32     1510     1592.041     1305.395 
4834    53.33     1487     1580.830     1305.122 
4835    53.34     1518     1564.748     1304.849 
4836    53.35     1521     1550.625     1304.577 
4837    53.36     1478     1538.541     1304.305 
4838    53.37     1454     1529.271     1304.034 
4839    53.38     1500     1523.159     1303.764 
4840    53.39     1520     1519.862     1303.494 
4841    53.40     1489     1518.832     1303.225 
4842    53.41     1501     1518.926     1302.956 
4843    53.42     1450     1519.591     1302.689 
4844    53.43     1491     1519.594     1302.421 
4845    53.44     1521     1517.939     1302.155 
4846    53.45     1483     1514.247     1301.889 
4847    53.46     1403     1508.484     1301.624 
4848    53.47     1408     1500.321     1301.359 
4849    53.48     1453     1490.898     1301.095 
4850    53.49     1443     1481.066     1300.832 
4851    53.50     1477     1473.142     1300.569 
4852    53.51     1413     1466.943     1300.307 
4853    53.52     1372     1463.451     1300.045 
4854    53.53     1431     1462.386     1299.785 
4855    53.54     1428     1463.736     1299.525 
4856    53.55     1367     1467.430     1299.265 
4857    53.56     1371     1473.038     1299.007 
4858    53.57     1418     1480.574     1298.748 
4859    53.58     1436     1489.822     1298.491 
4860    53.59     1431     1500.450     1298.234 
4861    53.60     1434     1511.941     1297.978 
4862    53.61     1441     1523.550     1297.723 
4863    53.62     1468     1534.313     1297.468 
4864    53.63     1506     1542.892     1297.214 
4865    53.64     1549     1548.963     1296.961 
4866    53.65     1542     1550.978     1296.708 
4867    53.66     1529     1547.807     1296.456 
4868    53.67     1465     1540.985     1296.204 
4869    53.68     1446     1533.001     1295.954 
4870    53.69     1447     1525.983     1295.704 
4871    53.70     1450     1521.120     1295.455 
4872    53.71     1465     1518.984     1295.206 
4873    53.72     1441     1519.213     1294.958 
4874    53.73     1464     1521.083     1294.711 
4875    53.74     1484     1523.611     1294.464 
4876    53.75     1487     1525.737     1294.218 
4877    53.76     1493     1526.377     1293.973 
4878    53.77     1484     1523.973     1293.729 
4879    53.78     1453     1518.361     1293.485 
4880    53.79     1401     1510.106     1293.242 
4881    53.80     1378     1499.167     1293.000 
4882    53.81     1382     1486.505     1292.758 
4883    53.82     1387     1473.599     1292.517 
4884    53.83     1382     1461.663     1292.277 
4885    53.84     1373     1451.321     1292.038 
4886    53.85     1399     1442.973     1291.799 
4887    53.86     1408     1436.379     1291.561 
4888    53.87     1371     1431.178     1291.323 
4889    53.88     1349     1426.913     1291.087 
4890    53.89     1358     1423.145     1290.851 
4891    53.90     1383     1419.531     1290.616 
4892    53.91     1401     1415.593     1290.381 
4893    53.92     1376     1411.172     1290.148 
4894    53.93     1345     1406.585     1289.915 
4895    53.94     1365     1402.596     1289.682 
4896    53.95     1355     1399.499     1289.451 
4897    53.96     1371     1397.539     1289.220 
4898    53.97     1415     1396.814     1288.990 
4899    53.98     1387     1397.315     1288.761 
4900    53.99     1370     1398.965     1288.532 
4901    54.00     1392     1401.634     1288.305 
4902    54.01     1380     1405.132     1288.077 
4903    54.02     1389     1409.190     1287.851 
4904    54.03     1414     1413.440     1287.626 
4905    54.04     1402     1417.403     1287.401 
4906    54.05     1394     1420.532     1287.177 
4907    54.06     1385     1422.316     1286.953 
4908    54.07     1408     1422.291     1286.731 
4909    54.08     1398     1419.609     1286.509 
4910    54.09     1403     1414.536     1286.288 
4911    54.10     1418     1408.239     1286.068 
4912    54.11     1407     1401.882     1285.848 
4913    54.12     1406     1396.301     1285.629 
4914    54.13     1376     1391.926     1285.411 
4915    54.14     1328     1388.866     1285.194 
4916    54.15     1331     1387.021     1284.978 
4917    54.16     1341     1385.619     1284.762 
4918    54.17     1377     1385.489     1284.547 
4919    54.18     1396     1385.738     1284.333 
4920    54.19     1372     1386.013     1284.120 
4921    54.20     1312     1385.973     1283.907 
4922    54.21     1330     1385.348     1283.695 
4923    54.22     1401     1383.797     1283.484 
4924    54.23     1393     1380.991     1283.274 
4925    54.24     1354     1377.385     1283.065 
4926    54.25     1379     1373.581     1282.856 
4927    54.26     1360     1370.092     1282.648 
4928    54.27     1377     1367.240     1282.441 
4929    54.28     1341     1365.173     1282.235 
4930    54.29     1319     1363.919     1282.029 
4931    54.30     1350     1363.175     1281.825 
4932    54.31     1365     1363.455     1281.621 
4933    54.32     1356     1364.714     1281.418 
4934    54.33     1323     1366.406     1281.215 
4935    54.34     1340     1368.812     1281.014 
4936    54.35     1385     1371.973     1280.813 
4937    54.36     1379     1375.949     1280.613 
4938    54.37     1370     1380.819     1280.414 
4939    54.38     1367     1387.049     1280.216 
4940    54.39     1390     1393.995     1280.019 
4941    54.40     1385     1402.126     1279.822 
4942    54.41     1406     1411.530     1279.626 
4943    54.42     1429     1422.278     1279.431 
4944    54.43     1417     1434.415     1279.237 
4945    54.44     1402     1447.789     1279.044 
4946    54.45     1475     1462.890     1278.851 
4947    54.46     1520     1479.309     1278.660 
4948    54.47     1498     1497.115     1278.469 
4949    54.48     1520     1515.973     1278.279 
4950    54.49     1606     1536.088     1278.090 
4951    54.50     1615     1557.324     1277.901 
4952    54.51     1620     1579.206     1277.714 
4953    54.52     1626     1600.937     1277.527 
4954    54.53     1669     1621.573     1277.341 
4955    54.54     1680     1641.128     1277.156 
4956    54.55     1761     1656.276     1276.972 
4957    54.56     1768     1666.964     1276.789 
4958    54.57     1743     1675.037     1276.607 
4959    54.58     1728     1682.291     1276.425 
4960    54.59     1770     1689.906     1276.244 
4961    54.60     1790     1697.603     1276.064 
4962    54.61     1742     1704.303     1275.885 
4963    54.62     1730     1708.274     1275.707 
4964    54.63     1775     1708.041     1275.530 
4965    54.64     1759     1699.847     1275.353 
4966    54.65     1736     1685.855     1275.178 
4967    54.66     1754     1668.401     1275.003 
4968    54.67     1714     1650.170     1274.829 
4969    54.68     1682     1632.876     1274.656 
4970    54.69     1662     1617.484     1274.484 
4971    54.70     1634     1602.534     1274.313 
4972    54.71     1591     1588.303     1274.143 
4973    54.72     1610     1575.324     1273.973 
4974    54.73     1565     1563.945     1273.804 
4975    54.74     1550     1554.046     1273.637 
4976    54.75     1560     1545.022     1273.470 
4977    54.76     1558     1535.970     1273.304 
4978    54.77     1564     1525.990     1273.139 
4979    54.78     1555     1513.659     1272.974 
4980    54.79     1508     1498.239     1272.811 
4981    54.80     1471     1480.522     1272.649 
4982    54.81     1451     1462.116     1272.487 
4983    54.82     1434     1444.419     1272.327 
4984    54.83     1405     1428.305     1272.167 
4985    54.84     1381     1414.126     1272.008 
4986    54.85     1395     1401.875     1271.850 
4987    54.86     1397     1391.349     1271.693 
4988    54.87     1340     1382.281     1271.537 
4989    54.88     1343     1374.406     1271.381 
4990    54.89     1338     1367.500     1271.227 
4991    54.90     1322     1361.386     1271.074 
4992    54.91     1320     1355.935     1270.921 
4993    54.92     1324     1351.050     1270.770 
4994    54.93     1324     1346.662     1270.619 
4995    54.94     1348     1342.721     1270.469 
4996    54.95     1355     1339.184     1270.320 
4997    54.96     1279     1336.018     1270.172 
4998    54.97     1288     1333.192     1270.025 
4999    54.98     1332     1330.677     1269.879 
5000    54.99     1343     1328.448     1269.734 
5001    55.00     1303     1326.481     1269.590 
5002    55.01     1252     1324.754     1269.446 
5003    55.02     1277     1323.248     1269.304 
5004    55.03     1295     1321.946     1269.163 
5005    55.04     1304     1320.833     1269.022 
5006    55.05     1339     1319.583     1268.882 
5007    55.06     1350     1318.820     1268.744 
5008    55.07     1363     1318.217     1268.606 
5009    55.08     1344     1317.769     1268.469 
5010    55.09     1300     1317.472     1268.333 
5011    55.10     1272     1317.325     1268.199 
5012    55.11     1308     1317.328     1268.065 
5013    55.12     1343     1317.482     1267.932 
5014    55.13     1299     1318.023     1267.800 
5015    55.14     1219     1318.498     1267.669 
5016    55.15     1266     1319.145     1267.538 
5017    55.16     1350     1319.976     1267.409 
5018    55.17     1366     1321.006     1267.281 
5019    55.18     1355     1322.432     1267.154 
5020    55.19     1323     1323.930     1267.028 
5021    55.20     1344     1325.547     1266.902 
5022    55.21     1353     1327.636     1266.778 
5023    55.22     1338     1330.085     1266.654 
5024    55.23     1337     1332.951     1266.532 
5025    55.24     1338     1336.299     1266.411 
5026    55.25     1301     1340.207     1266.290 
5027    55.26     1305     1344.765     1266.171 
5028    55.27     1333     1350.076     1266.052 
5029    55.28     1362     1356.365     1265.934 
5030    55.29     1389     1363.530     1265.818 
5031    55.30     1418     1371.813     1265.702 
5032    55.31     1392     1381.350     1265.588 
5033    55.32     1404     1392.270     1265.474 
5034    55.33     1416     1404.773     1265.361 
5035    55.34     1414     1418.768     1265.250 
5036    55.35     1421     1434.179     1265.139 
5037    55.36     1434     1451.278     1265.029 
5038    55.37     1497     1469.629     1264.921 
5039    55.38     1523     1488.754     1264.813 
5040    55.39     1547     1507.576     1264.706 
5041    55.40     1559     1525.738     1264.601 
5042    55.41     1551     1541.832     1264.496 
5043    55.42     1586     1554.682     1264.392 
5044    55.43     1568     1563.420     1264.290 
5045    55.44     1563     1565.846     1264.188 
5046    55.45     1568     1563.220     1264.087 
5047    55.46     1585     1558.235     1263.988 
5048    55.47     1588     1553.378     1263.889 
5049    55.48     1542     1550.229     1263.792 
5050    55.49     1544     1549.232     1263.695 
5051    55.50     1557     1550.284     1263.599 
5052    55.51     1565     1552.546     1263.505 
5053    55.52     1589     1555.154     1263.411 
5054    55.53     1575     1556.591     1263.319 
5055    55.54     1560     1555.789     1263.227 
5056    55.55     1500     1553.514     1263.137 
5057    55.56     1514     1550.218     1263.048 
5058    55.57     1577     1546.410     1262.959 
5059    55.58     1581     1542.124     1262.872 
5060    55.59     1553     1536.581     1262.786 
5061    55.60     1520     1530.508     1262.700 
5062    55.61     1511     1524.275     1262.616 
5063    55.62     1477     1520.652     1262.533 
5064    55.63     1495     1519.335     1262.451 
5065    55.64     1486     1520.350     1262.370 
5066    55.65     1500     1523.282     1262.290 
5067    55.66     1536     1527.422     1262.210 
5068    55.67     1545     1531.892     1262.133 
5069    55.68     1527     1535.348     1262.056 
5070    55.69     1556     1536.686     1261.980 
5071    55.70     1544     1535.449     1261.905 
5072    55.71     1529     1531.411     1261.831 
5073    55.72     1481     1524.158     1261.759 
5074    55.73     1442     1512.479     1261.687 
5075    55.74     1457     1497.753     1261.616 
5076    55.75     1456     1482.033     1261.547 
5077    55.76     1495     1467.133     1261.478 
5078    55.77     1448     1454.229     1261.411 
5079    55.78     1415     1443.844     1261.345 
5080    55.79     1400     1436.009     1261.280 
5081    55.80     1412     1430.452     1261.215 
5082    55.81     1437     1426.741     1261.152 
5083    55.82     1452     1424.349     1261.090 
5084    55.83     1398     1422.529     1261.029 
5085    55.84     1393     1420.987     1260.970 
5086    55.85     1427     1418.954     1260.911 
5087    55.86     1439     1415.925     1260.853 
5088    55.87     1447     1411.459     1260.797 
5089    55.88     1447     1404.630     1260.741 
5090    55.89     1390     1396.050     1260.687 
5091    55.90     1322     1386.889     1260.633 
5092    55.91     1370     1377.697     1260.581 
5093    55.92     1404     1369.538     1260.530 
5094    55.93     1349     1362.176     1260.480 
5095    55.94     1359     1355.930     1260.431 
5096    55.95     1391     1350.716     1260.383 
5097    55.96     1360     1346.395     1260.337 
5098    55.97     1327     1342.737     1260.291 
5099    55.98     1340     1339.775     1260.246 
5100    55.99     1333     1337.322     1260.203 
5101    56.00     1363     1335.300     1260.161 
5102    56.01     1369     1333.648     1260.120 
5103    56.02     1372     1332.393     1260.080 
5104    56.03     1308     1331.369     1260.041 
5105    56.04     1334     1330.556     1260.003 
5106    56.05     1336     1329.944     1259.966 
5107    56.06     1317     1329.593     1259.931 
5108    56.07     1341     1329.423     1259.896 
5109    56.08     1354     1329.216     1259.863 
5110    56.09     1365     1329.143     1259.831 
5111    56.10     1358     1329.277     1259.800 
5112    56.11     1350     1329.686     1259.770 
5113    56.12     1379     1330.423     1259.741 
5114    56.13     1341     1331.698     1259.713 
5115    56.14     1318     1333.349     1259.686 
5116    56.15     1358     1335.227     1259.661 
5117    56.16     1382     1337.505     1259.637 
5118    56.17     1383     1340.220     1259.613 
5119    56.18     1362     1343.292     1259.591 
5120    56.19     1377     1346.743     1259.570 
5121    56.20     1400     1350.543     1259.550 
5122    56.21     1395     1354.641     1259.532 
5123    56.22     1362     1358.956     1259.514 
5124    56.23     1375     1363.354     1259.497 
5125    56.24     1384     1367.704     1259.482 
5126    56.25     1418     1371.873     1259.467 
5127    56.26     1445     1375.742     1259.454 
5128    56.27     1427     1379.231     1259.442 
5129    56.28     1413     1382.118     1259.431 
5130    56.29     1392     1384.377     1259.421 
5131    56.30     1412     1386.657     1259.412 
5132    56.31     1435     1389.292     1259.404 
5133    56.32     1389     1392.418     1259.397 
5134    56.33     1415     1397.084     1259.391 
5135    56.34     1414     1402.987     1259.386 
5136    56.35     1412     1410.296     1259.383 
5137    56.36     1448     1419.094     1259.380 
5138    56.37     1442     1429.556     1259.379 
5139    56.38     1473     1441.561     1259.378 
5140    56.39     1494     1455.294     1259.379 
5141    56.40     1509     1470.354     1259.381 
5142    56.41     1490     1487.845     1259.383 
5143    56.42     1500     1507.544     1259.387 
5144    56.43     1530     1529.200     1259.392 
5145    56.44     1605     1553.056     1259.398 
5146    56.45     1639     1579.339     1259.405 
5147    56.46     1672     1607.967     1259.413 
5148    56.47     1682     1639.120     1259.422 
5149    56.48     1756     1672.126     1259.432 
5150    56.49     1771     1706.141     1259.443 
5151    56.50     1776     1739.985     1259.455 
5152    56.51     1800     1772.651     1259.469 
5153    56.52     1797     1802.968     1259.483 
5154    56.53     1825     1828.215     1259.498 
5155    56.54     1905     1848.965     1259.514 
5156    56.55     1920     1866.485     1259.531 
5157    56.56     1923     1882.434     1259.550 
5158    56.57     1889     1897.021     1259.569 
5159    56.58     1917     1910.307     1259.589 
5160    56.59     1914     1919.764     1259.611 
5161    56.60     1899     1925.027     1259.633 
5162    56.61     1958     1929.052     1259.657 
5163    56.62     1985     1934.686     1259.681 
5164    56.63     2001     1944.053     1259.706 
5165    56.64     1943     1957.881     1259.733 
5166    56.65     1967     1975.867     1259.760 
5167    56.66     1992     1996.587     1259.788 
5168    56.67     2041     2018.252     1259.818 
5169    56.68     2088     2039.449     1259.848 
5170    56.69     2072     2059.745     1259.879 
5171    56.70     2083     2078.996     1259.912 
5172    56.71     2125     2096.124     1259.945 
5173    56.72     2173     2108.948     1259.979 
5174    56.73     2176     2114.716     1260.015 
5175    56.74     2180     2110.405     1260.051 
5176    56.75     2127     2091.357     1260.088 
5177    56.76     2033     2055.413     1260.126 
5178    56.77     2050     2008.987     1260.166 
5179    56.78     2028     1958.832     1260.206 
5180    56.79     1944     1911.032     1260.247 
5181    56.80     1863     1869.120     1260.289 
5182    56.81     1823     1834.428     1260.332 
5183    56.82     1785     1806.431     1260.376 
5184    56.83     1787     1784.465     1260.421 
5185    56.84     1754     1767.704     1260.467 
5186    56.85     1780     1755.067     1260.514 
5187    56.86     1782     1745.172     1260.561 
5188    56.87     1767     1736.372     1260.610 
5189    56.88     1752     1726.923     1260.660 
5190    56.89     1710     1715.275     1260.710 
5191    56.90     1726     1700.029     1260.762 
5192    56.91     1684     1678.477     1260.815 
5193    56.92     1625     1651.754     1260.868 
5194    56.93     1619     1622.658     1260.922 
5195    56.94     1604     1593.735     1260.978 
5196    56.95     1606     1566.907     1261.034 
5197    56.96     1576     1543.085     1261.091 
5198    56.97     1566     1522.797     1261.149 
5199    56.98     1518     1505.035     1261.208 
5200    56.99     1490     1489.599     1261.268 
5201    57.00     1466     1476.001     1261.329 
5202    57.01     1442     1463.930     1261.391 
5203    57.02     1422     1453.198     1261.453 
5204    57.03     1446     1443.675     1261.517 
5205    57.04     1419     1435.198     1261.581 
5206    57.05     1400     1427.706     1261.647 
5207    57.06     1406     1421.180     1261.713 
5208    57.07     1417     1415.591     1261.780 
5209    57.08     1421     1410.871     1261.848 
5210    57.09     1413     1406.908     1261.917 
5211    57.10     1400     1403.557     1261.987 
5212    57.11     1355     1400.661     1262.058 
5213    57.12     1385     1398.083     1262.129 
5214    57.13     1397     1395.799     1262.202 
5215    57.14     1406     1393.350     1262.275 
5216    57.15     1392     1391.019     1262.349 
5217    57.16     1376     1389.024     1262.425 
5218    57.17     1396     1387.608     1262.501 
5219    57.18     1416     1386.708     1262.578 
5220    57.19     1402     1386.970     1262.655 
5221    57.20     1395     1388.341     1262.734 
5222    57.21     1390     1390.639     1262.813 
5223    57.22     1374     1393.674     1262.894 
5224    57.23     1416     1398.313     1262.975 
5225    57.24     1440     1404.180     1263.057 
5226    57.25     1423     1411.276     1263.140 
5227    57.26     1428     1419.570     1263.224 
5228    57.27     1421     1428.987     1263.309 
5229    57.28     1450     1439.374     1263.394 
5230    57.29     1476     1450.426     1263.480 
5231    57.30     1484     1461.799     1263.568 
5232    57.31     1494     1472.980     1263.656 
5233    57.32     1491     1483.057     1263.744 
5234    57.33     1534     1491.396     1263.834 
5235    57.34     1542     1497.178     1263.925 
5236    57.35     1521     1499.609     1264.016 
5237    57.36     1479     1497.105     1264.108 
5238    57.37     1461     1489.059     1264.201 
5239    57.38     1470     1477.919     1264.295 
5240    57.39     1423     1465.729     1264.390 
5241    57.40     1417     1454.315     1264.485 
5242    57.41     1437     1444.798     1264.582 
5243    57.42     1458     1437.649     1264.679 
5244    57.43     1452     1432.875     1264.777 
5245    57.44     1429     1430.200     1264.875 
5246    57.45     1420     1429.194     1264.975 
5247    57.46     1448     1429.334     1265.075 
5248    57.47     1434     1429.937     1265.177 
5249    57.48     1379     1430.569     1265.279 
5250    57.49     1421     1430.518     1265.381 
5251    57.50     1430     1430.008     1265.485 
5252    57.51     1433     1427.093     1265.589 
5253    57.52     1399     1421.271     1265.694 
5254    57.53     1401     1413.659     1265.800 
5255    57.54     1412     1404.915     1265.907 
5256    57.55     1414     1396.218     1266.015 
5257    57.56     1392     1388.169     1266.123 
5258    57.57     1360     1381.096     1266.232 
5259    57.58     1362     1374.891     1266.342 
5260    57.59     1339     1369.724     1266.452 
5261    57.60     1330     1365.242     1266.564 
5262    57.61     1344     1361.216     1266.676 
5263    57.62     1385     1357.381     1266.789 
5264    57.63     1388     1353.723     1266.903 
5265    57.64     1350     1350.321     1267.017 
5266    57.65     1330     1347.269     1267.132 
5267    57.66     1378     1345.002     1267.248 
5268    57.67     1377     1342.674     1267.365 
5269    57.68     1344     1340.946     1267.483 
5270    57.69     1344     1339.646     1267.601 
5271    57.70     1373     1338.697     1267.720 
5272    57.71     1381     1338.148     1267.840 
5273    57.72     1340     1337.911     1267.960 
5274    57.73     1295     1337.940     1268.081 
5275    57.74     1317     1338.118     1268.203 
5276    57.75     1339     1338.552     1268.326 
5277    57.76     1368     1339.141     1268.449 
5278    57.77     1364     1339.829     1268.574 
5279    57.78     1324     1340.597     1268.698 
5280    57.79     1347     1341.519     1268.824 
5281    57.80     1340     1342.677     1268.950 
5282    57.81     1330     1344.136     1269.078 
5283    57.82     1314     1345.926     1269.205 
5284    57.83     1333     1348.035     1269.334 
5285    57.84     1363     1350.418     1269.463 
5286    57.85     1341     1352.993     1269.593 
5287    57.86     1325     1355.653     1269.724 
5288    57.87     1364     1358.483     1269.855 
5289    57.88     1382     1360.983     1269.987 
5290    57.89     1368     1363.280     1270.120 
5291    57.90     1358     1365.077     1270.253 
5292    57.91     1374     1366.649     1270.388 
5293    57.92     1327     1368.224     1270.523 
5294    57.93     1351     1370.134     1270.658 
5295    57.94     1394     1372.654     1270.794 
5296    57.95     1397     1375.985     1270.931 
5297    57.96     1416     1380.262     1271.069 
5298    57.97     1387     1385.580     1271.207 
5299    57.98     1387     1392.021     1271.346 
5300    57.99     1397     1399.662     1271.486 
5301    58.00     1405     1408.585     1271.626 
5302    58.01     1375     1418.877     1271.767 
5303    58.02     1393     1430.629     1271.909 
5304    58.03     1439     1444.038     1272.051 
5305    58.04     1498     1459.014     1272.195 
5306    58.05     1512     1475.591     1272.338 
5307    58.06     1487     1494.081     1272.483 
5308    58.07     1492     1514.459     1272.628 
5309    58.08     1552     1536.806     1272.773 
5310    58.09     1633     1561.029     1272.920 
5311    58.10     1645     1586.756     1273.067 
5312    58.11     1658     1613.251     1273.214 
5313    58.12     1679     1639.741     1273.363 
5314    58.13     1709     1663.977     1273.512 
5315    58.14     1716     1684.617     1273.661 
5316    58.15     1713     1700.060     1273.812 
5317    58.16     1790     1708.219     1273.962 
5318    58.17     1777     1707.722     1274.114 
5319    58.18     1693     1698.088     1274.266 
5320    58.19     1657     1682.497     1274.419 
5321    58.20     1650     1664.991     1274.572 
5322    58.21     1609     1649.175     1274.726 
5323    58.22     1639     1637.301     1274.881 
5324    58.23     1625     1630.500     1275.036 
5325    58.24     1566     1629.014     1275.192 
5326    58.25     1604     1632.513     1275.349 
5327    58.26     1662     1640.340     1275.506 
5328    58.27     1655     1651.637     1275.664 
5329    58.28     1690     1665.405     1275.822 
5330    58.29     1677     1680.731     1275.981 
5331    58.30     1637     1696.115     1276.141 
5332    58.31     1620     1710.674     1276.301 
5333    58.32     1680     1722.923     1276.462 
5334    58.33     1707     1731.794     1276.623 
5335    58.34     1725     1736.352     1276.785 
5336    58.35     1753     1737.998     1276.948 
5337    58.36     1762     1736.636     1277.111 
5338    58.37     1707     1732.814     1277.275 
5339    58.38     1709     1726.295     1277.439 
5340    58.39     1710     1716.199     1277.604 
5341    58.40     1694     1700.631     1277.770 
5342    58.41     1672     1679.371     1277.936 
5343    58.42     1669     1656.042     1278.102 
5344    58.43     1675     1632.814     1278.270 
5345    58.44     1622     1611.844     1278.437 
5346    58.45     1575     1594.403     1278.606 
5347    58.46     1539     1580.960     1278.775 
5348    58.47     1522     1571.410     1278.944 
5349    58.48     1495     1565.310     1279.114 
5350    58.49     1532     1561.838     1279.285 
5351    58.50     1595     1560.488     1279.456 
5352    58.51     1542     1560.642     1279.628 
5353    58.52     1506     1561.221     1279.800 
5354    58.53     1517     1561.194     1279.973 
5355    58.54     1535     1559.929     1280.147 
5356    58.55     1516     1556.866     1280.321 
5357    58.56     1528     1550.711     1280.495 
5358    58.57     1512     1542.406     1280.670 
5359    58.58     1535     1532.153     1280.846 
5360    58.59     1488     1523.247     1281.022 
5361    58.60     1483     1515.854     1281.199 
5362    58.61     1469     1510.576     1281.376 
5363    58.62     1464     1507.560     1281.554 
5364    58.63     1493     1506.614     1281.732 
5365    58.64     1504     1507.212     1281.911 
5366    58.65     1475     1508.944     1282.090 
5367    58.66     1518     1511.065     1282.270 
5368    58.67     1541     1512.809     1282.450 
5369    58.68     1535     1513.619     1282.631 
5370    58.69     1447     1512.970     1282.813 
5371    58.70     1447     1509.977     1282.995 
5372    58.71     1480     1504.815     1283.177 
5373    58.72     1442     1498.858     1283.360 
5374    58.73     1487     1492.945     1283.543 
5375    58.74     1456     1488.876     1283.727 
5376    58.75     1484     1487.042     1283.912 
5377    58.76     1490     1487.573     1284.097 
5378    58.77     1508     1490.481     1284.282 
5379    58.78     1473     1495.626     1284.468 
5380    58.79     1456     1502.764     1284.654 
5381    58.80     1460     1511.562     1284.841 
5382    58.81     1512     1521.592     1285.029 
5383    58.82     1536     1532.126     1285.216 
5384    58.83     1524     1542.863     1285.405 
5385    58.84     1521     1552.847     1285.594 
5386    58.85     1551     1561.208     1285.783 
5387    58.86     1550     1566.667     1285.973 
5388    58.87     1553     1568.816     1286.163 
5389    58.88     1563     1567.648     1286.354 
5390    58.89     1561     1562.441     1286.545 
5391    58.90     1546     1553.672     1286.736 
5392    58.91     1503     1543.079     1286.929 
5393    58.92     1529     1532.503     1287.121 
5394    58.93     1546     1523.350     1287.314 
5395    58.94     1520     1516.421     1287.508 
5396    58.95     1505     1511.968     1287.701 
5397    58.96     1516     1509.841     1287.896 
5398    58.97     1472     1509.642     1288.091 
5399    58.98     1508     1510.741     1288.286 
5400    58.99     1524     1512.719     1288.482 
5401    59.00     1526     1514.884     1288.678 
5402    59.01     1524     1516.581     1288.874 
5403    59.02     1518     1517.024     1289.071 
5404    59.03     1499     1516.108     1289.269 
5405    59.04     1497     1514.028     1289.467 
5406    59.05     1477     1510.599     1289.665 
5407    59.06     1491     1506.025     1289.864 
5408    59.07     1514     1501.272     1290.063 
5409    59.08     1526     1497.329     1290.263 
5410    59.09     1502     1494.973     1290.463 
5411    59.10     1479     1494.693     1290.663 
5412    59.11     1455     1496.781     1290.864 
5413    59.12     1461     1501.141     1291.065 
5414    59.13     1459     1507.764     1291.267 
5415    59.14     1514     1516.522     1291.469 
5416    59.15     1477     1527.264     1291.671 
5417    59.16     1496     1539.836     1291.874 
5418    59.17     1549     1554.042     1292.077 
5419    59.18     1570     1569.511     1292.281 
5420    59.19     1544     1586.038     1292.485 
5421    59.20     1551     1602.960     1292.689 
5422    59.21     1615     1620.396     1292.894 
5423    59.22     1701     1637.052     1293.100 
5424    59.23     1668     1651.683     1293.305 
5425    59.24     1639     1662.937     1293.511 
5426    59.25     1643     1669.673     1293.718 
5427    59.26     1644     1670.453     1293.924 
5428    59.27     1655     1662.878     1294.131 
5429    59.28     1665     1649.661     1294.339 
5430    59.29     1606     1632.802     1294.547 
5431    59.30     1580     1616.053     1294.755 
5432    59.31     1580     1601.659     1294.964 
5433    59.32     1582     1590.853     1295.173 
5434    59.33     1585     1584.046     1295.382 
5435    59.34     1567     1581.102     1295.592 
5436    59.35     1628     1581.570     1295.802 
5437    59.36     1634     1584.648     1296.012 
5438    59.37     1621     1589.946     1296.223 
5439    59.38     1591     1596.467     1296.434 
5440    59.39     1551     1603.331     1296.645 
5441    59.40     1550     1609.660     1296.857 
5442    59.41     1587     1614.700     1297.069 
5443    59.42     1632     1617.719     1297.282 
5444    59.43     1615     1617.148     1297.495 
5445    59.44     1629     1613.436     1297.708 
5446    59.45     1588     1608.099     1297.921 
5447    59.46     1570     1601.636     1298.135 
5448    59.47     1616     1595.001     1298.349 
5449    59.48     1623     1588.364     1298.564 
5450    59.49     1583     1581.637     1298.779 
5451    59.50     1531     1574.106     1298.994 
5452    59.51     1534     1564.896     1299.209 
5453    59.52     1546     1555.127     1299.425 
5454    59.53     1567     1545.856     1299.641 
5455    59.54     1576     1537.989     1299.857 
5456    59.55     1568     1532.115     1300.074 
5457    59.56     1544     1528.507     1300.291 
5458    59.57     1559     1527.209     1300.508 
5459    59.58     1623     1528.127     1300.726 
5460    59.59     1568     1531.094     1300.944 
5461    59.60     1565     1535.906     1301.162 
5462    59.61     1576     1542.334     1301.381 
5463    59.62     1551     1550.132     1301.599 
5464    59.63     1582     1559.059     1301.818 
5465    59.64     1622     1568.923     1302.038 
5466    59.65     1662     1579.643     1302.258 
5467    59.66     1653     1590.932     1302.477 
5468    59.67     1670     1602.803     1302.698 
5469    59.68     1667     1615.797     1302.918 
5470    59.69     1672     1630.997     1303.139 
5471    59.70     1727     1649.233     1303.360 
5472    59.71     1711     1671.050     1303.581 
5473    59.72     1742     1696.650     1303.803 
5474    59.73     1823     1725.880     1304.025 
5475    59.74     1871     1758.204     1304.247 
5476    59.75     1920     1792.650     1304.469 
5477    59.76     1958     1827.740     1304.692 
5478    59.77     2022     1861.468     1304.915 
5479    59.78     2062     1891.399     1305.138 
5480    59.79     2110     1914.976     1305.361 
5481    59.80     2134     1930.017     1305.585 
5482    59.81     2071     1934.210     1305.809 
5483    59.82     2018     1922.722     1306.033 
5484    59.83     1985     1898.470     1306.258 
5485    59.84     1916     1867.117     1306.482 
5486    59.85     1879     1834.256     1306.707 
5487    59.86     1864     1803.982     1306.932 
5488    59.87     1811     1778.544     1307.157 
5489    59.88     1779     1758.998     1307.383 
5490    59.89     1816     1745.422     1307.609 
5491    59.90     1836     1737.249     1307.835 
5492    59.91     1816     1733.496     1308.061 
5493    59.92     1793     1732.898     1308.288 
5494    59.93     1780     1734.320     1308.514 
5495    59.94     1789     1735.475     1308.741 
5496    59.95     1822     1735.060     1308.968 
5497    59.96     1838     1731.319     1309.196 
5498    59.97     1764     1723.792     1309.423 
5499    59.98     1757     1709.560     1309.651 
5500    59.99     1757     1688.585     1309.879 
5501    60.00     1676     1663.319     1310.107 
5502    60.01     1640     1636.518     1310.335 
5503    60.02     1612     1610.421     1310.564 
5504    60.03     1586     1586.053     1310.793 
5505    60.04     1579     1564.223     1311.022 
5506    60.05     1556     1545.639     1311.251 
5507    60.06     1544     1529.742     1311.480 
5508    60.07     1540     1516.229     1311.710 
5509    60.08     1482     1504.748     1311.939 
5510    60.09     1470     1495.272     1312.169 
5511    60.10     1479     1487.074     1312.399 
5512    60.11     1465     1479.900     1312.630 
5513    60.12     1457     1473.603     1312.860 
5514    60.13     1447     1468.377     1313.091 
5515    60.14     1424     1463.990     1313.321 
5516    60.15     1459     1460.389     1313.552 
5517    60.16     1498     1457.540     1313.783 
5518    60.17     1498     1455.417     1314.015 
5519    60.18     1457     1454.003     1314.246 
5520    60.19     1437     1453.139     1314.478 
5521    60.20     1431     1452.995     1314.709 
5522    60.21     1481     1453.625     1314.941 
5523    60.22     1498     1454.936     1315.173 
5524    60.23     1484     1456.927     1315.405 
5525    60.24     1452     1459.594     1315.638 
5526    60.25     1486     1462.931     1315.870 
5527    60.26     1563     1467.099     1316.103 
5528    60.27     1535     1471.561     1316.335 
5529    60.28     1473     1476.741     1316.568 
5530    60.29     1487     1482.933     1316.801 
5531    60.30     1511     1490.117     1317.034 
5532    60.31     1496     1498.560     1317.268 
5533    60.32     1511     1508.518     1317.501 
5534    60.33     1529     1520.197     1317.735 
5535    60.34     1560     1533.750     1317.968 
5536    60.35     1567     1549.268     1318.202 
5537    60.36     1617     1566.771     1318.436 
5538    60.37     1625     1586.254     1318.670 
5539    60.38     1655     1607.428     1318.904 
5540    60.39     1662     1629.991     1319.138 
5541    60.40     1680     1653.353     1319.372 
5542    60.41     1729     1676.642     1319.607 
5543    60.42     1749     1698.583     1319.841 
5544    60.43     1772     1718.131     1320.076 
5545    60.44     1782     1733.750     1320.311 
5546    60.45     1789     1744.717     1320.546 
5547    60.46     1792     1749.064     1320.780 
5548    60.47     1763     1745.519     1321.015 
5549    60.48     1738     1736.848     1321.251 
5550    60.49     1728     1726.519     1321.486 
5551    60.50     1743     1717.642     1321.721 
5552    60.51     1725     1712.430     1321.956 
5553    60.52     1713     1712.133     1322.192 
5554    60.53     1726     1717.253     1322.427 
5555    60.54     1746     1727.803     1322.663 
5556    60.55     1790     1743.520     1322.898 
5557    60.56     1781     1763.981     1323.134 
5558    60.57     1785     1788.648     1323.370 
5559    60.58     1809     1816.922     1323.606 
5560    60.59     1814     1847.955     1323.842 
5561    60.60     1853     1880.929     1324.078 
5562    60.61     1910     1914.825     1324.314 
5563    60.62     1975     1948.843     1324.550 
5564    60.63     2044     1980.612     1324.786 
5565    60.64     2040     2009.219     1325.022 
5566    60.65     2080     2034.576     1325.258 
5567    60.66     2123     2055.813     1325.495 
5568    60.67     2122     2072.104     1325.731 
5569    60.68     2118     2082.080     1325.967 
5570    60.69     2107     2082.865     1326.204 
5571    60.70     2117     2071.895     1326.440 
5572    60.71     2111     2050.396     1326.677 
5573    60.72     2063     2022.106     1326.913 
5574    60.73     1985     1990.628     1327.150 
5575    60.74     1931     1957.480     1327.386 
5576    60.75     1936     1925.616     1327.623 
5577    60.76     1896     1897.069     1327.859 
5578    60.77     1837     1873.367     1328.096 
5579    60.78     1829     1855.090     1328.333 
5580    60.79     1856     1842.543     1328.569 
5581    60.80     1845     1834.635     1328.806 
5582    60.81     1857     1830.102     1329.043 
5583    60.82     1859     1827.305     1329.279 
5584    60.83     1855     1824.799     1329.516 
5585    60.84     1810     1820.909     1329.753 
5586    60.85     1818     1814.071     1329.989 
5587    60.86     1829     1802.392     1330.226 
5588    60.87     1771     1784.812     1330.463 
5589    60.88     1753     1762.545     1330.699 
5590    60.89     1732     1737.841     1330.936 
5591    60.90     1717     1711.493     1331.173 
5592    60.91     1658     1684.665     1331.409 
5593    60.92     1648     1658.701     1331.646 
5594    60.93     1654     1634.662     1331.883 
5595    60.94     1644     1613.059     1332.119 
5596    60.95     1625     1594.462     1332.356 
5597    60.96     1593     1578.681     1332.592 
5598    60.97     1573     1565.509     1332.829 
5599    60.98     1557     1554.566     1333.065 
5600    60.99     1554     1545.741     1333.302 
5601    61.00     1561     1538.680     1333.538 
5602    61.01     1511     1533.164     1333.775 
5603    61.02     1517     1529.009     1334.011 
5604    61.03     1533     1526.056     1334.247 
5605    61.04     1551     1524.138     1334.484 
5606    61.05     1536     1523.067     1334.720 
5607    61.06     1535     1522.773     1334.956 
5608    61.07     1550     1522.651     1335.192 
5609    61.08     1466     1522.545     1335.428 
5610    61.09     1507     1522.145     1335.664 
5611    61.10     1540     1521.213     1335.900 
5612    61.11     1503     1519.356     1336.136 
5613    61.12     1462     1516.145     1336.372 
5614    61.13     1496     1512.239     1336.607 
5615    61.14     1500     1508.095     1336.843 
5616    61.15     1480     1504.508     1337.079 
5617    61.16     1487     1501.386     1337.314 
5618    61.17     1475     1500.118     1337.550 
5619    61.18     1476     1500.194     1337.785 
5620    61.19     1474     1501.545     1338.020 
5621    61.20     1467     1503.999     1338.256 
5622    61.21     1456     1507.312     1338.491 
5623    61.22     1478     1511.164     1338.726 
5624    61.23     1511     1515.162     1338.961 
5625    61.24     1519     1518.752     1339.196 
5626    61.25     1520     1521.680     1339.430 
5627    61.26     1534     1523.424     1339.665 
5628    61.27     1515     1523.663     1339.900 
5629    61.28     1444     1521.554     1340.134 
5630    61.29     1435     1517.179     1340.368 
5631    61.30     1452     1511.509     1340.603 
5632    61.31     1528     1505.421     1340.837 
5633    61.32     1502     1499.811     1341.071 
5634    61.33     1482     1494.942     1341.305 
5635    61.34     1461     1491.633     1341.539 
5636    61.35     1484     1490.278     1341.772 
5637    61.36     1479     1489.572     1342.006 
5638    61.37     1457     1490.632     1342.239 
5639    61.38     1465     1492.033     1342.473 
5640    61.39     1472     1494.241     1342.706 
5641    61.40     1471     1497.093     1342.939 
5642    61.41     1450     1500.171     1343.172 
5643    61.42     1476     1503.881     1343.405 
5644    61.43     1511     1507.875     1343.637 
5645    61.44     1523     1512.097     1343.870 
5646    61.45     1520     1516.355     1344.102 
5647    61.46     1509     1520.906     1344.335 
5648    61.47     1509     1526.185     1344.567 
5649    61.48     1516     1532.637     1344.799 
5650    61.49     1529     1540.685     1345.030 
5651    61.50     1556     1550.677     1345.262 
5652    61.51     1583     1562.896     1345.494 
5653    61.52     1580     1577.571     1345.725 
5654    61.53     1612     1595.189     1345.956 
5655    61.54     1612     1615.530     1346.187 
5656    61.55     1603     1638.538     1346.418 
5657    61.56     1650     1664.365     1346.648 
5658    61.57     1644     1692.870     1346.879 
5659    61.58     1678     1724.499     1347.109 
5660    61.59     1751     1757.656     1347.339 
5661    61.60     1816     1791.985     1347.569 
5662    61.61     1884     1826.228     1347.799 
5663    61.62     1908     1858.695     1348.029 
5664    61.63     1943     1887.366     1348.258 
5665    61.64     1959     1910.159     1348.487 
5666    61.65     1933     1925.342     1348.716 
5667    61.66     1946     1930.960     1348.945 
5668    61.67     1936     1923.050     1349.174 
5669    61.68     1899     1904.163     1349.402 
5670    61.69     1868     1879.310     1349.631 
5671    61.70     1828     1853.522     1349.859 
5672    61.71     1794     1830.692     1350.087 
5673    61.72     1759     1813.189     1350.314 
5674    61.73     1806     1801.014     1350.542 
5675    61.74     1840     1796.292     1350.769 
5676    61.75     1782     1797.467     1350.996 
5677    61.76     1772     1803.931     1351.223 
5678    61.77     1826     1814.139     1351.449 
5679    61.78     1828     1827.130     1351.676 
5680    61.79     1818     1841.555     1351.902 
5681    61.80     1850     1855.954     1352.128 
5682    61.81     1877     1868.840     1352.353 
5683    61.82     1860     1878.844     1352.579 
5684    61.83     1877     1884.323     1352.804 
5685    61.84     1887     1882.545     1353.029 
5686    61.85     1888     1873.904     1353.254 
5687    61.86     1871     1859.915     1353.478 
5688    61.87     1851     1842.208     1353.703 
5689    61.88     1810     1821.959     1353.927 
5690    61.89     1765     1798.371     1354.151 
5691    61.90     1743     1771.984     1354.374 
5692    61.91     1723     1745.786     1354.597 
5693    61.92     1640     1721.282     1354.820 
5694    61.93     1631     1699.511     1355.043 
5695    61.94     1654     1681.364     1355.266 
5696    61.95     1588     1667.035     1355.488 
5697    61.96     1565     1656.353     1355.710 
5698    61.97     1573     1648.935     1355.932 
5699    61.98     1552     1644.295     1356.153 
5700    61.99     1577     1641.890     1356.374 
5701    62.00     1600     1641.132     1356.595 
5702    62.01     1599     1641.379     1356.816 
5703    62.02     1625     1641.927     1357.036 
5704    62.03     1628     1642.045     1357.256 
5705    62.04     1637     1641.027     1357.476 
5706    62.05     1619     1638.224     1357.696 
5707    62.06     1612     1632.298     1357.915 
5708    62.07     1618     1623.292     1358.134 
5709    62.08     1552     1611.849     1358.352 
5710    62.09     1509     1597.885     1358.571 
5711    62.10     1507     1583.461     1358.789 
5712    62.11     1514     1568.994     1359.007 
5713    62.12     1507     1555.456     1359.224 
5714    62.13     1500     1543.415     1359.441 
5715    62.14     1487     1533.128     1359.658 
5716    62.15     1528     1524.613     1359.875 
5717    62.16     1513     1517.744     1360.091 
5718    62.17     1474     1512.320     1360.307 
5719    62.18     1468     1508.121     1360.522 
5720    62.19     1479     1504.923     1360.738 
5721    62.20     1508     1502.512     1360.953 
5722    62.21     1498     1500.678     1361.167 
5723    62.22     1493     1499.212     1361.382 
5724    62.23     1502     1497.886     1361.596 
5725    62.24     1469     1496.584     1361.809 
5726    62.25     1451     1495.125     1362.023 
5727    62.26     1457     1492.449     1362.236 
5728    62.27     1469     1489.980     1362.448 
5729    62.28     1457     1487.162     1362.660 
5730    62.29     1427     1484.220     1362.872 
5731    62.30     1435     1481.311     1363.084 
5732    62.31     1440     1478.499     1363.295 
5733    62.32     1440     1475.778     1363.506 
5734    62.33     1433     1473.052     1363.717 
5735    62.34     1430     1470.082     1363.927 
5736    62.35     1439     1466.967     1364.137 
5737    62.36     1401     1463.923     1364.347 
5738    62.37     1381     1461.166     1364.556 
5739    62.38     1430     1458.868     1364.764 
5740    62.39     1419     1457.132     1364.973 
5741    62.40     1429     1455.417     1365.181 
5742    62.41     1436     1454.903     1365.389 
5743    62.42     1443     1454.739     1365.596 
5744    62.43     1449     1455.388     1365.803 
5745    62.44     1428     1456.823     1366.009 
5746    62.45     1441     1458.502     1366.216 
5747    62.46     1440     1460.636     1366.421 
5748    62.47     1426     1463.182     1366.627 
5749    62.48     1451     1466.098     1366.832 
5750    62.49     1505     1469.348     1367.037 
5751    62.50     1459     1472.900     1367.241 
5752    62.51     1419     1476.630     1367.445 
5753    62.52     1454     1480.705     1367.648 
5754    62.53     1455     1484.897     1367.851 
5755    62.54     1434     1489.385     1368.054 
5756    62.55     1396     1494.115     1368.256 
5757    62.56     1434     1498.927     1368.458 
5758    62.57     1490     1503.263     1368.659 
5759    62.58     1437     1507.360     1368.860 
5760    62.59     1440     1511.082     1369.061 
5761    62.60     1478     1513.098     1369.261 
5762    62.61     1462     1513.664     1369.461 
5763    62.62     1475     1511.845     1369.660 
5764    62.63     1467     1507.877     1369.859 
5765    62.64     1447     1502.857     1370.058 
5766    62.65     1470     1498.257     1370.256 
5767    62.66     1487     1494.195     1370.454 
5768    62.67     1462     1491.056     1370.651 
5769    62.68     1458     1488.670     1370.848 
5770    62.69     1481     1487.714     1371.044 
5771    62.70     1492     1487.834     1371.240 
5772    62.71     1472     1488.744     1371.435 
5773    62.72     1475     1490.348     1371.631 
5774    62.73     1465     1492.461     1371.825 
5775    62.74     1520     1494.886     1372.019 
5776    62.75     1519     1497.421     1372.213 
5777    62.76     1484     1499.876     1372.406 
5778    62.77     1477     1502.361     1372.599 
5779    62.78     1495     1504.349     1372.791 
5780    62.79     1503     1505.578     1372.983 
5781    62.80     1502     1506.096     1373.175 
5782    62.81     1495     1506.486     1373.366 
5783    62.82     1494     1507.563     1373.556 
5784    62.83     1494     1509.500     1373.746 
5785    62.84     1481     1512.609     1373.936 
5786    62.85     1487     1516.929     1374.125 
5787    62.86     1491     1522.955     1374.313 
5788    62.87     1480     1530.509     1374.501 
5789    62.88     1475     1540.063     1374.689 
5790    62.89     1504     1550.867     1374.876 
5791    62.90     1523     1563.312     1375.063 
5792    62.91     1515     1577.373     1375.249 
5793    62.92     1532     1592.966     1375.434 
5794    62.93     1558     1609.922     1375.620 
5795    62.94     1589     1627.947     1375.804 
5796    62.95     1596     1646.630     1375.989 
5797    62.96     1617     1665.258     1376.172 
5798    62.97     1648     1683.098     1376.355 
5799    62.98     1665     1699.313     1376.538 
5800    62.99     1697     1713.148     1376.720 
5801    63.00     1697     1723.916     1376.902 
5802    63.01     1717     1729.633     1377.083 
5803    63.02     1721     1730.626     1377.264 
5804    63.03     1707     1728.462     1377.444 
5805    63.04     1693     1724.690     1377.623 
5806    63.05     1710     1720.467     1377.802 
5807    63.06     1701     1716.848     1377.981 
5808    63.07     1695     1713.634     1378.159 
5809    63.08     1690     1708.937     1378.336 
5810    63.09     1676     1703.247     1378.513 
5811    63.10     1645     1696.352     1378.690 
5812    63.11     1645     1689.107     1378.866 
5813    63.12     1644     1682.334     1379.041 
5814    63.13     1629     1676.541     1379.216 
5815    63.14     1617     1671.821     1379.390 
5816    63.15     1606     1667.916     1379.564 
5817    63.16     1605     1664.370     1379.737 
5818    63.17     1623     1660.697     1379.910 
5819    63.18     1626     1655.963     1380.082 
5820    63.19     1594     1649.431     1380.253 
5821    63.20     1561     1641.568     1380.424 
5822    63.21     1579     1633.032     1380.594 
5823    63.22     1568     1624.378     1380.764 
5824    63.23     1604     1615.905     1380.934 
5825    63.24     1593     1607.820     1381.102 
5826    63.25     1557     1599.457     1381.270 
5827    63.26     1545     1591.272     1381.438 
5828    63.27     1550     1582.028     1381.605 
5829    63.28     1558     1572.482     1381.771 
5830    63.29     1556     1563.137     1381.937 
5831    63.30     1545     1554.433     1382.102 
5832    63.31     1534     1546.693     1382.267 
5833    63.32     1502     1539.998     1382.431 
5834    63.33     1496     1534.251     1382.595 
5835    63.34     1486     1529.666     1382.757 
5836    63.35     1469     1526.007     1382.920 
5837    63.36     1490     1523.172     1383.081 
5838    63.37     1507     1521.070     1383.243 
5839    63.38     1507     1519.628     1383.403 
5840    63.39     1511     1518.792     1383.563 
5841    63.40     1517     1518.524     1383.722 
5842    63.41     1534     1518.802     1383.881 
5843    63.42     1535     1519.615     1384.039 
5844    63.43     1536     1520.961     1384.196 
5845    63.44     1530     1522.840     1384.353 
5846    63.45     1541     1525.258     1384.509 
5847    63.46     1523     1528.220     1384.665 
5848    63.47     1553     1531.734     1384.820 
5849    63.48     1595     1535.879     1384.974 
5850    63.49     1573     1540.746     1385.128 
5851    63.50     1560     1545.901     1385.281 
5852    63.51     1564     1551.834     1385.434 
5853    63.52     1561     1558.379     1385.586 
5854    63.53     1573     1565.675     1385.737 
5855    63.54     1599     1573.862     1385.887 
5856    63.55     1625     1583.088     1386.037 
5857    63.56     1658     1593.501     1386.187 
5858    63.57     1703     1605.240     1386.335 
5859    63.58     1669     1618.440     1386.483 
5860    63.59     1683     1633.230     1386.631 
5861    63.60     1737     1649.713     1386.777 
5862    63.61     1718     1668.008     1386.923 
5863    63.62     1719     1688.679     1387.069 
5864    63.63     1785     1710.997     1387.213 
5865    63.64     1819     1734.556     1387.357 
5866    63.65     1813     1761.515     1387.501 
5867    63.66     1832     1791.143     1387.644 
5868    63.67     1870     1823.394     1387.786 
5869    63.68     1898     1858.577     1387.927 
5870    63.69     1945     1897.546     1388.068 
5871    63.70     1997     1941.041     1388.208 
5872    63.71     2037     1989.649     1388.347 
5873    63.72     2061     2043.655     1388.486 
5874    63.73     2151     2103.122     1388.624 
5875    63.74     2268     2167.113     1388.761 
5876    63.75     2326     2234.616     1388.898 
5877    63.76     2405     2303.750     1389.034 
5878    63.77     2471     2371.858     1389.169 
5879    63.78     2531     2435.657     1389.303 
5880    63.79     2615     2491.121     1389.437 
5881    63.80     2607     2534.818     1389.570 
5882    63.81     2627     2562.646     1389.703 
5883    63.82     2534     2570.093     1389.834 
5884    63.83     2514     2553.635     1389.965 
5885    63.84     2510     2516.730     1390.096 
5886    63.85     2429     2467.632     1390.225 
5887    63.86     2347     2415.434     1390.354 
5888    63.87     2325     2367.162     1390.482 
5889    63.88     2342     2328.546     1390.610 
5890    63.89     2358     2301.631     1390.737 
5891    63.90     2314     2286.989     1390.863 
5892    63.91     2262     2284.030     1390.988 
5893    63.92     2275     2291.164     1391.112 
5894    63.93     2316     2306.616     1391.236 
5895    63.94     2339     2328.315     1391.359 
5896    63.95     2381     2353.714     1391.482 
5897    63.96     2391     2380.302     1391.603 
5898    63.97     2445     2405.447     1391.724 
5899    63.98     2494     2426.473     1391.844 
5900    63.99     2466     2440.734     1391.964 
5901    64.00     2423     2444.356     1392.082 
5902    64.01     2428     2434.967     1392.200 
5903    64.02     2393     2413.726     1392.317 
5904    64.03     2331     2383.351     1392.434 
5905    64.04     2363     2346.408     1392.549 
5906    64.05     2332     2305.214     1392.664 
5907    64.06     2291     2257.908     1392.778 
5908    64.07     2274     2206.302     1392.891 
5909    64.08     2187     2153.829     1393.004 
5910    64.09     2078     2103.788     1393.116 
5911    64.10     2044     2058.658     1393.227 
5912    64.11     2019     2019.853     1393.337 
5913    64.12     2017     1987.697     1393.447 
5914    64.13     2027     1962.289     1393.555 
5915    64.14     1974     1942.796     1393.663 
5916    64.15     1925     1928.447     1393.770 
5917    64.16     1936     1918.354     1393.877 
5918    64.17     1946     1911.594     1393.982 
5919    64.18     1940     1907.262     1394.087 
5920    64.19     1897     1904.250     1394.192 
5921    64.20     1883     1901.600     1394.295 
5922    64.21     1892     1898.297     1394.398 
5923    64.22     1921     1893.694     1394.500 
5924    64.23     1970     1886.815     1394.601 
5925    64.24     1978     1875.912     1394.701 
5926    64.25     1935     1861.762     1394.801 
5927    64.26     1904     1845.906     1394.900 
5928    64.27     1863     1829.882     1394.998 
5929    64.28     1833     1814.837     1395.095 
5930    64.29     1875     1801.425     1395.192 
5931    64.30     1899     1789.686     1395.288 
5932    64.31     1831     1779.223     1395.383 
5933    64.32     1795     1770.005     1395.477 
5934    64.33     1777     1762.180     1395.571 
5935    64.34     1785     1755.811     1395.664 
5936    64.35     1772     1750.772     1395.756 
5937    64.36     1743     1746.719     1395.847 
5938    64.37     1744     1743.140     1395.938 
5939    64.38     1770     1739.418     1396.028 
5940    64.39     1754     1735.091     1396.117 
5941    64.40     1742     1729.486     1396.206 
5942    64.41     1713     1721.645     1396.294 
5943    64.42     1725     1711.646     1396.381 
5944    64.43     1743     1700.667     1396.467 
5945    64.44     1751     1689.704     1396.552 
5946    64.45     1692     1679.513     1396.637 
5947    64.46     1679     1670.521     1396.721 
5948    64.47     1733     1662.875     1396.805 
5949    64.48     1701     1656.443     1396.887 
5950    64.49     1685     1650.866     1396.969 
5951    64.50     1706     1646.110     1397.051 
5952    64.51     1694     1642.191     1397.131 
5953    64.52     1690     1639.088     1397.211 
5954    64.53     1695     1636.682     1397.290 
5955    64.54     1685     1634.748     1397.368 
5956    64.55     1666     1632.976     1397.446 
5957    64.56     1621     1631.034     1397.523 
5958    64.57     1605     1628.637     1397.599 
5959    64.58     1663     1625.566     1397.674 
5960    64.59     1655     1620.869     1397.749 
5961    64.60     1612     1615.217     1397.823 
5962    64.61     1585     1609.084     1397.896 
5963    64.62     1583     1603.068     1397.969 
5964    64.63     1573     1598.035     1398.041 
5965    64.64     1576     1594.114     1398.112 
5966    64.65     1599     1591.411     1398.183 
5967    64.66     1608     1589.881     1398.253 
5968    64.67     1577     1589.332     1398.322 
5969    64.68     1586     1589.760     1398.390 
5970    64.69     1601     1590.174     1398.458 
5971    64.70     1592     1591.232     1398.525 
5972    64.71     1575     1592.231     1398.591 
5973    64.72     1580     1592.915     1398.657 
5974    64.73     1572     1593.000     1398.721 
5975    64.74     1603     1592.353     1398.786 
5976    64.75     1596     1590.578     1398.849 
5977    64.76     1580     1588.388     1398.912 
5978    64.77     1568     1585.787     1398.974 
5979    64.78     1579     1583.496     1399.035 
5980    64.79     1601     1581.928     1399.096 
5981    64.80     1625     1581.279     1399.156 
5982    64.81     1604     1581.884     1399.215 
5983    64.82     1563     1583.728     1399.274 
5984    64.83     1560     1586.828     1399.332 
5985    64.84     1626     1591.150     1399.389 
5986    64.85     1639     1596.957     1399.446 
5987    64.86     1640     1603.583     1399.502 
5988    64.87     1684     1611.521     1399.557 
5989    64.88     1654     1620.619     1399.612 
5990    64.89     1604     1630.878     1399.666 
5991    64.90     1632     1642.324     1399.719 
5992    64.91     1647     1654.975     1399.771 
5993    64.92     1674     1668.851     1399.823 
5994    64.93     1710     1684.055     1399.874 
5995    64.94     1735     1700.740     1399.925 
5996    64.95     1734     1719.307     1399.975 
5997    64.96     1739     1739.800     1400.024 
5998    64.97     1734     1762.313     1400.072 
5999    64.98     1790     1786.696     1400.120 
6000    64.99     1849     1812.633     1400.167 
6001    65.00     1843     1839.683     1400.214 
6002    65.01     1856     1867.337     1400.259 
6003    65.02     1886     1895.058     1400.305 
6004    65.03     1927     1921.036     1400.349 
6005    65.04     1971     1945.482     1400.393 
6006    65.05     1956     1968.077     1400.436 
6007    65.06     1988     1987.977     1400.479 
6008    65.07     1999     2005.060     1400.520 
6009    65.08     2013     2018.498     1400.562 
6010    65.09     2035     2027.395     1400.602 
6011    65.10     2055     2030.914     1400.642 
6012    65.11     2068     2024.960     1400.681 
6013    65.12     2037     2011.142     1400.720 
6014    65.13     2017     1992.447     1400.758 
6015    65.14     2005     1972.422     1400.795 
6016    65.15     1938     1953.996     1400.831 
6017    65.16     1887     1939.047     1400.867 
6018    65.17     1883     1928.414     1400.903 
6019    65.18     1913     1922.138     1400.937 
6020    65.19     1953     1919.775     1400.971 
6021    65.20     1925     1920.447     1401.005 
6022    65.21     1905     1923.382     1401.037 
6023    65.22     1918     1927.533     1401.069 
6024    65.23     1911     1932.783     1401.101 
6025    65.24     1934     1938.958     1401.132 
6026    65.25     1944     1945.625     1401.162 
6027    65.26     1958     1952.360     1401.191 
6028    65.27     1967     1958.820     1401.220 
6029    65.28     1984     1964.465     1401.248 
6030    65.29     1980     1967.922     1401.276 
6031    65.30     1966     1968.899     1401.303 
6032    65.31     1991     1968.908     1401.329 
6033    65.32     2034     1969.548     1401.355 
6034    65.33     2073     1972.052     1401.380 
6035    65.34     2031     1976.491     1401.405 
6036    65.35     1986     1983.777     1401.428 
6037    65.36     1994     1992.666     1401.452 
6038    65.37     2023     2002.031     1401.474 
6039    65.38     2058     2010.602     1401.496 
6040    65.39     2094     2017.199     1401.517 
6041    65.40     2059     2020.915     1401.538 
6042    65.41     2043     2019.128     1401.558 
6043    65.42     2035     2012.458     1401.578 
6044    65.43     2019     2003.578     1401.596 
6045    65.44     2015     1995.394     1401.615 
6046    65.45     2030     1990.405     1401.632 
6047    65.46     2035     1990.471     1401.649 
6048    65.47     2052     1996.615     1401.666 
6049    65.48     2059     2009.213     1401.681 
6050    65.49     2069     2028.166     1401.696 
6051    65.50     2148     2053.040     1401.711 
6052    65.51     2197     2082.870     1401.725 
6053    65.52     2236     2117.198     1401.738 
6054    65.53     2271     2154.453     1401.751 
6055    65.54     2370     2192.933     1401.763 
6056    65.55     2470     2230.496     1401.774 
6057    65.56     2465     2264.614     1401.785 
6058    65.57     2445     2292.561     1401.796 
6059    65.58     2456     2311.768     1401.805 
6060    65.59     2470     2319.273     1401.814 
6061    65.60     2450     2313.057     1401.823 
6062    65.61     2382     2289.263     1401.831 
6063    65.62     2323     2250.837     1401.838 
6064    65.63     2262     2204.122     1401.845 
6065    65.64     2204     2155.256     1401.851 
6066    65.65     2194     2109.041     1401.856 
6067    65.66     2134     2068.757     1401.861 
6068    65.67     2096     2035.953     1401.865 
6069    65.68     2044     2010.930     1401.869 
6070    65.69     2030     1993.183     1401.872 
6071    65.70     2037     1981.764     1401.875 
6072    65.71     2058     1975.501     1401.877 
6073    65.72     2083     1973.122     1401.878 
6074    65.73     2072     1973.290     1401.879 
6075    65.74     2050     1974.612     1401.879 
6076    65.75     1993     1975.666     1401.879 
6077    65.76     1982     1975.074     1401.878 
6078    65.77     2007     1971.531     1401.876 
6079    65.78     2016     1964.086     1401.874 
6080    65.79     1982     1950.948     1401.871 
6081    65.80     1993     1931.085     1401.868 
6082    65.81     1969     1906.615     1401.864 
6083    65.82     1917     1880.174     1401.860 
6084    65.83     1906     1853.529     1401.855 
6085    65.84     1885     1828.432     1401.849 
6086    65.85     1844     1805.754     1401.843 
6087    65.86     1823     1785.576     1401.836 
6088    65.87     1785     1766.967     1401.829 
6089    65.88     1735     1751.184     1401.821 
6090    65.89     1699     1738.421     1401.812 
6091    65.90     1720     1728.128     1401.803 
6092    65.91     1702     1719.881     1401.794 
6093    65.92     1712     1713.438     1401.784 
6094    65.93     1725     1708.575     1401.773 
6095    65.94     1700     1705.123     1401.762 
6096    65.95     1719     1702.844     1401.750 
6097    65.96     1713     1701.474     1401.737 
6098    65.97     1719     1701.440     1401.724 
6099    65.98     1737     1702.828     1401.711 
6100    65.99     1717     1705.902     1401.697 
6101    66.00     1724     1710.888     1401.682 
6102    66.01     1721     1717.947     1401.667 
6103    66.02     1733     1727.307     1401.651 
6104    66.03     1770     1738.792     1401.635 
6105    66.04     1785     1751.940     1401.618 
6106    66.05     1779     1767.761     1401.601 
6107    66.06     1767     1785.395     1401.583 
6108    66.07     1799     1805.665     1401.564 
6109    66.08     1853     1828.103     1401.545 
6110    66.09     1892     1852.301     1401.526 
6111    66.10     1923     1877.777     1401.506 
6112    66.11     1912     1902.972     1401.485 
6113    66.12     1939     1928.569     1401.464 
6114    66.13     1946     1952.518     1401.442 
6115    66.14     1986     1973.199     1401.420 
6116    66.15     1995     1989.831     1401.397 
6117    66.16     1985     2001.761     1401.374 
6118    66.17     1995     2008.637     1401.350 
6119    66.18     2031     2008.133     1401.325 
6120    66.19     1989     2001.998     1401.300 
6121    66.20     1953     1992.690     1401.275 
6122    66.21     1993     1983.259     1401.249 
6123    66.22     2019     1976.251     1401.222 
6124    66.23     1980     1972.496     1401.195 
6125    66.24     1977     1972.578     1401.168 
6126    66.25     1971     1975.971     1401.139 
6127    66.26     1928     1982.093     1401.111 
6128    66.27     1970     1989.605     1401.082 
6129    66.28     1996     1997.266     1401.052 
6130    66.29     1972     2002.542     1401.022 
6131    66.30     1981     2005.137     1400.991 
6132    66.31     1968     2004.575     1400.960 
6133    66.32     1970     2000.711     1400.928 
6134    66.33     2010     1993.352     1400.895 
6135    66.34     1997     1982.337     1400.863 
6136    66.35     1970     1967.318     1400.829 
6137    66.36     1919     1948.250     1400.795 
6138    66.37     1919     1925.576     1400.761 
6139    66.38     1890     1901.451     1400.726 
6140    66.39     1864     1877.696     1400.691 
6141    66.40     1824     1855.982     1400.655 
6142    66.41     1805     1837.305     1400.618 
6143    66.42     1834     1822.315     1400.581 
6144    66.43     1812     1810.221     1400.544 
6145    66.44     1781     1800.782     1400.506 
6146    66.45     1751     1793.477     1400.467 
6147    66.46     1726     1787.566     1400.428 
6148    66.47     1734     1781.938     1400.389 
6149    66.48     1747     1776.203     1400.349 
6150    66.49     1747     1769.860     1400.309 
6151    66.50     1758     1763.001     1400.268 
6152    66.51     1786     1755.686     1400.226 
6153    66.52     1740     1747.750     1400.184 
6154    66.53     1708     1738.884     1400.142 
6155    66.54     1737     1728.843     1400.099 
6156    66.55     1683     1717.762     1400.055 
6157    66.56     1663     1705.859     1400.011 
6158    66.57     1646     1692.916     1399.967 
6159    66.58     1616     1678.788     1399.922 
6160    66.59     1618     1664.148     1399.877 
6161    66.60     1599     1649.748     1399.831 
6162    66.61     1562     1636.340     1399.784 
6163    66.62     1568     1624.178     1399.737 
6164    66.63     1589     1613.588     1399.690 
6165    66.64     1564     1604.616     1399.642 
6166    66.65     1555     1597.054     1399.594 
6167    66.66     1578     1591.012     1399.545 
6168    66.67     1575     1586.176     1399.496 
6169    66.68     1545     1582.348     1399.446 
6170    66.69     1529     1579.326     1399.396 
6171    66.70     1528     1576.906     1399.345 
6172    66.71     1515     1574.879     1399.294 
6173    66.72     1517     1573.038     1399.242 
6174    66.73     1529     1571.190     1399.190 
6175    66.74     1562     1569.180     1399.137 
6176    66.75     1568     1566.893     1399.084 
6177    66.76     1510     1563.962     1399.031 
6178    66.77     1522     1560.437     1398.977 
6179    66.78     1516     1556.674     1398.922 
6180    66.79     1488     1553.082     1398.867 
6181    66.80     1510     1550.030     1398.812 
6182    66.81     1545     1547.792     1398.756 
6183    66.82     1566     1546.538     1398.699 
6184    66.83     1528     1546.357     1398.643 
6185    66.84     1527     1547.278     1398.585 
6186    66.85     1549     1549.301     1398.527 
6187    66.86     1559     1552.406     1398.469 
6188    66.87     1566     1556.569     1398.411 
6189    66.88     1557     1561.756     1398.351 
6190    66.89     1576     1567.926     1398.292 
6191    66.90     1571     1575.287     1398.232 
6192    66.91     1571     1582.916     1398.171 
6193    66.92     1576     1591.505     1398.110 
6194    66.93     1587     1600.537     1398.049 
6195    66.94     1613     1609.694     1397.987 
6196    66.95     1583     1618.558     1397.925 
6197    66.96     1589     1626.625     1397.862 
6198    66.97     1631     1633.351     1397.799 
6199    66.98     1646     1638.237     1397.735 
6200    66.99     1643     1640.921     1397.671 
6201    67.00     1592     1640.540     1397.607 
6202    67.01     1620     1636.140     1397.542 
6203    67.02     1631     1629.175     1397.476 
6204    67.03     1592     1620.740     1397.410 
6205    67.04     1544     1612.129     1397.344 
6206    67.05     1530     1604.348     1397.277 
6207    67.06     1518     1598.040     1397.210 
6208    67.07     1538     1593.516     1397.143 
6209    67.08     1582     1590.840     1397.075 
6210    67.09     1604     1590.054     1397.006 
6211    67.10     1560     1590.572     1396.937 
6212    67.11     1555     1592.800     1396.868 
6213    67.12     1577     1595.669     1396.798 
6214    67.13     1585     1599.624     1396.728 
6215    67.14     1593     1604.141     1396.657 
6216    67.15     1603     1608.936     1396.586 
6217    67.16     1584     1613.743     1396.515 
6218    67.17     1571     1618.346     1396.443 
6219    67.18     1595     1622.622     1396.371 
6220    67.19     1610     1626.072     1396.298 
6221    67.20     1588     1627.211     1396.225 
6222    67.21     1602     1629.398     1396.151 
6223    67.22     1605     1631.942     1396.077 
6224    67.23     1603     1635.485     1396.003 
6225    67.24     1611     1640.487     1395.928 
6226    67.25     1636     1647.185     1395.853 
6227    67.26     1642     1655.600     1395.777 
6228    67.27     1700     1665.566     1395.701 
6229    67.28     1706     1676.750     1395.624 
6230    67.29     1684     1688.671     1395.547 
6231    67.30     1670     1700.602     1395.470 
6232    67.31     1674     1712.197     1395.392 
6233    67.32     1707     1722.384     1395.314 
6234    67.33     1756     1730.594     1395.236 
6235    67.34     1741     1735.846     1395.157 
6236    67.35     1711     1737.351     1395.077 
6237    67.36     1736     1735.279     1394.998 
6238    67.37     1727     1729.581     1394.918 
6239    67.38     1715     1720.746     1394.837 
6240    67.39     1698     1711.514     1394.756 
6241    67.40     1666     1702.278     1394.675 
6242    67.41     1700     1694.761     1394.593 
6243    67.42     1688     1689.215     1394.511 
6244    67.43     1665     1685.874     1394.428 
6245    67.44     1647     1684.704     1394.345 
6246    67.45     1653     1685.448     1394.262 
6247    67.46     1669     1687.664     1394.178 
6248    67.47     1712     1691.114     1394.094 
6249    67.48     1682     1695.593     1394.010 
6250    67.49     1665     1700.883     1393.925 
6251    67.50     1644     1706.736     1393.839 
6252    67.51     1679     1712.186     1393.754 
6253    67.52     1701     1718.230     1393.668 
6254    67.53     1678     1723.833     1393.581 
6255    67.54     1703     1728.770     1393.494 
6256    67.55     1735     1733.230     1393.407 
6257    67.56     1737     1737.278     1393.320 
6258    67.57     1731     1741.501     1393.232 
6259    67.58     1746     1746.410     1393.143 
6260    67.59     1716     1752.916     1393.055 
6261    67.60     1717     1761.134     1392.966 
6262    67.61     1748     1771.047     1392.876 
6263    67.62     1787     1782.349     1392.786 
6264    67.63     1808     1794.498     1392.696 
6265    67.64     1807     1806.773     1392.605 
6266    67.65     1775     1818.352     1392.514 
6267    67.66     1786     1828.680     1392.423 
6268    67.67     1786     1836.505     1392.331 
6269    67.68     1840     1840.661     1392.239 
6270    67.69     1828     1841.507     1392.147 
6271    67.70     1806     1839.427     1392.054 
6272    67.71     1831     1835.849     1391.961 
6273    67.72     1818     1829.720     1391.867 
6274    67.73     1774     1823.241     1391.773 
6275    67.74     1761     1815.757     1391.679 
6276    67.75     1767     1808.599     1391.585 
6277    67.76     1790     1802.659     1391.490 
6278    67.77     1791     1798.991     1391.394 
6279    67.78     1780     1798.099     1391.299 
6280    67.79     1801     1800.059     1391.203 
6281    67.80     1822     1804.569     1391.106 
6282    67.81     1809     1811.052     1391.009 
6283    67.82     1801     1818.587     1390.912 
6284    67.83     1806     1826.197     1390.815 
6285    67.84     1854     1832.803     1390.717 
6286    67.85     1874     1837.381     1390.619 
6287    67.86     1865     1838.907     1390.520 
6288    67.87     1820     1835.826     1390.422 
6289    67.88     1829     1827.440     1390.322 
6290    67.89     1789     1814.121     1390.223 
6291    67.90     1774     1796.736     1390.123 
6292    67.91     1742     1778.045     1390.023 
6293    67.92     1703     1758.370     1389.922 
6294    67.93     1700     1738.747     1389.821 
6295    67.94     1688     1720.195     1389.720 
6296    67.95     1670     1703.552     1389.619 
6297    67.96     1671     1689.132     1389.517 
6298    67.97     1645     1677.168     1389.414 
6299    67.98     1639     1667.586     1389.312 
6300    67.99     1633     1660.141     1389.209 
6301    68.00     1635     1654.481     1389.106 
6302    68.01     1616     1650.210     1389.002 
6303    68.02     1590     1646.854     1388.898 
6304    68.03     1591     1643.996     1388.794 
6305    68.04     1608     1641.239     1388.689 
6306    68.05     1615     1638.265     1388.585 
6307    68.06     1614     1634.733     1388.479 
6308    68.07     1608     1630.197     1388.374 
6309    68.08     1592     1624.591     1388.268 
6310    68.09     1540     1618.444     1388.162 
6311    68.10     1508     1612.399     1388.055 
6312    68.11     1549     1607.040     1387.948 
6313    68.12     1540     1602.794     1387.841 
6314    68.13     1554     1599.900     1387.734 
6315    68.14     1585     1598.429     1387.626 
6316    68.15     1597     1598.318     1387.518 
6317    68.16     1581     1599.409     1387.410 
6318    68.17     1594     1601.479     1387.301 
6319    68.18     1608     1604.264     1387.192 
6320    68.19     1623     1607.482     1387.083 
6321    68.20     1651     1610.865     1386.973 
6322    68.21     1644     1614.176     1386.863 
6323    68.22     1649     1617.052     1386.753 
6324    68.23     1643     1619.036     1386.642 
6325    68.24     1614     1620.255     1386.531 
6326    68.25     1602     1620.965     1386.420 
6327    68.26     1627     1621.440     1386.309 
6328    68.27     1643     1621.921     1386.197 
6329    68.28     1625     1622.518     1386.085 
6330    68.29     1634     1622.941     1385.972 
6331    68.30     1625     1623.489     1385.860 
6332    68.31     1641     1623.928     1385.747 
6333    68.32     1635     1626.207     1385.633 
6334    68.33     1649     1630.147     1385.520 
6335    68.34     1649     1635.700     1385.406 
6336    68.35     1666     1643.122     1385.292 
6337    68.36     1682     1652.385     1385.177 
6338    68.37     1699     1663.346     1385.063 
6339    68.38     1713     1675.770     1384.948 
6340    68.39     1720     1689.340     1384.832 
6341    68.40     1747     1703.655     1384.717 
6342    68.41     1794     1718.193     1384.601 
6343    68.42     1836     1732.178     1384.485 
6344    68.43     1801     1744.720     1384.368 
6345    68.44     1812     1755.830     1384.252 
6346    68.45     1814     1764.671     1384.135 
6347    68.46     1823     1770.647     1384.017 
6348    68.47     1854     1773.415     1383.900 
6349    68.48     1862     1771.068     1383.782 
6350    68.49     1850     1763.591     1383.664 
6351    68.50     1832     1753.480     1383.545 
6352    68.51     1806     1741.756     1383.427 
6353    68.52     1768     1729.761     1383.308 
6354    68.53     1773     1718.426     1383.188 
6355    68.54     1770     1707.722     1383.069 
6356    68.55     1744     1698.160     1382.949 
6357    68.56     1736     1690.017     1382.829 
6358    68.57     1763     1683.613     1382.709 
6359    68.58     1746     1679.135     1382.588 
6360    68.59     1767     1676.612     1382.467 
6361    68.60     1757     1675.820     1382.346 
6362    68.61     1743     1676.555     1382.225 
6363    68.62     1730     1678.662     1382.103 
6364    68.63     1712     1681.601     1381.981 
6365    68.64     1717     1684.978     1381.859 
6366    68.65     1713     1688.392     1381.737 
6367    68.66     1725     1691.734     1381.614 
6368    68.67     1754     1694.088     1381.491 
6369    68.68     1747     1695.539     1381.368 
6370    68.69     1739     1696.600     1381.245 
6371    68.70     1777     1698.009     1381.121 
6372    68.71     1782     1700.458     1380.997 
6373    68.72     1757     1704.295     1380.873 
6374    68.73     1776     1710.033     1380.748 
6375    68.74     1788     1717.721     1380.624 
6376    68.75     1759     1727.475     1380.499 
6377    68.76     1781     1739.444     1380.374 
6378    68.77     1824     1753.659     1380.248 
6379    68.78     1849     1769.983     1380.123 
6380    68.79     1871     1788.090     1379.997 
6381    68.80     1929     1807.417     1379.870 
6382    68.81     1951     1827.220     1379.744 
6383    68.82     1961     1846.581     1379.617 
6384    68.83     1963     1864.147     1379.491 
6385    68.84     2003     1879.574     1379.363 
6386    68.85     1985     1891.456     1379.236 
6387    68.86     1948     1897.608     1379.108 
6388    68.87     1903     1897.812     1378.981 
6389    68.88     1919     1892.963     1378.853 
6390    68.89     1904     1883.668     1378.724 
6391    68.90     1859     1870.136     1378.596 
6392    68.91     1852     1854.066     1378.467 
6393    68.92     1912     1837.444     1378.338 
6394    68.93     1887     1821.616     1378.209 
6395    68.94     1835     1807.522     1378.079 
6396    68.95     1823     1795.611     1377.950 
6397    68.96     1836     1785.755     1377.820 
6398    68.97     1813     1777.308     1377.690 
6399    68.98     1754     1770.172     1377.559 
6400    68.99     1781     1764.390     1377.429 
6401    69.00     1801     1759.662     1377.298 
6402    69.01     1779     1755.825     1377.167 
6403    69.02     1806     1752.304     1377.036 
6404    69.03     1820     1748.912     1376.904 
6405    69.04     1789     1744.926     1376.773 
6406    69.05     1777     1739.406     1376.641 
6407    69.06     1763     1731.467     1376.509 
6408    69.07     1725     1721.254     1376.377 
6409    69.08     1730     1709.156     1376.244 
6410    69.09     1666     1695.024     1376.111 
6411    69.10     1641     1679.429     1375.979 
6412    69.11     1622     1663.041     1375.845 
6413    69.12     1616     1646.808     1375.712 
6414    69.13     1593     1630.986     1375.579 
6415    69.14     1568     1615.997     1375.445 
6416    69.15     1545     1601.925     1375.311 
6417    69.16     1524     1588.532     1375.177 
6418    69.17     1511     1575.353     1375.042 
6419    69.18     1532     1562.888     1374.908 
6420    69.19     1530     1551.137     1374.773 
6421    69.20     1526     1540.268     1374.638 
6422    69.21     1514     1530.159     1374.503 
6423    69.22     1491     1520.937     1374.368 
6424    69.23     1486     1512.571     1374.232 
6425    69.24     1477     1504.997     1374.097 
6426    69.25     1426     1498.138     1373.961 
6427    69.26     1413     1491.915     1373.825 
6428    69.27     1412     1486.250     1373.688 
6429    69.28     1453     1481.076     1373.552 
6430    69.29     1462     1476.333     1373.415 
6431    69.30     1466     1472.007     1373.278 
6432    69.31     1431     1467.974     1373.141 
6433    69.32     1414     1464.301     1373.004 
6434    69.33     1414     1460.512     1372.867 
6435    69.34     1398     1457.267     1372.729 
6436    69.35     1392     1454.052     1372.591 
6437    69.36     1408     1451.166     1372.453 
6438    69.37     1385     1448.568     1372.315 
6439    69.38     1408     1446.016     1372.177 
6440    69.39     1414     1443.650     1372.039 
6441    69.40     1398     1441.481     1371.900 
6442    69.41     1403     1439.570     1371.761 
6443    69.42     1403     1437.803     1371.622 
6444    69.43     1365     1436.231     1371.483 
6445    69.44     1372     1434.846     1371.344 
6446    69.45     1411     1433.642     1371.204 
6447    69.46     1416     1432.609     1371.064 
6448    69.47     1417     1431.744     1370.925 
6449    69.48     1418     1431.042     1370.785 
6450    69.49     1393     1430.503     1370.644 
6451    69.50     1403     1430.127     1370.504 
6452    69.51     1409     1429.921     1370.364 
6453    69.52     1409     1429.453     1370.223 
6454    69.53     1391     1429.830     1370.082 
6455    69.54     1394     1430.285     1369.941 
6456    69.55     1370     1430.878     1369.800 
6457    69.56     1380     1431.713     1369.659 
6458    69.57     1422     1432.818     1369.517 
6459    69.58     1406     1434.222     1369.376 
6460    69.59     1394     1435.961     1369.234 
6461    69.60     1385     1438.072     1369.092 
6462    69.61     1371     1440.600     1368.950 
6463    69.62     1414     1443.588     1368.808 
6464    69.63     1439     1447.087     1368.665 
6465    69.64     1445     1451.145     1368.523 
6466    69.65     1453     1455.812     1368.380 
6467    69.66     1406     1461.137     1368.237 
6468    69.67     1401     1467.235     1368.094 
6469    69.68     1425     1473.999     1367.951 
6470    69.69     1433     1481.526     1367.808 
6471    69.70     1413     1489.822     1367.665 
6472    69.71     1429     1498.765     1367.521 
6473    69.72     1424     1508.511     1367.377 
6474    69.73     1478     1518.732     1367.234 
6475    69.74     1532     1529.600     1367.090 
6476    69.75     1554     1540.735     1366.946 
6477    69.76     1507     1551.547     1366.801 
6478    69.77     1523     1561.690     1366.657 
6479    69.78     1514     1570.707     1366.513 
6480    69.79     1565     1578.069     1366.368 
6481    69.80     1589     1583.305     1366.223 
6482    69.81     1542     1586.056     1366.078 
6483    69.82     1517     1585.384     1365.933 
6484    69.83     1506     1580.668     1365.788 
6485    69.84     1455     1572.902     1365.643 
6486    69.85     1462     1563.395     1365.498 
6487    69.86     1515     1553.155     1365.352 
6488    69.87     1495     1543.810     1365.207 
6489    69.88     1473     1535.692     1365.061 
6490    69.89     1428     1529.188     1364.915 
6491    69.90     1458     1524.394     1364.769 
6492    69.91     1511     1521.232     1364.623 
6493    69.92     1468     1519.266     1364.477 
6494    69.93     1460     1518.758     1364.330 
6495    69.94     1477     1519.181     1364.184 
6496    69.95     1445     1520.281     1364.037 
6497    69.96     1473     1521.668     1363.891 
6498    69.97     1466     1523.084     1363.744 
6499    69.98     1470     1524.145     1363.597 
6500    69.99     1506     1524.637     1363.450 
6501    70.00     1493     1524.156     1363.303 
6502    70.01     1489     1522.579     1363.156 
6503    70.02     1484     1519.324     1363.008 
6504    70.03     1467     1514.436     1362.861 
6505    70.04     1472     1508.052     1362.713 
6506    70.05     1464     1500.846     1362.566 
6507    70.06     1449     1493.766     1362.418 
6508    70.07     1467     1486.913     1362.270 
6509    70.08     1478     1480.755     1362.122 
6510    70.09     1472     1475.624     1361.974 
6511    70.10     1430     1471.340     1361.826 
6512    70.11     1402     1467.711     1361.678 
6513    70.12     1418     1464.876     1361.530 
6514    70.13     1435     1462.589     1361.381 
6515    70.14     1436     1460.737     1361.233 
6516    70.15     1473     1459.235     1361.084 
6517    70.16     1450     1457.960     1360.935 
6518    70.17     1435     1456.862     1360.787 
6519    70.18     1415     1455.999     1360.638 
6520    70.19     1418     1455.497     1360.489 
6521    70.20     1373     1455.381     1360.340 
6522    70.21     1410     1455.778     1360.191 
6523    70.22     1464     1456.761     1360.041 
6524    70.23     1458     1458.481     1359.892 
6525    70.24     1449     1460.796     1359.743 
6526    70.25     1467     1464.046     1359.593 
6527    70.26     1458     1467.750     1359.444 
6528    70.27     1473     1472.420     1359.294 
6529    70.28     1464     1477.705     1359.145 
6530    70.29     1473     1483.834     1358.995 
6531    70.30     1487     1490.733     1358.845 
6532    70.31     1498     1498.366     1358.695 
6533    70.32     1487     1506.664     1358.545 
6534    70.33     1494     1515.524     1358.395 
6535    70.34     1527     1524.800     1358.245 
6536    70.35     1515     1534.306     1358.095 
6537    70.36     1563     1543.790     1357.944 
6538    70.37     1545     1553.014     1357.794 
6539    70.38     1533     1561.794     1357.644 
6540    70.39     1543     1569.996     1357.493 
6541    70.40     1553     1577.089     1357.343 
6542    70.41     1606     1582.786     1357.192 
6543    70.42     1574     1587.430     1357.042 
6544    70.43     1596     1591.294     1356.891 
6545    70.44     1636     1594.673     1356.740 
6546    70.45     1640     1597.637     1356.589 
6547    70.46     1617     1600.175     1356.438 
6548    70.47     1619     1601.795     1356.288 
6549    70.48     1589     1602.490     1356.137 
6550    70.49     1558     1601.473     1355.986 
6551    70.50     1557     1597.847     1355.834 
6552    70.51     1563     1592.079     1355.683 
6553    70.52     1572     1584.867     1355.532 
6554    70.53     1576     1577.130     1355.381 
6555    70.54     1584     1569.653     1355.230 
6556    70.55     1539     1562.962     1355.078 
6557    70.56     1529     1557.311     1354.927 
6558    70.57     1533     1552.724     1354.776 
6559    70.58     1541     1549.078     1354.624 
6560    70.59     1520     1546.178     1354.473 
6561    70.60     1489     1543.615     1354.321 
6562    70.61     1491     1541.034     1354.169 
6563    70.62     1497     1538.422     1354.018 
6564    70.63     1537     1535.837     1353.866 
6565    70.64     1531     1533.263     1353.715 
6566    70.65     1490     1530.678     1353.563 
6567    70.66     1504     1527.963     1353.411 
6568    70.67     1502     1524.955     1353.259 
6569    70.68     1475     1521.423     1353.107 
6570    70.69     1478     1517.190     1352.956 
6571    70.70     1488     1511.354     1352.804 
6572    70.71     1471     1504.797     1352.652 
6573    70.72     1433     1497.598     1352.500 
6574    70.73     1460     1490.132     1352.348 
6575    70.74     1467     1482.850     1352.196 
6576    70.75     1451     1476.095     1352.044 
6577    70.76     1418     1469.908     1351.892 
6578    70.77     1385     1464.639     1351.740 
6579    70.78     1413     1460.130     1351.588 
6580    70.79     1441     1456.318     1351.436 
6581    70.80     1451     1453.121     1351.283 
6582    70.81     1396     1450.456     1351.131 
6583    70.82     1409     1448.242     1350.979 
6584    70.83     1376     1446.384     1350.827 
6585    70.84     1370     1444.892     1350.675 
6586    70.85     1391     1443.782     1350.523 
6587    70.86     1418     1443.084     1350.370 
6588    70.87     1443     1442.830     1350.218 
6589    70.88     1485     1443.055     1350.066 
6590    70.89     1446     1443.577     1349.914 
6591    70.90     1422     1444.847     1349.761 
6592    70.91     1433     1446.698     1349.609 
6593    70.92     1382     1449.168     1349.457 
6594    70.93     1409     1452.297     1349.305 
6595    70.94     1458     1456.296     1349.152 
6596    70.95     1468     1460.759     1349.000 
6597    70.96     1411     1466.017     1348.848 
6598    70.97     1456     1471.998     1348.696 
6599    70.98     1467     1478.683     1348.543 
6600    70.99     1449     1486.026     1348.391 
6601    71.00     1446     1493.955     1348.239 
6602    71.01     1500     1502.363     1348.087 
6603    71.02     1514     1511.082     1347.934 
6604    71.03     1501     1519.911     1347.782 
6605    71.04     1523     1528.586     1347.630 
6606    71.05     1543     1536.808     1347.478 
6607    71.06     1588     1544.138     1347.325 
6608    71.07     1584     1550.239     1347.173 
6609    71.08     1550     1554.842     1347.021 
6610    71.09     1541     1557.323     1346.869 
6611    71.10     1564     1558.166     1346.717 
6612    71.11     1577     1556.150     1346.565 
6613    71.12     1529     1551.717     1346.412 
6614    71.13     1542     1545.419     1346.260 
6615    71.14     1567     1538.450     1346.108 
6616    71.15     1559     1531.345     1345.956 
6617    71.16     1547     1524.558     1345.804 
6618    71.17     1495     1518.626     1345.652 
6619    71.18     1489     1513.839     1345.500 
6620    71.19     1523     1510.327     1345.348 
6621    71.20     1464     1507.935     1345.196 
6622    71.21     1479     1506.983     1345.044 
6623    71.22     1490     1506.919     1344.892 
6624    71.23     1515     1507.647     1344.740 
6625    71.24     1489     1508.931     1344.589 
6626    71.25     1489     1510.526     1344.437 
6627    71.26     1466     1512.120     1344.285 
6628    71.27     1499     1513.450     1344.133 
6629    71.28     1501     1514.335     1343.982 
6630    71.29     1472     1514.437     1343.830 
6631    71.30     1464     1513.970     1343.678 
6632    71.31     1517     1512.471     1343.527 
6633    71.32     1521     1509.674     1343.375 
6634    71.33     1558     1506.314     1343.224 
6635    71.34     1547     1502.531     1343.072 
6636    71.35     1489     1498.709     1342.921 
6637    71.36     1485     1494.900     1342.770 
6638    71.37     1482     1491.289     1342.618 
6639    71.38     1495     1488.082     1342.467 
6640    71.39     1523     1485.322     1342.316 
6641    71.40     1505     1482.598     1342.164 
6642    71.41     1489     1480.093     1342.013 
6643    71.42     1488     1477.631     1341.862 
6644    71.43     1487     1474.781     1341.711 
6645    71.44     1536     1471.674     1341.560 
6646    71.45     1505     1468.508     1341.409 
6647    71.46     1459     1465.509     1341.258 
6648    71.47     1461     1462.879     1341.108 
6649    71.48     1485     1460.779     1340.957 
6650    71.49     1485     1459.392     1340.806 
6651    71.50     1489     1458.563     1340.656 
6652    71.51     1476     1458.358     1340.505 
6653    71.52     1489     1458.956     1340.354 
6654    71.53     1483     1460.188     1340.204 
6655    71.54     1507     1461.996     1340.054 
6656    71.55     1505     1464.310     1339.903 
6657    71.56     1518     1467.042     1339.753 
6658    71.57     1513     1470.087     1339.603 
6659    71.58     1541     1473.286     1339.453 
6660    71.59     1523     1476.562     1339.303 
6661    71.60     1513     1479.785     1339.153 
6662    71.61     1504     1482.666     1339.003 
6663    71.62     1504     1485.123     1338.853 
6664    71.63     1514     1486.931     1338.703 
6665    71.64     1537     1487.777     1338.554 
6666    71.65     1616     1488.027     1338.404 
6667    71.66     1565     1487.454     1338.254 
6668    71.67     1552     1486.425     1338.105 
6669    71.68     1573     1485.369     1337.956 
6670    71.69     1533     1484.692     1337.806 
6671    71.70     1513     1484.720     1337.657 
6672    71.71     1501     1485.663     1337.508 
6673    71.72     1557     1487.715     1337.359 
6674    71.73     1544     1490.932     1337.210 
6675    71.74     1530     1495.352     1337.061 
6676    71.75     1569     1500.992     1336.912 
6677    71.76     1570     1507.857     1336.764 
6678    71.77     1563     1515.947     1336.615 
6679    71.78     1523     1525.261     1336.467 
6680    71.79     1556     1535.790     1336.318 
6681    71.80     1596     1547.515     1336.170 
6682    71.81     1601     1560.400     1336.022 
6683    71.82     1633     1574.387     1335.873 
6684    71.83     1644     1589.396     1335.725 
6685    71.84     1620     1605.201     1335.578 
6686    71.85     1662     1622.039     1335.430 
6687    71.86     1753     1639.185     1335.282 
6688    71.87     1736     1656.634     1335.134 
6689    71.88     1756     1674.330     1334.987 
6690    71.89     1767     1692.080     1334.839 
6691    71.90     1801     1709.587     1334.692 
6692    71.91     1776     1726.468     1334.545 
6693    71.92     1829     1742.215     1334.398 
6694    71.93     1831     1756.876     1334.251 
6695    71.94     1816     1770.464     1334.104 
6696    71.95     1806     1782.204     1333.957 
6697    71.96     1845     1791.909     1333.810 
6698    71.97     1852     1799.142     1333.664 
6699    71.98     1871     1802.298     1333.517 
6700    71.99     1817     1801.615     1333.371 
6701    72.00     1801     1798.163     1333.225 
6702    72.01     1862     1792.819     1333.079 
6703    72.02     1906     1786.482     1332.933 
6704    72.03     1837     1780.485     1332.787 
6705    72.04     1809     1775.937     1332.641 
6706    72.05     1837     1773.604     1332.495 
6707    72.06     1848     1773.876     1332.350 
6708    72.07     1846     1776.863     1332.205 
6709    72.08     1831     1782.160     1332.059 
6710    72.09     1831     1789.016     1331.914 
6711    72.10     1857     1797.545     1331.769 
6712    72.11     1861     1806.520     1331.624 
6713    72.12     1859     1815.301     1331.480 
6714    72.13     1906     1823.188     1331.335 
6715    72.14     1904     1829.860     1331.190 
6716    72.15     1897     1834.546     1331.046 
6717    72.16     1890     1836.489     1330.902 
6718    72.17     1882     1836.369     1330.758 
6719    72.18     1882     1834.609     1330.614 
6720    72.19     1873     1831.383     1330.470 
6721    72.20     1871     1827.836     1330.326 
6722    72.21     1833     1824.921     1330.182 
6723    72.22     1835     1823.576     1330.039 
6724    72.23     1926     1824.250     1329.895 
6725    72.24     1929     1827.574     1329.752 
6726    72.25     1908     1833.878     1329.609 
6727    72.26     1928     1843.218     1329.466 
6728    72.27     1996     1855.362     1329.323 
6729    72.28     1971     1869.800     1329.180 
6730    72.29     2025     1885.569     1329.038 
6731    72.30     2037     1901.886     1328.895 
6732    72.31     2024     1917.532     1328.753 
6733    72.32     2036     1931.218     1328.610 
6734    72.33     1977     1941.590     1328.468 
6735    72.34     1978     1947.336     1328.326 
6736    72.35     2046     1947.506     1328.184 
6737    72.36     2053     1939.832     1328.042 
6738    72.37     1993     1923.257     1327.901 
6739    72.38     1969     1899.401     1327.759 
6740    72.39     1970     1871.115     1327.618 
6741    72.40     1892     1841.371     1327.476 
6742    72.41     1844     1812.582     1327.335 
6743    72.42     1867     1786.491     1327.194 
6744    72.43     1807     1764.276     1327.053 
6745    72.44     1784     1746.231     1326.912 
6746    72.45     1718     1732.336     1326.772 
6747    72.46     1764     1722.275     1326.631 
6748    72.47     1737     1715.505     1326.490 
6749    72.48     1795     1711.461     1326.350 
6750    72.49     1824     1709.516     1326.210 
6751    72.50     1784     1708.948     1326.070 
6752    72.51     1738     1709.227     1325.930 
6753    72.52     1701     1709.648     1325.790 
6754    72.53     1728     1709.424     1325.650 
6755    72.54     1766     1707.965     1325.510 
6756    72.55     1731     1704.772     1325.371 
6757    72.56     1716     1699.208     1325.231 
6758    72.57     1745     1690.331     1325.092 
6759    72.58     1741     1677.706     1324.953 
6760    72.59     1696     1661.743     1324.814 
6761    72.60     1663     1644.283     1324.675 
6762    72.61     1644     1626.149     1324.536 
6763    72.62     1667     1608.313     1324.398 
6764    72.63     1646     1591.331     1324.259 
6765    72.64     1616     1575.532     1324.120 
6766    72.65     1600     1561.162     1323.982 
6767    72.66     1587     1548.327     1323.844 
6768    72.67     1534     1537.041     1323.706 
6769    72.68     1521     1527.211     1323.568 
6770    72.69     1515     1518.730     1323.430 
6771    72.70     1503     1511.329     1323.292 
6772    72.71     1528     1505.106     1323.155 
6773    72.72     1510     1499.788     1323.017 
6774    72.73     1496     1495.237     1322.880 
6775    72.74     1493     1491.372     1322.742 
6776    72.75     1487     1487.973     1322.605 
6777    72.76     1507     1484.966     1322.468 
6778    72.77     1494     1482.236     1322.331 
6779    72.78     1469     1479.665     1322.194 
6780    72.79     1489     1477.143     1322.058 
6781    72.80     1478     1474.159     1321.921 
6782    72.81     1500     1471.461     1321.785 
6783    72.82     1492     1468.114     1321.648 
6784    72.83     1475     1464.773     1321.512 
6785    72.84     1492     1461.214     1321.376 
6786    72.85     1481     1457.598     1321.240 
6787    72.86     1482     1454.151     1321.104 
6788    72.87     1472     1451.077     1320.968 
6789    72.88     1435     1448.538     1320.833 
6790    72.89     1441     1446.648     1320.697 
6791    72.90     1456     1445.383     1320.562 
6792    72.91     1478     1444.956     1320.426 
6793    72.92     1452     1445.312     1320.291 
6794    72.93     1512     1446.392     1320.156 
6795    72.94     1487     1448.212     1320.021 
6796    72.95     1462     1450.756     1319.886 
6797    72.96     1472     1454.007     1319.751 
6798    72.97     1492     1457.947     1319.617 
6799    72.98     1501     1462.554     1319.482 
6800    72.99     1467     1467.889     1319.348 
6801    73.00     1465     1473.632     1319.214 
6802    73.01     1472     1480.095     1319.079 
6803    73.02     1504     1487.098     1318.945 
6804    73.03     1469     1494.364     1318.811 
6805    73.04     1460     1502.154     1318.678 
6806    73.05     1524     1510.276     1318.544 
6807    73.06     1563     1518.642     1318.410 
6808    73.07     1564     1527.091     1318.277 
6809    73.08     1584     1535.375     1318.143 
6810    73.09     1595     1543.162     1318.010 
6811    73.10     1643     1550.068     1317.877 
6812    73.11     1589     1555.704     1317.744 
6813    73.12     1616     1559.742     1317.611 
6814    73.13     1627     1561.943     1317.478 
6815    73.14     1566     1561.230     1317.345 
6816    73.15     1608     1557.535     1317.213 
6817    73.16     1551     1551.717     1317.080 
6818    73.17     1543     1544.837     1316.948 
6819    73.18     1574     1537.927     1316.816 
6820    73.19     1552     1531.821     1316.683 
6821    73.20     1560     1527.133     1316.551 
6822    73.21     1538     1524.097     1316.419 
6823    73.22     1534     1522.861     1316.288 
6824    73.23     1567     1523.380     1316.156 
6825    73.24     1569     1525.508     1316.024 
6826    73.25     1560     1529.034     1315.893 
6827    73.26     1549     1533.699     1315.761 
6828    73.27     1587     1539.208     1315.630 
6829    73.28     1598     1545.227     1315.499 
6830    73.29     1608     1551.386     1315.368 
6831    73.30     1587     1557.284     1315.237 
6832    73.31     1587     1562.486     1315.106 
6833    73.32     1613     1566.468     1314.976 
6834    73.33     1612     1568.966     1314.845 
6835    73.34     1629     1569.678     1314.714 
6836    73.35     1614     1567.845     1314.584 
6837    73.36     1646     1563.172     1314.454 
6838    73.37     1636     1556.214     1314.324 
6839    73.38     1624     1547.595     1314.194 
6840    73.39     1629     1537.824     1314.064 
6841    73.40     1571     1527.709     1313.934 
6842    73.41     1534     1517.966     1313.804 
6843    73.42     1500     1509.143     1313.674 
6844    73.43     1535     1501.323     1313.545 
6845    73.44     1557     1495.230     1313.415 
6846    73.45     1536     1490.626     1313.286 
6847    73.46     1548     1487.443     1313.157 
6848    73.47     1539     1485.553     1313.028 
6849    73.48     1521     1484.790     1312.899 
6850    73.49     1512     1484.969     1312.770 
6851    73.50     1480     1485.900     1312.641 
6852    73.51     1470     1487.387     1312.513 
6853    73.52     1532     1489.227     1312.384 
6854    73.53     1540     1491.159     1312.256 
6855    73.54     1465     1492.785     1312.127 
6856    73.55     1483     1494.345     1311.999 
6857    73.56     1536     1495.348     1311.871 
6858    73.57     1523     1495.514     1311.743 
6859    73.58     1516     1494.740     1311.615 
6860    73.59     1488     1492.957     1311.487 
6861    73.60     1529     1490.031     1311.360 
6862    73.61     1528     1485.819     1311.232 
6863    73.62     1474     1480.299     1311.105 
6864    73.63     1486     1473.755     1310.977 
6865    73.64     1445     1466.935     1310.850 
6866    73.65     1442     1460.144     1310.723 
6867    73.66     1453     1453.710     1310.596 
6868    73.67     1438     1447.803     1310.469 
6869    73.68     1423     1442.565     1310.342 
6870    73.69     1433     1438.076     1310.215 
6871    73.70     1454     1434.363     1310.089 
6872    73.71     1420     1431.411     1309.962 
6873    73.72     1415     1429.173     1309.836 
6874    73.73     1417     1427.712     1309.709 
6875    73.74     1440     1426.703     1309.583 
6876    73.75     1444     1426.070     1309.457 
6877    73.76     1421     1425.958     1309.331 
6878    73.77     1400     1426.162     1309.205 
6879    73.78     1392     1426.595     1309.079 
6880    73.79     1424     1427.177     1308.954 
6881    73.80     1414     1427.842     1308.828 
6882    73.81     1463     1428.546     1308.703 
6883    73.82     1413     1429.005     1308.577 
6884    73.83     1408     1429.476     1308.452 
6885    73.84     1450     1429.855     1308.327 
6886    73.85     1473     1430.321     1308.202 
6887    73.86     1466     1431.076     1308.077 
6888    73.87     1446     1432.299     1307.952 
6889    73.88     1433     1434.104     1307.827 
6890    73.89     1447     1436.589     1307.702 
6891    73.90     1448     1439.828     1307.578 
6892    73.91     1442     1443.861     1307.453 
6893    73.92     1387     1448.692     1307.329 
6894    73.93     1420     1454.290     1307.205 
6895    73.94     1442     1460.585     1307.081 
6896    73.95     1468     1467.779     1306.957 
6897    73.96     1456     1475.097     1306.833 
6898    73.97     1495     1482.613     1306.709 
6899    73.98     1478     1490.067     1306.585 
6900    73.99     1487     1497.138     1306.462 
6901    74.00     1497     1503.470     1306.338 
6902    74.01     1535     1508.472     1306.215 
6903    74.02     1501     1512.309     1306.091 
6904    74.03     1514     1514.424     1305.968 
6905    74.04     1536     1514.394     1305.845 
6906    74.05     1528     1511.474     1305.722 
6907    74.06     1515     1506.348     1305.599 
6908    74.07     1510     1499.831     1305.476 
6909    74.08     1485     1492.814     1305.353 
6910    74.09     1484     1486.063     1305.231 
6911    74.10     1485     1480.130     1305.108 
6912    74.11     1466     1475.346     1304.986 
6913    74.12     1499     1471.845     1304.864 
6914    74.13     1515     1469.621     1304.741 
6915    74.14     1472     1468.575     1304.619 
6916    74.15     1458     1468.560     1304.497 
6917    74.16     1400     1469.367     1304.375 
6918    74.17     1428     1470.895     1304.253 
6919    74.18     1464     1472.948     1304.132 
6920    74.19     1479     1475.098     1304.010 
6921    74.20     1481     1477.404     1303.889 
6922    74.21     1472     1479.700     1303.767 
6923    74.22     1459     1481.685     1303.646 
6924    74.23     1467     1483.413     1303.525 
6925    74.24     1518     1484.607     1303.404 
6926    74.25     1463     1485.092     1303.283 
6927    74.26     1468     1484.192     1303.162 
6928    74.27     1502     1482.306     1303.041 
6929    74.28     1496     1479.569     1302.920 
6930    74.29     1478     1476.354     1302.799 
6931    74.30     1476     1473.121     1302.679 
6932    74.31     1476     1470.257     1302.558 
6933    74.32     1452     1468.026     1302.438 
6934    74.33     1448     1466.408     1302.318 
6935    74.34     1446     1465.401     1302.198 
6936    74.35     1475     1465.373     1302.078 
6937    74.36     1453     1465.838     1301.958 
6938    74.37     1455     1466.364     1301.838 
6939    74.38     1527     1467.071     1301.718 
6940    74.39     1511     1467.507     1301.598 
6941    74.40     1479     1467.549     1301.479 
6942    74.41     1458     1466.997     1301.359 
6943    74.42     1495     1465.336     1301.240 
6944    74.43     1490     1462.422     1301.121 
6945    74.44     1487     1458.555     1301.002 
6946    74.45     1477     1454.032     1300.883 
6947    74.46     1457     1449.118     1300.764 
6948    74.47     1446     1444.100     1300.645 
6949    74.48     1455     1439.417     1300.526 
6950    74.49     1420     1435.220     1300.407 
6951    74.50     1374     1431.603     1300.289 
6952    74.51     1406     1428.646     1300.170 
6953    74.52     1435     1426.053     1300.052 
6954    74.53     1442     1424.542     1299.933 
6955    74.54     1395     1423.675     1299.815 
6956    74.55     1407     1423.411     1299.697 
6957    74.56     1440     1423.587     1299.579 
6958    74.57     1419     1424.658     1299.461 
6959    74.58     1379     1426.092     1299.343 
6960    74.59     1408     1427.573     1299.226 
6961    74.60     1378     1429.756     1299.108 
6962    74.61     1387     1432.125     1298.990 
6963    74.62     1458     1434.608     1298.873 
6964    74.63     1427     1437.159     1298.756 
6965    74.64     1441     1439.507     1298.638 
6966    74.65     1429     1441.693     1298.521 
6967    74.66     1436     1443.893     1298.404 
6968    74.67     1482     1446.230     1298.287 
6969    74.68     1430     1448.842     1298.170 
6970    74.69     1437     1451.856     1298.053 
6971    74.70     1470     1455.335     1297.937 
6972    74.71     1443     1459.265     1297.820 
6973    74.72     1452     1463.546     1297.704 
6974    74.73     1466     1467.442     1297.587 
6975    74.74     1490     1471.375     1297.471 
6976    74.75     1433     1475.379     1297.355 
6977    74.76     1467     1478.687     1297.238 
6978    74.77     1521     1480.838     1297.122 
6979    74.78     1516     1481.945     1297.006 
6980    74.79     1480     1481.552     1296.891 
6981    74.80     1438     1478.575     1296.775 
6982    74.81     1494     1473.796     1296.659 
6983    74.82     1442     1467.644     1296.543 
6984    74.83     1427     1460.851     1296.428 
6985    74.84     1459     1454.089     1296.313 
6986    74.85     1457     1448.013     1296.197 
6987    74.86     1443     1442.795     1296.082 
6988    74.87     1436     1438.594     1295.967 
6989    74.88     1469     1435.469     1295.852 
6990    74.89     1407     1433.565     1295.737 
6991    74.90     1414     1432.713     1295.622 
6992    74.91     1434     1432.797     1295.507 
6993    74.92     1467     1433.683     1295.393 
6994    74.93     1455     1435.232     1295.278 
6995    74.94     1414     1437.105     1295.163 
6996    74.95     1457     1439.308     1295.049 
6997    74.96     1435     1441.933     1294.935 
6998    74.97     1423     1444.599     1294.820 
6999    74.98     1413     1447.154     1294.706 
7000    74.99     1432     1449.475     1294.592 
7001    75.00     1443     1451.630     1294.478 
7002    75.01     1470     1453.099     1294.364 
7003    75.02     1430     1453.899     1294.251 
7004    75.03     1469     1453.920     1294.137 
7005    75.04     1476     1453.671     1294.023 
7006    75.05     1444     1453.490     1293.910 
7007    75.06     1438     1453.651     1293.796 
7008    75.07     1493     1454.393     1293.683 
7009    75.08     1490     1455.651     1293.570 
7010    75.09     1480     1457.454     1293.457 
7011    75.10     1460     1459.700     1293.344 
7012    75.11     1488     1462.233     1293.231 
7013    75.12     1481     1464.887     1293.118 
7014    75.13     1490     1467.514     1293.005 
7015    75.14     1458     1469.884     1292.892 
7016    75.15     1450     1471.579     1292.780 
7017    75.16     1446     1472.769     1292.667 
7018    75.17     1428     1473.544     1292.555 
7019    75.18     1503     1474.250     1292.442 
7020    75.19     1513     1475.131     1292.330 
7021    75.20     1492     1476.409     1292.218 
7022    75.21     1481     1478.078     1292.106 
7023    75.22     1459     1480.048     1291.994 
7024    75.23     1519     1482.366     1291.882 
7025    75.24     1503     1485.020     1291.770 
7026    75.25     1484     1487.811     1291.658 
7027    75.26     1532     1490.829     1291.546 
7028    75.27     1505     1494.003     1291.435 
7029    75.28     1530     1497.243     1291.323 
7030    75.29     1547     1500.446     1291.212 
7031    75.30     1534     1503.165     1291.101 
7032    75.31     1545     1505.319     1290.989 
7033    75.32     1527     1507.080     1290.878 
7034    75.33     1516     1508.686     1290.767 
7035    75.34     1524     1510.391     1290.656 
7036    75.35     1552     1512.393     1290.545 
7037    75.36     1563     1514.934     1290.434 
7038    75.37     1583     1517.477     1290.324 
7039    75.38     1578     1520.244     1290.213 
7040    75.39     1599     1523.168     1290.103 
7041    75.40     1606     1526.321     1289.992 
7042    75.41     1548     1529.533     1289.882 
7043    75.42     1564     1532.670     1289.771 
7044    75.43     1559     1535.472     1289.661 
7045    75.44     1591     1537.358     1289.551 
7046    75.45     1552     1538.113     1289.441 
7047    75.46     1554     1537.759     1289.331 
7048    75.47     1592     1536.562     1289.221 
7049    75.48     1608     1534.417     1289.111 
7050    75.49     1520     1531.288     1289.002 
7051    75.50     1506     1526.926     1288.892 
7052    75.51     1475     1521.238     1288.782 
7053    75.52     1512     1514.720     1288.673 
7054    75.53     1571     1507.683     1288.564 
7055    75.54     1524     1500.668     1288.454 
7056    75.55     1498     1493.786     1288.345 
7057    75.56     1494     1488.139     1288.236 
7058    75.57     1473     1483.574     1288.127 
7059    75.58     1462     1480.263     1288.018 
7060    75.59     1479     1477.937     1287.909 
7061    75.60     1427     1476.536     1287.800 
7062    75.61     1441     1475.927     1287.692 
7063    75.62     1491     1475.799     1287.583 
7064    75.63     1466     1475.866     1287.474 
7065    75.64     1449     1475.839     1287.366 
7066    75.65     1506     1475.437     1287.258 
7067    75.66     1462     1474.263     1287.149 
7068    75.67     1511     1472.117     1287.041 
7069    75.68     1456     1468.648     1286.933 
7070    75.69     1425     1464.011     1286.825 
7071    75.70     1416     1458.318     1286.717 
7072    75.71     1453     1451.771     1286.609 
7073    75.72     1415     1444.309     1286.501 
7074    75.73     1401     1436.419     1286.393 
7075    75.74     1395     1428.453     1286.286 
7076    75.75     1360     1420.651     1286.178 
7077    75.76     1369     1413.285     1286.071 
7078    75.77     1391     1406.620     1285.963 
7079    75.78     1364     1400.695     1285.856 
7080    75.79     1404     1395.525     1285.749 
7081    75.80     1436     1391.057     1285.641 
7082    75.81     1391     1387.235     1285.534 
7083    75.82     1380     1383.951     1285.427 
7084    75.83     1338     1381.100     1285.320 
7085    75.84     1333     1378.571     1285.214 
7086    75.85     1330     1376.258     1285.107 
7087    75.86     1347     1374.059     1285.000 
7088    75.87     1359     1371.883     1284.894 
7089    75.88     1367     1369.653     1284.787 
7090    75.89     1357     1367.312     1284.681 
7091    75.90     1314     1364.691     1284.574 
7092    75.91     1362     1361.822     1284.468 
7093    75.92     1322     1358.681     1284.362 
7094    75.93     1273     1355.376     1284.255 
7095    75.94     1318     1352.033     1284.149 
7096    75.95     1301     1348.805     1284.043 
7097    75.96     1290     1345.930     1283.938 
7098    75.97     1328     1343.080     1283.832 
7099    75.98     1301     1340.457     1283.726 
7100    75.99     1306     1338.159     1283.620 
7101    76.00     1327     1336.099     1283.515 
7102    76.01     1328     1334.209     1283.409 
7103    76.02     1296     1332.526     1283.304 
7104    76.03     1305     1331.027     1283.198 
7105    76.04     1280     1329.560     1283.093 
7106    76.05     1312     1328.371     1282.988 
7107    76.06     1321     1327.315     1282.883 
7108    76.07     1269     1326.283     1282.778 
7109    76.08     1274     1325.468     1282.673 
7110    76.09     1294     1324.792     1282.568 
7111    76.10     1285     1324.202     1282.463 
7112    76.11     1297     1323.724     1282.358 
7113    76.12     1289     1323.362     1282.254 
7114    76.13     1318     1323.119     1282.149 
7115    76.14     1329     1323.206     1282.044 
7116    76.15     1280     1323.369     1281.940 
7117    76.16     1285     1323.520     1281.836 
7118    76.17     1281     1323.841     1281.731 
7119    76.18     1294     1324.413     1281.627 
7120    76.19     1338     1325.013     1281.523 
7121    76.20     1335     1325.776     1281.419 
7122    76.21     1354     1326.708     1281.315 
7123    76.22     1349     1327.870     1281.211 
7124    76.23     1353     1329.157     1281.107 
7125    76.24     1334     1330.657     1281.003 
7126    76.25     1323     1332.289     1280.900 
7127    76.26     1305     1334.167     1280.796 
7128    76.27     1317     1336.173     1280.693 
7129    76.28     1333     1338.360     1280.589 
7130    76.29     1336     1340.607     1280.486 
7131    76.30     1296     1343.006     1280.382 
7132    76.31     1284     1345.468     1280.279 
7133    76.32     1319     1347.965     1280.176 
7134    76.33     1367     1350.428     1280.073 
7135    76.34     1346     1352.837     1279.970 
7136    76.35     1294     1355.170     1279.867 
7137    76.36     1305     1357.333     1279.764 
7138    76.37     1321     1359.407     1279.661 
7139    76.38     1351     1361.148     1279.558 
7140    76.39     1312     1362.883     1279.456 
7141    76.40     1318     1364.732     1279.353 
7142    76.41     1344     1366.828     1279.251 
7143    76.42     1392     1369.250     1279.148 
7144    76.43     1377     1372.031     1279.046 
7145    76.44     1302     1375.177     1278.944 
7146    76.45     1395     1378.482     1278.841 
7147    76.46     1407     1382.053     1278.739 
7148    76.47     1384     1385.432     1278.637 
7149    76.48     1389     1388.964     1278.535 
7150    76.49     1390     1391.832     1278.433 
7151    76.50     1401     1394.572     1278.331 
7152    76.51     1417     1396.728     1278.230 
7153    76.52     1410     1398.071     1278.128 
7154    76.53     1424     1398.364     1278.026 
7155    76.54     1431     1397.465     1277.925 
7156    76.55     1390     1395.595     1277.823 
7157    76.56     1367     1393.248     1277.722 
7158    76.57     1413     1390.448     1277.620 
7159    76.58     1349     1387.649     1277.519 
7160    76.59     1366     1385.007     1277.418 
7161    76.60     1395     1382.700     1277.317 
7162    76.61     1405     1380.866     1277.216 
7163    76.62     1395     1379.590     1277.115 
7164    76.63     1378     1378.915     1277.014 
7165    76.64     1354     1378.837     1276.913 
7166    76.65     1387     1379.320     1276.812 
7167    76.66     1414     1380.300     1276.711 
7168    76.67     1366     1381.642     1276.611 
7169    76.68     1380     1383.222     1276.510 
7170    76.69     1434     1384.648     1276.410 
7171    76.70     1374     1386.618     1276.309 
7172    76.71     1407     1388.382     1276.209 
7173    76.72     1406     1390.123     1276.108 
7174    76.73     1402     1391.558     1276.008 
7175    76.74     1452     1392.641     1275.908 
7176    76.75     1387     1393.278     1275.808 
7177    76.76     1398     1393.416     1275.708 
7178    76.77     1423     1393.089     1275.608 
7179    76.78     1436     1392.471     1275.508 
7180    76.79     1425     1391.862     1275.408 
7181    76.80     1405     1391.291     1275.308 
7182    76.81     1400     1390.978     1275.209 
7183    76.82     1407     1390.989     1275.109 
7184    76.83     1422     1391.325     1275.009 
7185    76.84     1401     1391.929     1274.910 
7186    76.85     1361     1392.709     1274.811 
7187    76.86     1389     1393.555     1274.711 
7188    76.87     1404     1394.363     1274.612 
7189    76.88     1385     1395.001     1274.513 
7190    76.89     1366     1395.087     1274.413 
7191    76.90     1410     1394.773     1274.314 
7192    76.91     1377     1393.889     1274.215 
7193    76.92     1353     1393.058     1274.116 
7194    76.93     1395     1392.193     1274.018 
7195    76.94     1388     1391.001     1273.919 
7196    76.95     1406     1390.286     1273.820 
7197    76.96     1376     1389.649     1273.721 
7198    76.97     1389     1389.067     1273.623 
7199    76.98     1367     1388.688     1273.524 
7200    76.99     1396     1388.091     1273.426 
7201    77.00     1432     1387.281     1273.327 
7202    77.01     1382     1386.136     1273.229 
7203    77.02     1401     1384.760     1273.131 
7204    77.03     1422     1383.298     1273.032 
7205    77.04     1354     1381.901     1272.934 
7206    77.05     1335     1380.689     1272.836 
7207    77.06     1388     1379.737     1272.738 
7208    77.07     1358     1379.133     1272.640 
7209    77.08     1339     1378.749     1272.542 
7210    77.09     1363     1378.607     1272.444 
7211    77.10     1368     1378.594     1272.346 
7212    77.11     1368     1378.734     1272.249 
7213    77.12     1340     1378.880     1272.151 
7214    77.13     1376     1378.998     1272.054 
7215    77.14     1406     1379.174     1271.956 
7216    77.15     1385     1379.475     1271.859 
7217    77.16     1365     1379.781     1271.761 
7218    77.17     1370     1380.566     1271.664 
7219    77.18     1359     1381.603     1271.567 
7220    77.19     1331     1382.913     1271.469 
7221    77.20     1364     1384.465     1271.372 
7222    77.21     1435     1386.303     1271.275 
7223    77.22     1436     1388.174     1271.178 
7224    77.23     1393     1390.011     1271.081 
7225    77.24     1345     1391.747     1270.984 
7226    77.25     1372     1393.377     1270.888 
7227    77.26     1375     1394.917     1270.791 
7228    77.27     1431     1396.388     1270.694 
7229    77.28     1422     1397.485     1270.597 
7230    77.29     1398     1398.879     1270.501 
7231    77.30     1422     1400.084     1270.404 
7232    77.31     1393     1401.202     1270.308 
7233    77.32     1389     1402.594     1270.212 
7234    77.33     1465     1404.168     1270.115 
7235    77.34     1437     1406.245     1270.019 
7236    77.35     1406     1409.001     1269.923 
7237    77.36     1455     1412.430     1269.827 
7238    77.37     1455     1416.593     1269.731 
7239    77.38     1434     1421.470     1269.634 
7240    77.39     1500     1427.003     1269.539 
7241    77.40     1465     1433.109     1269.443 
7242    77.41     1421     1439.623     1269.347 
7243    77.42     1489     1446.381     1269.251 
7244    77.43     1499     1453.166     1269.155 
7245    77.44     1474     1459.731     1269.060 
7246    77.45     1490     1465.814     1268.964 
7247    77.46     1488     1471.162     1268.869 
7248    77.47     1469     1475.558     1268.773 
7249    77.48     1471     1478.702     1268.678 
7250    77.49     1519     1480.181     1268.582 
7251    77.50     1490     1479.708     1268.487 
7252    77.51     1448     1477.776     1268.392 
7253    77.52     1474     1474.789     1268.297 
7254    77.53     1459     1471.318     1268.201 
7255    77.54     1469     1467.872     1268.106 
7256    77.55     1524     1464.986     1268.011 
7257    77.56     1505     1463.092     1267.916 
7258    77.57     1510     1462.261     1267.822 
7259    77.58     1428     1462.667     1267.727 
7260    77.59     1524     1464.234     1267.632 
7261    77.60     1476     1466.866     1267.537 
7262    77.61     1462     1470.381     1267.443 
7263    77.62     1527     1474.548     1267.348 
7264    77.63     1540     1479.097     1267.254 
7265    77.64     1515     1483.331     1267.159 
7266    77.65     1446     1487.713     1267.065 
7267    77.66     1473     1491.587     1266.970 
7268    77.67     1488     1494.706     1266.876 
7269    77.68     1507     1496.809     1266.782 
7270    77.69     1534     1497.468     1266.688 
7271    77.70     1504     1496.503     1266.594 
7272    77.71     1506     1493.988     1266.499 
7273    77.72     1488     1490.080     1266.405 
7274    77.73     1468     1485.088     1266.311 
7275    77.74     1527     1479.499     1266.218 
7276    77.75     1492     1473.832     1266.124 
7277    77.76     1461     1468.521     1266.030 
7278    77.77     1452     1463.878     1265.936 
7279    77.78     1463     1460.093     1265.843 
7280    77.79     1413     1457.298     1265.749 
7281    77.80     1442     1454.902     1265.655 
7282    77.81     1458     1453.345     1265.562 
7283    77.82     1460     1452.813     1265.468 
7284    77.83     1450     1452.897     1265.375 
7285    77.84     1461     1453.585     1265.282 
7286    77.85     1442     1454.679     1265.188 
7287    77.86     1435     1455.984     1265.095 
7288    77.87     1446     1457.765     1265.002 
7289    77.88     1432     1459.711     1264.909 
7290    77.89     1411     1461.679     1264.816 
7291    77.90     1433     1463.515     1264.723 
7292    77.91     1477     1464.913     1264.630 
7293    77.92     1458     1465.786     1264.537 
7294    77.93     1468     1465.854     1264.444 
7295    77.94     1446     1465.111     1264.351 
7296    77.95     1430     1463.616     1264.259 
7297    77.96     1449     1461.311     1264.166 
7298    77.97     1491     1458.032     1264.073 
7299    77.98     1465     1454.069     1263.981 
7300    77.99     1458     1449.777     1263.888 
7301    78.00     1495     1445.417     1263.796 
7302    78.01     1467     1441.288     1263.704 
7303    78.02     1449     1437.582     1263.611 
7304    78.03     1441     1434.700     1263.519 
7305    78.04     1427     1432.303     1263.427 
7306    78.05     1430     1430.601     1263.334 
7307    78.06     1432     1429.573     1263.242 
7308    78.07     1456     1429.066     1263.150 
7309    78.08     1421     1429.039     1263.058 
7310    78.09     1436     1429.332     1262.966 
7311    78.10     1455     1429.893     1262.874 
7312    78.11     1437     1430.662     1262.782 
7313    78.12     1425     1431.342     1262.691 
7314    78.13     1451     1431.833     1262.599 
7315    78.14     1452     1432.124     1262.507 
7316    78.15     1471     1432.389     1262.415 
7317    78.16     1399     1432.652     1262.324 
7318    78.17     1401     1432.586     1262.232 
7319    78.18     1463     1432.996     1262.141 
7320    78.19     1436     1433.412     1262.049 
7321    78.20     1499     1433.650     1261.958 
7322    78.21     1479     1433.732     1261.867 
7323    78.22     1519     1433.703     1261.775 
7324    78.23     1465     1433.462     1261.684 
7325    78.24     1428     1433.299     1261.593 
7326    78.25     1416     1433.013     1261.502 
7327    78.26     1416     1432.762     1261.411 
7328    78.27     1395     1432.163     1261.319 
7329    78.28     1413     1431.157     1261.228 
7330    78.29     1405     1429.221     1261.138 
7331    78.30     1413     1427.055     1261.047 
7332    78.31     1420     1424.587     1260.956 
7333    78.32     1413     1422.080     1260.865 
7334    78.33     1423     1419.781     1260.774 
7335    78.34     1457     1417.891     1260.684 
7336    78.35     1442     1416.493     1260.593 
7337    78.36     1375     1415.609     1260.502 
7338    78.37     1349     1415.341     1260.412 
7339    78.38     1391     1415.760     1260.321 
7340    78.39     1436     1416.914     1260.231 
7341    78.40     1382     1418.628     1260.140 
7342    78.41     1433     1421.272     1260.050 
7343    78.42     1427     1424.613     1259.960 
7344    78.43     1417     1428.588     1259.869 
7345    78.44     1411     1433.116     1259.779 
7346    78.45     1410     1438.092     1259.689 
7347    78.46     1461     1443.325     1259.599 
7348    78.47     1406     1448.709     1259.509 
7349    78.48     1446     1454.171     1259.419 
7350    78.49     1462     1459.642     1259.329 
7351    78.50     1465     1465.132     1259.239 
7352    78.51     1479     1470.335     1259.149 
7353    78.52     1428     1474.926     1259.059 
7354    78.53     1453     1479.142     1258.969 
7355    78.54     1472     1482.808     1258.880 
7356    78.55     1500     1485.705     1258.790 
7357    78.56     1479     1487.737     1258.700 
7358    78.57     1466     1488.838     1258.611 
7359    78.58     1442     1489.221     1258.521 
7360    78.59     1431     1488.530     1258.432 
7361    78.60     1466     1487.276     1258.342 
7362    78.61     1458     1485.182     1258.253 
7363    78.62     1407     1481.720     1258.164 
7364    78.63     1394     1476.616     1258.074 
7365    78.64     1366     1470.257     1257.985 
7366    78.65     1412     1463.155     1257.896 
7367    78.66     1393     1455.846     1257.807 
7368    78.67     1446     1448.797     1257.717 
7369    78.68     1440     1442.354     1257.628 
7370    78.69     1421     1436.691     1257.539 
7371    78.70     1394     1431.888     1257.450 
7372    78.71     1438     1427.961     1257.361 
7373    78.72     1450     1424.860     1257.272 
7374    78.73     1399     1422.492     1257.184 
7375    78.74     1395     1420.729     1257.095 
7376    78.75     1398     1419.402     1257.006 
7377    78.76     1430     1418.369     1256.917 
7378    78.77     1408     1417.506     1256.829 
7379    78.78     1410     1416.627     1256.740 
7380    78.79     1432     1415.434     1256.651 
7381    78.80     1428     1413.549     1256.563 
7382    78.81     1403     1411.898     1256.474 
7383    78.82     1394     1409.767     1256.386 
7384    78.83     1426     1407.385     1256.298 
7385    78.84     1399     1404.601     1256.209 
7386    78.85     1416     1401.467     1256.121 
7387    78.86     1374     1397.296     1256.033 
7388    78.87     1373     1392.434     1255.944 
7389    78.88     1365     1387.118     1255.856 
7390    78.89     1334     1381.614     1255.768 
7391    78.90     1272     1376.163     1255.680 
7392    78.91     1319     1371.010     1255.592 
7393    78.92     1374     1366.173     1255.504 
7394    78.93     1341     1361.747     1255.416 
7395    78.94     1327     1357.671     1255.328 
7396    78.95     1329     1354.058     1255.240 
7397    78.96     1318     1350.865     1255.152 
7398    78.97     1332     1348.092     1255.064 
7399    78.98     1321     1345.723     1254.977 
7400    78.99     1353     1343.356     1254.889 
7401    79.00     1300     1341.485     1254.801 
7402    79.01     1312     1340.387     1254.713 
7403    79.02     1295     1339.406     1254.626 
7404    79.03     1287     1338.721     1254.538 
7405    79.04     1385     1338.590     1254.451 
7406    79.05     1331     1338.780     1254.363 
7407    79.06     1285     1339.264     1254.276 
7408    79.07     1324     1340.004     1254.188 
7409    79.08     1336     1340.954     1254.101 
7410    79.09     1369     1342.157     1254.014 
7411    79.10     1331     1343.344     1253.926 
7412    79.11     1297     1344.445     1253.839 
7413    79.12     1330     1345.448     1253.752 
7414    79.13     1330     1346.333     1253.665 
7415    79.14     1315     1346.867     1253.578 
7416    79.15     1336     1347.062     1253.491 
7417    79.16     1331     1346.829     1253.404 
7418    79.17     1358     1345.946     1253.317 
7419    79.18     1333     1344.240     1253.230 
7420    79.19     1316     1341.811     1253.143 
7421    79.20     1335     1338.886     1253.056 
7422    79.21     1349     1335.720     1252.969 
7423    79.22     1297     1332.364     1252.882 
7424    79.23     1282     1329.352     1252.796 
7425    79.24     1287     1326.732     1252.709 
7426    79.25     1285     1324.563     1252.622 
7427    79.26     1298     1322.826     1252.535 
7428    79.27     1289     1321.586     1252.449 
7429    79.28     1299     1320.741     1252.362 
7430    79.29     1264     1320.289     1252.276 
7431    79.30     1295     1320.182     1252.189 
7432    79.31     1297     1320.364     1252.103 
7433    79.32     1309     1320.779     1252.016 
7434    79.33     1274     1321.364     1251.930 
7435    79.34     1288     1321.974     1251.844 
7436    79.35     1308     1322.706     1251.757 
7437    79.36     1302     1323.404     1251.671 
7438    79.37     1312     1323.968     1251.585 
7439    79.38     1313     1324.377     1251.499 
7440    79.39     1301     1324.541     1251.413 
7441    79.40     1291     1324.628     1251.326 
7442    79.41     1273     1324.049     1251.240 
7443    79.42     1257     1322.970     1251.154 
7444    79.43     1308     1321.140     1251.068 
7445    79.44     1327     1319.220     1250.982 
7446    79.45     1298     1317.014     1250.896 
7447    79.46     1265     1314.678     1250.811 
7448    79.47     1241     1312.404     1250.725 
7449    79.48     1254     1310.223     1250.639 
7450    79.49     1231     1308.263     1250.553 
7451    79.50     1269     1306.572     1250.467 
7452    79.51     1296     1305.186     1250.382 
7453    79.52     1295     1304.061     1250.296 
7454    79.53     1249     1303.191     1250.210 
7455    79.54     1255     1302.537     1250.125 
7456    79.55     1259     1302.058     1250.039 
7457    79.56     1271     1301.706     1249.954 
7458    79.57     1300     1301.436     1249.868 
7459    79.58     1238     1301.205     1249.783 
7460    79.59     1250     1300.976     1249.697 
7461    79.60     1235     1300.710     1249.612 
7462    79.61     1269     1300.329     1249.526 
7463    79.62     1277     1299.816     1249.441 
7464    79.63     1244     1299.185     1249.356 
7465    79.64     1235     1298.504     1249.271 
7466    79.65     1228     1297.821     1249.185 
7467    79.66     1247     1296.980     1249.100 
7468    79.67     1280     1295.934     1249.015 
7469    79.68     1251     1294.967     1248.930 
7470    79.69     1233     1293.941     1248.845 
7471    79.70     1285     1292.912     1248.760 
7472    79.71     1259     1291.885     1248.675 
7473    79.72     1265     1290.791     1248.590 
7474    79.73     1238     1289.703     1248.505 
7475    79.74     1255     1288.653     1248.420 
7476    79.75     1217     1287.666     1248.335 
7477    79.76     1239     1286.762     1248.250 
7478    79.77     1245     1285.949     1248.165 
7479    79.78     1260     1285.087     1248.080 
7480    79.79     1273     1284.453     1247.996 
7481    79.80     1273     1283.892     1247.911 
7482    79.81     1284     1283.386     1247.826 
7483    79.82     1268     1282.921     1247.742 
7484    79.83     1244     1282.481     1247.657 
7485    79.84     1239     1282.045     1247.572 
7486    79.85     1256     1281.579     1247.488 
7487    79.86     1266     1281.087     1247.403 
7488    79.87     1237     1280.222     1247.319 
7489    79.88     1247     1279.746     1247.234 
7490    79.89     1237     1279.267     1247.150 
7491    79.90     1257     1278.816     1247.065 
7492    79.91     1269     1278.600     1246.981 
7493    79.92     1237     1278.223     1246.897 
7494    79.93     1247     1277.883     1246.812 
7495    79.94     1235     1277.577     1246.728 
7496    79.95     1253     1277.309     1246.644 
7497    79.96     1260     1277.058     1246.559 
7498    79.97     1269     1276.799     1246.475 
7499    79.98     1283     1276.556     1246.391 
7500    79.99     1260     1276.345     1246.307 
7501    80.00     1208     1276.174     1246.223 
7502    80.01     1227     1275.982     1246.139 
7503    80.02     1252     1275.917     1246.055 
7504    80.03     1258     1275.910     1245.971 
7505    80.04     1245     1275.964     1245.887 
7506    80.05     1241     1276.081     1245.803 
7507    80.06     1241     1276.260     1245.719 
7508    80.07     1212     1276.503     1245.635 
7509    80.08     1224     1276.757     1245.551 
7510    80.09     1236     1276.981     1245.467 
7511    80.10     1241     1277.420     1245.383 
7512    80.11     1260     1277.792     1245.299 
7513    80.12     1291     1278.377     1245.216 
7514    80.13     1279     1279.040     1245.132 
7515    80.14     1241     1279.788     1245.048 
7516    80.15     1241     1280.628     1244.965 
7517    80.16     1221     1281.567     1244.881 
7518    80.17     1274     1282.717     1244.797 
7519    80.18     1275     1283.890     1244.714 
7520    80.19     1251     1285.235     1244.630 
7521    80.20     1254     1286.696     1244.547 
7522    80.21     1251     1288.326     1244.463 
7523    80.22     1266     1290.143     1244.380 
7524    80.23     1250     1292.168     1244.296 
7525    80.24     1273     1294.472     1244.213 
7526    80.25     1298     1296.988     1244.129 
7527    80.26     1265     1299.790     1244.046 
7528    80.27     1283     1302.822     1243.963 
7529    80.28     1266     1306.288     1243.879 
7530    80.29     1283     1310.133     1243.796 
7531    80.30     1277     1314.392     1243.713 
7532    80.31     1296     1319.073     1243.630 
7533    80.32     1330     1324.188     1243.546 
7534    80.33     1338     1329.889     1243.463 
7535    80.34     1348     1336.133     1243.380 
7536    80.35     1367     1342.943     1243.297 
7537    80.36     1352     1350.356     1243.214 
7538    80.37     1342     1358.339     1243.131 
7539    80.38     1374     1366.909     1243.048 
7540    80.39     1367     1376.045     1242.965 
7541    80.40     1416     1385.709     1242.882 
7542    80.41     1440     1395.843     1242.799 
7543    80.42     1430     1406.369     1242.716 
7544    80.43     1400     1417.188     1242.633 
7545    80.44     1428     1428.248     1242.550 
7546    80.45     1484     1439.290     1242.467 
7547    80.46     1518     1450.233     1242.385 
7548    80.47     1509     1460.744     1242.302 
7549    80.48     1515     1470.569     1242.219 
7550    80.49     1520     1479.567     1242.136 
7551    80.50     1530     1487.638     1242.054 
7552    80.51     1532     1494.779     1241.971 
7553    80.52     1546     1500.843     1241.888 
7554    80.53     1530     1505.667     1241.806 
7555    80.54     1534     1508.785     1241.723 
7556    80.55     1528     1510.125     1241.641 
7557    80.56     1532     1509.817     1241.558 
7558    80.57     1533     1507.726     1241.476 
7559    80.58     1515     1503.534     1241.393 
7560    80.59     1532     1497.776     1241.311 
7561    80.60     1512     1491.384     1241.228 
7562    80.61     1487     1484.803     1241.146 
7563    80.62     1503     1478.535     1241.064 
7564    80.63     1524     1472.942     1240.981 
7565    80.64     1486     1468.168     1240.899 
7566    80.65     1511     1464.224     1240.817 
7567    80.66     1509     1461.156     1240.734 
7568    80.67     1489     1458.958     1240.652 
7569    80.68     1464     1457.584     1240.570 
7570    80.69     1446     1457.089     1240.488 
7571    80.70     1469     1457.106     1240.406 
7572    80.71     1452     1457.562     1240.324 
7573    80.72     1424     1458.250     1240.242 
7574    80.73     1424     1459.059     1240.159 
7575    80.74     1448     1459.890     1240.077 
7576    80.75     1475     1460.641     1239.995 
7577    80.76     1483     1461.210     1239.914 
7578    80.77     1456     1461.477     1239.832 
7579    80.78     1463     1461.161     1239.750 
7580    80.79     1465     1460.103     1239.668 
7581    80.80     1461     1458.461     1239.586 
7582    80.81     1453     1456.029     1239.504 
7583    80.82     1466     1452.674     1239.422 
7584    80.83     1447     1448.640     1239.341 
7585    80.84     1450     1444.195     1239.259 
7586    80.85     1450     1439.616     1239.177 
7587    80.86     1443     1435.089     1239.095 
7588    80.87     1461     1430.736     1239.014 
7589    80.88     1470     1426.697     1238.932 
7590    80.89     1435     1423.056     1238.850 
7591    80.90     1401     1419.917     1238.769 
7592    80.91     1427     1417.330     1238.687 
7593    80.92     1437     1415.364     1238.606 
7594    80.93     1428     1413.922     1238.524 
7595    80.94     1444     1413.353     1238.443 
7596    80.95     1419     1413.380     1238.361 
7597    80.96     1417     1413.957     1238.280 
7598    80.97     1441     1415.054     1238.199 
7599    80.98     1392     1416.505     1238.117 
7600    80.99     1409     1418.225     1238.036 
7601    81.00     1403     1419.888     1237.955 
7602    81.01     1402     1421.384     1237.873 
7603    81.02     1394     1422.466     1237.792 
7604    81.03     1371     1423.143     1237.711 
7605    81.04     1405     1423.042     1237.630 
7606    81.05     1418     1421.921     1237.548 
7607    81.06     1413     1419.816     1237.467 
7608    81.07     1448     1416.575     1237.386 
7609    81.08     1440     1412.551     1237.305 
7610    81.09     1401     1407.900     1237.224 
7611    81.10     1401     1403.012     1237.143 
7612    81.11     1388     1398.153     1237.062 
7613    81.12     1352     1393.586     1236.981 
7614    81.13     1349     1389.511     1236.900 
7615    81.14     1363     1386.058     1236.819 
7616    81.15     1359     1383.278     1236.738 
7617    81.16     1342     1381.118     1236.657 
7618    81.17     1349     1379.709     1236.576 
7619    81.18     1325     1378.986     1236.496 
7620    81.19     1339     1378.740     1236.415 
7621    81.20     1367     1379.073     1236.334 
7622    81.21     1357     1379.809     1236.253 
7623    81.22     1328     1380.889     1236.173 
7624    81.23     1339     1382.220     1236.092 
7625    81.24     1342     1383.701     1236.011 
7626    81.25     1311     1385.267     1235.931 
7627    81.26     1343     1386.742     1235.850 
7628    81.27     1346     1388.076     1235.769 
7629    81.28     1337     1388.874     1235.689 
7630    81.29     1349     1389.493     1235.608 
7631    81.30     1374     1389.660     1235.528 
7632    81.31     1396     1389.354     1235.447 
7633    81.32     1355     1388.690     1235.367 
7634    81.33     1329     1387.869     1235.286 
7635    81.34     1356     1387.033     1235.206 
7636    81.35     1332     1386.376     1235.126 
7637    81.36     1360     1386.018     1235.045 
7638    81.37     1365     1386.050     1234.965 
7639    81.38     1342     1386.593     1234.885 
7640    81.39     1370     1387.742     1234.805 
7641    81.40     1377     1389.560     1234.724 
7642    81.41     1368     1392.083     1234.644 
7643    81.42     1356     1395.310     1234.564 
7644    81.43     1385     1399.222     1234.484 
7645    81.44     1396     1403.699     1234.404 
7646    81.45     1387     1408.687     1234.324 
7647    81.46     1409     1414.084     1234.243 
7648    81.47     1454     1419.760     1234.163 
7649    81.48     1477     1425.551     1234.083 
7650    81.49     1459     1431.259     1234.003 
7651    81.50     1469     1436.682     1233.923 
7652    81.51     1477     1441.371     1233.843 
7653    81.52     1435     1445.382     1233.764 
7654    81.53     1431     1448.317     1233.684 
7655    81.54     1418     1449.988     1233.604 
7656    81.55     1397     1450.256     1233.524 
7657    81.56     1416     1448.371     1233.444 
7658    81.57     1425     1444.266     1233.364 
7659    81.58     1441     1438.583     1233.285 
7660    81.59     1417     1431.547     1233.205 
7661    81.60     1402     1423.938     1233.125 
7662    81.61     1430     1416.292     1233.045 
7663    81.62     1403     1409.057     1232.966 
7664    81.63     1371     1402.562     1232.886 
7665    81.64     1383     1397.009     1232.807 
7666    81.65     1409     1392.491     1232.727 
7667    81.66     1386     1389.016     1232.647 
7668    81.67     1362     1386.530     1232.568 
7669    81.68     1333     1384.998     1232.488 
7670    81.69     1314     1384.156     1232.409 
7671    81.70     1350     1383.940     1232.330 
7672    81.71     1393     1384.207     1232.250 
7673    81.72     1390     1384.809     1232.171 
7674    81.73     1373     1385.590     1232.091 
7675    81.74     1360     1386.391     1232.012 
7676    81.75     1360     1387.066     1231.933 
7677    81.76     1353     1387.430     1231.853 
7678    81.77     1355     1387.345     1231.774 
7679    81.78     1399     1386.646     1231.695 
7680    81.79     1383     1385.385     1231.616 
7681    81.80     1370     1383.178     1231.536 
7682    81.81     1353     1379.826     1231.457 
7683    81.82     1313     1375.495     1231.378 
7684    81.83     1349     1370.556     1231.299 
7685    81.84     1342     1364.746     1231.220 
7686    81.85     1343     1359.233     1231.141 
7687    81.86     1327     1353.746     1231.062 
7688    81.87     1290     1348.681     1230.983 
7689    81.88     1267     1344.024     1230.904 
7690    81.89     1297     1339.817     1230.825 
7691    81.90     1307     1336.015     1230.746 
7692    81.91     1272     1332.577     1230.667 
7693    81.92     1260     1329.482     1230.588 
7694    81.93     1283     1326.711     1230.509 
7695    81.94     1295     1324.281     1230.431 
7696    81.95     1295     1322.107     1230.352 
7697    81.96     1263     1320.190     1230.273 
7698    81.97     1254     1318.511     1230.194 
7699    81.98     1288     1317.066     1230.116 
7700    81.99     1321     1315.943     1230.037 
7701    82.00     1259     1315.114     1229.958 
7702    82.01     1257     1314.341     1229.879 
7703    82.02     1278     1313.674     1229.801 
7704    82.03     1307     1313.476     1229.722 
7705    82.04     1260     1313.544     1229.644 
7706    82.05     1286     1313.954     1229.565 
7707    82.06     1283     1314.613     1229.487 
7708    82.07     1266     1315.593     1229.408 
7709    82.08     1254     1316.708     1229.330 
7710    82.09     1287     1318.350     1229.251 
7711    82.10     1297     1320.260     1229.173 
7712    82.11     1304     1322.537     1229.094 
7713    82.12     1300     1325.103     1229.016 
7714    82.13     1285     1327.928     1228.938 
7715    82.14     1309     1330.969     1228.859 
7716    82.15     1309     1334.153     1228.781 
7717    82.16     1291     1337.421     1228.703 
7718    82.17     1314     1340.709     1228.625 
7719    82.18     1324     1343.944     1228.546 
7720    82.19     1316     1347.036     1228.468 
7721    82.20     1316     1349.883     1228.390 
7722    82.21     1351     1352.369     1228.312 
7723    82.22     1360     1354.392     1228.234 
7724    82.23     1330     1355.874     1228.156 
7725    82.24     1319     1356.556     1228.078 
7726    82.25     1323     1356.687     1228.000 
7727    82.26     1331     1355.477     1227.922 
7728    82.27     1342     1353.455     1227.844 
7729    82.28     1327     1350.920     1227.766 
7730    82.29     1338     1347.989     1227.688 
7731    82.30     1347     1345.069     1227.610 
7732    82.31     1326     1342.284     1227.532 
7733    82.32     1305     1339.767     1227.454 
7734    82.33     1331     1337.584     1227.376 
7735    82.34     1327     1335.818     1227.298 
7736    82.35     1298     1334.309     1227.221 
7737    82.36     1294     1333.080     1227.143 
7738    82.37     1310     1331.994     1227.065 
7739    82.38     1287     1330.934     1226.987 
7740    82.39     1240     1329.895     1226.910 
7741    82.40     1278     1328.994     1226.832 
7742    82.41     1293     1328.064     1226.754 
7743    82.42     1299     1327.220     1226.677 
7744    82.43     1305     1326.030     1226.599 
7745    82.44     1298     1325.346     1226.522 
7746    82.45     1312     1324.692     1226.444 
7747    82.46     1288     1324.015     1226.366 
7748    82.47     1259     1323.259     1226.289 
7749    82.48     1262     1322.371     1226.212 
7750    82.49     1285     1321.174     1226.134 
7751    82.50     1310     1319.727     1226.057 
7752    82.51     1297     1317.869     1225.979 
7753    82.52     1260     1315.668     1225.902 
7754    82.53     1256     1313.213     1225.825 
7755    82.54     1247     1310.711     1225.747 
7756    82.55     1244     1308.242     1225.670 
7757    82.56     1250     1305.894     1225.593 
7758    82.57     1243     1303.726     1225.515 
7759    82.58     1221     1301.765     1225.438 
7760    82.59     1222     1300.048     1225.361 
7761    82.60     1248     1298.494     1225.284 
7762    82.61     1261     1297.114     1225.207 
7763    82.62     1249     1295.837     1225.130 
7764    82.63     1234     1294.618     1225.052 
7765    82.64     1236     1293.462     1224.975 
7766    82.65     1281     1292.388     1224.898 
7767    82.66     1271     1291.465     1224.821 
7768    82.67     1247     1290.402     1224.744 
7769    82.68     1221     1289.611     1224.667 
7770    82.69     1207     1289.044     1224.590 
7771    82.70     1229     1288.608     1224.513 
7772    82.71     1222     1288.287     1224.437 
7773    82.72     1220     1288.058     1224.360 
7774    82.73     1258     1287.895     1224.283 
7775    82.74     1229     1287.838     1224.206 
7776    82.75     1205     1287.853     1224.129 
7777    82.76     1232     1287.638     1224.052 
7778    82.77     1255     1287.438     1223.976 
7779    82.78     1266     1287.123     1223.899 
7780    82.79     1276     1286.716     1223.822 
7781    82.80     1294     1286.141     1223.746 
7782    82.81     1282     1285.663     1223.669 
7783    82.82     1237     1285.202     1223.592 
7784    82.83     1240     1284.782     1223.516 
7785    82.84     1258     1284.421     1223.439 
7786    82.85     1230     1284.126     1223.362 
7787    82.86     1241     1283.901     1223.286 
7788    82.87     1243     1283.702     1223.209 
7789    82.88     1239     1283.636     1223.133 
7790    82.89     1240     1283.486     1223.056 
7791    82.90     1230     1283.405     1222.980 
7792    82.91     1242     1283.427     1222.904 
7793    82.92     1261     1283.543     1222.827 
7794    82.93     1265     1283.864     1222.751 
7795    82.94     1270     1284.368     1222.674 
7796    82.95     1259     1285.065     1222.598 
7797    82.96     1254     1285.963     1222.522 
7798    82.97     1234     1287.063     1222.446 
7799    82.98     1237     1288.366     1222.369 
7800    82.99     1249     1289.909     1222.293 
7801    83.00     1278     1291.586     1222.217 
7802    83.01     1302     1293.579     1222.141 
7803    83.02     1278     1295.721     1222.065 
7804    83.03     1272     1298.070     1221.988 
7805    83.04     1295     1300.699     1221.912 
7806    83.05     1291     1303.582     1221.836 
7807    83.06     1266     1306.869     1221.760 
7808    83.07     1263     1310.464     1221.684 
7809    83.08     1277     1314.478     1221.608 
7810    83.09     1276     1318.947     1221.532 
7811    83.10     1307     1323.900     1221.456 
7812    83.11     1323     1329.359     1221.380 
7813    83.12     1323     1335.324     1221.304 
7814    83.13     1335     1341.876     1221.228 
7815    83.14     1338     1348.867     1221.153 
7816    83.15     1334     1356.389     1221.077 
7817    83.16     1382     1364.445     1221.001 
7818    83.17     1429     1373.022     1220.925 
7819    83.18     1430     1382.010     1220.849 
7820    83.19     1408     1391.518     1220.774 
7821    83.20     1424     1401.432     1220.698 
7822    83.21     1437     1411.495     1220.622 
7823    83.22     1447     1421.635     1220.546 
7824    83.23     1487     1431.683     1220.471 
7825    83.24     1489     1441.439     1220.395 
7826    83.25     1492     1450.666     1220.320 
7827    83.26     1497     1459.104     1220.244 
7828    83.27     1460     1466.485     1220.168 
7829    83.28     1467     1472.521     1220.093 
7830    83.29     1517     1476.653     1220.017 
7831    83.30     1536     1479.077     1219.942 
7832    83.31     1550     1479.486     1219.866 
7833    83.32     1518     1477.543     1219.791 
7834    83.33     1469     1472.648     1219.715 
7835    83.34     1452     1466.237     1219.640 
7836    83.35     1458     1458.877     1219.565 
7837    83.36     1464     1451.077     1219.489 
7838    83.37     1427     1443.580     1219.414 
7839    83.38     1432     1436.872     1219.339 
7840    83.39     1447     1431.285     1219.263 
7841    83.40     1439     1426.967     1219.188 
7842    83.41     1393     1423.972     1219.113 
7843    83.42     1349     1422.250     1219.038 
7844    83.43     1361     1421.642     1218.962 
7845    83.44     1398     1422.066     1218.887 
7846    83.45     1429     1423.290     1218.812 
7847    83.46     1432     1425.128     1218.737 
7848    83.47     1393     1427.318     1218.662 
7849    83.48     1410     1429.692     1218.587 
7850    83.49     1451     1432.062     1218.512 
7851    83.50     1453     1434.222     1218.437 
7852    83.51     1458     1435.884     1218.362 
7853    83.52     1468     1436.912     1218.287 
7854    83.53     1456     1437.243     1218.212 
7855    83.54     1444     1436.717     1218.137 
7856    83.55     1422     1435.319     1218.062 
7857    83.56     1410     1433.073     1217.987 
7858    83.57     1387     1429.699     1217.912 
7859    83.58     1388     1425.478     1217.837 
7860    83.59     1397     1420.371     1217.763 
7861    83.60     1398     1414.818     1217.688 
7862    83.61     1389     1409.213     1217.613 
7863    83.62     1354     1403.730     1217.538 
7864    83.63     1351     1398.631     1217.463 
7865    83.64     1407     1394.029     1217.389 
7866    83.65     1441     1389.956     1217.314 
7867    83.66     1427     1386.104     1217.239 
7868    83.67     1404     1382.929     1217.165 
7869    83.68     1377     1380.044     1217.090 
7870    83.69     1344     1377.330     1217.016 
7871    83.70     1354     1374.640     1216.941 
7872    83.71     1361     1371.752     1216.866 
7873    83.72     1350     1368.511     1216.792 
7874    83.73     1353     1364.964     1216.717 
7875    83.74     1392     1361.213     1216.643 
7876    83.75     1362     1357.392     1216.568 
7877    83.76     1323     1353.584     1216.494 
7878    83.77     1302     1349.891     1216.420 
7879    83.78     1304     1346.431     1216.345 
7880    83.79     1307     1343.130     1216.271 
7881    83.80     1321     1340.416     1216.196 
7882    83.81     1367     1338.168     1216.122 
7883    83.82     1352     1336.416     1216.048 
7884    83.83     1342     1335.169     1215.974 
7885    83.84     1372     1334.418     1215.899 
7886    83.85     1359     1334.026     1215.825 
7887    83.86     1325     1334.179     1215.751 
7888    83.87     1323     1334.721     1215.677 
7889    83.88     1328     1335.669     1215.603 
7890    83.89     1346     1336.840     1215.528 
7891    83.90     1350     1338.196     1215.454 
7892    83.91     1328     1339.634     1215.380 
7893    83.92     1312     1341.186     1215.306 
7894    83.93     1346     1342.725     1215.232 
7895    83.94     1356     1344.235     1215.158 
7896    83.95     1333     1345.557     1215.084 
7897    83.96     1338     1346.658     1215.010 
7898    83.97     1337     1347.428     1214.936 
7899    83.98     1348     1347.760     1214.862 
7900    83.99     1366     1347.718     1214.788 
7901    84.00     1392     1347.481     1214.714 
7902    84.01     1407     1347.094     1214.640 
7903    84.02     1372     1346.741     1214.567 
7904    84.03     1338     1346.525     1214.493 
7905    84.04     1340     1346.408     1214.419 
7906    84.05     1328     1346.648     1214.345 
7907    84.06     1331     1347.122     1214.271 
7908    84.07     1351     1347.750     1214.198 
7909    84.08     1355     1348.509     1214.124 
7910    84.09     1390     1349.373     1214.050 
7911    84.10     1407     1350.398     1213.976 
7912    84.11     1369     1351.568     1213.903 
7913    84.12     1361     1352.886     1213.829 
7914    84.13     1358     1354.286     1213.756 
7915    84.14     1375     1355.729     1213.682 
7916    84.15     1379     1357.158     1213.608 
7917    84.16     1374     1358.634     1213.535 
7918    84.17     1380     1360.187     1213.461 
7919    84.18     1400     1361.743     1213.388 
7920    84.19     1378     1363.322     1213.314 
7921    84.20     1342     1364.767     1213.241 
7922    84.21     1393     1366.322     1213.167 
7923    84.22     1437     1367.778     1213.094 
7924    84.23     1395     1369.066     1213.021 
7925    84.24     1350     1369.920     1212.947 
7926    84.25     1375     1370.406     1212.874 
7927    84.26     1389     1370.686     1212.801 
7928    84.27     1351     1370.978     1212.727 
7929    84.28     1359     1371.429     1212.654 
7930    84.29     1403     1372.231     1212.581 
7931    84.30     1423     1373.416     1212.507 
7932    84.31     1405     1375.256     1212.434 
7933    84.32     1378     1377.665     1212.361 
7934    84.33     1420     1380.618     1212.288 
7935    84.34     1441     1384.084     1212.215 
7936    84.35     1404     1388.039     1212.142 
7937    84.36     1369     1392.047     1212.068 
7938    84.37     1389     1396.730     1211.995 
7939    84.38     1436     1401.636     1211.922 
7940    84.39     1451     1406.590     1211.849 
7941    84.40     1444     1411.437     1211.776 
7942    84.41     1460     1416.068     1211.703 
7943    84.42     1448     1420.250     1211.630 
7944    84.43     1442     1423.889     1211.557 
7945    84.44     1468     1426.788     1211.484 
7946    84.45     1463     1428.783     1211.411 
7947    84.46     1458     1429.739     1211.339 
7948    84.47     1442     1429.282     1211.266 
7949    84.48     1415     1427.403     1211.193 
7950    84.49     1408     1424.148     1211.120 
7951    84.50     1402     1419.699     1211.047 
7952    84.51     1400     1414.477     1210.974 
7953    84.52     1429     1408.920     1210.902 
7954    84.53     1443     1403.426     1210.829 
7955    84.54     1455     1398.315     1210.756 
7956    84.55     1460     1393.764     1210.683 
7957    84.56     1419     1389.995     1210.611 
7958    84.57     1400     1387.004     1210.538 
7959    84.58     1408     1384.771     1210.465 
7960    84.59     1406     1383.229     1210.393 
7961    84.60     1412     1382.287     1210.320 
7962    84.61     1425     1381.672     1210.248 
7963    84.62     1421     1381.577     1210.175 
7964    84.63     1415     1381.565     1210.103 
7965    84.64     1400     1381.656     1210.030 
7966    84.65     1385     1381.741     1209.958 
7967    84.66     1392     1381.980     1209.885 
7968    84.67     1406     1382.282     1209.813 
7969    84.68     1418     1382.577     1209.740 
7970    84.69     1411     1382.836     1209.668 
7971    84.70     1365     1383.017     1209.595 
7972    84.71     1357     1383.140     1209.523 
7973    84.72     1369     1382.937     1209.451 
7974    84.73     1372     1381.811     1209.378 
7975    84.74     1408     1380.569     1209.306 
7976    84.75     1433     1378.880     1209.234 
7977    84.76     1432     1376.809     1209.162 
7978    84.77     1412     1374.510     1209.089 
7979    84.78     1400     1372.119     1209.017 
7980    84.79     1390     1369.754     1208.945 
7981    84.80     1377     1367.589     1208.873 
7982    84.81     1384     1365.370     1208.801 
7983    84.82     1375     1363.209     1208.728 
7984    84.83     1361     1361.167     1208.656 
7985    84.84     1367     1359.310     1208.584 
7986    84.85     1385     1357.697     1208.512 
7987    84.86     1404     1356.379     1208.440 
7988    84.87     1372     1355.387     1208.368 
7989    84.88     1358     1354.659     1208.296 
7990    84.89     1392     1354.221     1208.224 
7991    84.90     1373     1354.014     1208.152 
7992    84.91     1354     1354.148     1208.080 
7993    84.92     1403     1354.655     1208.008 
7994    84.93     1426     1355.547     1207.936 
7995    84.94     1405     1356.839     1207.864 
7996    84.95     1360     1358.415     1207.793 
7997    84.96     1361     1360.161     1207.721 
7998    84.97     1396     1362.453     1207.649 
7999    84.98     1383     1364.967     1207.577 
8000    84.99     1383     1367.871     1207.505
[truncated: 256,889 more chars]
